# Supplementary material for: Transcriptomic and metabolomic analyses reveal the essential nature of Rab1B in Toxoplasma gondii
Source: Parasit Vectors. 2023 Nov 8;16:409. doi: 10.1186/s13071-023-06030-6 (PMC10634116; doi:10.1186/s13071-023-06030-6)
Supplement: Supplementary file 2 — Additional file 2. Summary of RNA-sequencing results obtained in the study by Illumina NovaSeq 6000 platform. [file 13071_2023_6030_MOESM2_ESM.xlsx]

## Sheet: Sheet1
Table S2 Summary of RNA-Sequencing results obtained in the study by Illumina NovaSeq 6000 platform.
Sample	Raw reads	Raw data(G)	Clean reads	Clean data(G)	Q20 (%)	Q30 (%)	Mapping Reads	Mapping Ratio
TATi_1	65771658	9.86575	65628966	9.84434	98.44	95.17	6.16912e+07	0.9394
TATi_2	69076460	10.3615	68936938	10.3405	98.42	95.09	6.6145e+07	0.9595
TATi_3	67147000	10.0721	67025732	10.0539	98.4	95.09	6.42643e+07	0.9588
iRab1B 18_1	53184572	7.97769	53064502	7.95968	98.47	95.23	4.99496e+07	0.9413
iRab1B 18_2	45930756	6.88961	45820464	6.87307	98.46	95.22	3.91628e+07	0.8547
iRab1B 18_3	47594772	7.13922	47503956	7.12559	98.38	95.04	4.10102e+07	0.8633
iRab1B 24h_1	51928180	7.78923	51826610	7.77399	98.36	94.91	36283809	0.7001
iRab1B 24h_2	64956634	9.7435	64835960	9.72539	98.43	95.13	5.50328e+07	0.8488
iRab1B 24h_3	55517038	8.32756	55405742	8.31086	98.25	94.82	4.33993e+07	0.7833
