# Supplementary material for: Transcriptomic and metabolomic analyses reveal the essential nature of Rab1B in Toxoplasma gondii
Source: Parasit Vectors. 2023 Nov 8;16:409. doi: 10.1186/s13071-023-06030-6 (PMC10634116; doi:10.1186/s13071-023-06030-6)
Supplement: Supplementary file 4 — Additional file 4. Annotated results of all predicated coding genes and corresponding expression level in all samples. [file 13071_2023_6030_MOESM4_ESM.xlsx]

## Sheet: Sheet1
Table S3 The annotated results of all predicated coding genes and corresponding expression level in all samples.
GeneID	Product	Length	Raw gene counts									TPM normalization values
			TATi_1	TATi_2	TATi_3	iRab1B 18_1	iRab1B 18_2	iRab1B 18_3	iRab1B 24h_1	iRab1B 24h_2	iRab1B 24h_3	TATi_1	TATi_2	TATi_3	iRab1B 18_1	iRab1B 18_2	iRab1B 18_3	iRab1B 24h_1	iRab1B 24h_2	iRab1B 24h_3
TGGT1_200010	hypothetical protein	1242	16055	25960	21733	17169	14189	14766	25144	16621	13510	179.216	280.135	237.951	241.778	253.169	249.705	322.117	264.335	256.768
TGGT1_200110	hypothetical protein	378	90	31	48	73	65	32	77	76	52	3.30095	1.09914	1.72679	3.37773	3.81068	1.77805	3.24115	3.97138	3.24727
TGGT1_200130	Toxoplasma gondii family C protein	713	323	381	308	375	302	264	307	240	308	6.2806	7.16175	5.87423	9.1989	9.38639	7.77678	6.85093	6.64877	10.1969
TGGT1_200230	microneme protein MIC17C	1056	94	269	164	134	129	111	402	101	121	1.23411	3.41407	2.11188	2.2194	2.70712	2.20772	6.05707	1.8892	2.70476
TGGT1_200240	microneme protein MIC17B	1056	597	1281	1204	1507	1185	1278	1975	915	1025	7.83788	16.2581	15.5043	24.9599	24.8677	25.4186	29.758	17.115	22.9122
TGGT1_200250	microneme protein MIC17A	1056	16487	26296	27234	17799	14613	12553	13120	12990	10907	216.454	333.741	350.701	294.799	306.66	249.672	197.684	242.977	243.808
TGGT1_200260	hypothetical protein	384	3040	3317	3188	2265	1624	1754	3126	2303	1643	109.757	115.771	112.896	103.165	93.7208	95.9365	129.526	118.463	100.998
TGGT1_200270	PAN/Apple domain-containing protein	1056	5261	5503	5207	3555	2687	3087	4707	3638	2534	69.0705	69.8425	67.0522	58.8803	56.3877	61.3986	70.922	68.0485	56.6435
TGGT1_200280	WD domain, G-beta repeat-containing protein	2847	10164	9207	9185	8198	5295	5898	7774	6506	5400	49.4955	43.3426	43.8714	50.3633	41.2154	43.5114	43.4468	45.1384	44.7727
TGGT1_200290	rhomboid protease ROM1	882	7638	10729	8997	6360	5142	5170	7049	4744	4391	120.06	163.033	138.713	126.12	129.195	123.114	127.163	106.242	117.517
TGGT1_200295	hypothetical protein	943	15	33	55	29	50	15	104	40	92	0.22053	0.469014	0.793123	0.537874	1.175	0.334091	1.75478	0.837853	2.30294
TGGT1_200300	hypothetical protein	656	0	14	13	28	0	4	33	14	6	0	0.286028	0.269482	0.746532	0	0.128068	0.800407	0.421545	0.215901
TGGT1_200310	hypothetical protein	510	7428	7297	6603	6860	4585	4897	7900	5892	5693	201.925	191.76	176.06	235.26	199.228	201.672	246.466	228.198	263.498
TGGT1_200320	hypoxanthine-xanthine-guanine phosphoribosyl transferase HXGPRT	840	183516	270057	238930	170927	151354	160617	175324	104012	119268	3028.89	4308.84	3867.95	3558.98	3992.97	4016.04	3320.95	2445.82	3351.6
TGGT1_200330	hypothetical protein	1770	8463	8522	8041	8331	4540	3908	6187	5691	5243	66.2887	64.5286	61.7769	82.3224	56.8412	46.3732	55.617	63.509	69.922
TGGT1_200340	hypothetical protein	780	1499	2584	2174	1439	1263	1286	1331	668	587	26.6437	44.3999	37.9013	32.2671	35.8831	34.6284	27.1509	16.9162	17.7644
TGGT1_200350	subtilisin SUB3	2910	17383	28714	23017	11600	10093	10412	12999	7954	7174	82.8171	132.247	107.559	69.7203	76.8614	75.1496	71.0751	53.9899	58.1936
TGGT1_200360	hypothetical protein	561	35517	53612	48688	26851	24504	24686	37124	23882	20470	877.731	1280.81	1180.18	837.128	967.955	924.216	1052.91	840.867	861.315
TGGT1_200370	prenyltransferase and squalene oxidase repeat-containing protein	1917	4732	4006	4166	4096	3430	3575	5485	4172	3139	34.2224	28.0074	29.552	37.3708	39.6509	39.1687	45.5255	42.9875	38.6524
TGGT1_200385	Myb family DNA-binding domain-containing protein	6777	60804	56159	65152	46745	35595	37194	58329	40095	33912	124.389	111.062	130.731	120.64	116.395	115.271	136.945	116.862	118.12
TGGT1_200400	hypothetical protein	3504	12627	12402	12560	10693	7779	8521	12938	8891	7203	49.9602	47.4364	48.7433	53.374	49.1972	51.0754	58.7494	50.1194	48.524
TGGT1_200410	hypothetical protein	2784	3072	4113	3673	2748	2141	2504	4015	2718	2377	15.2982	19.8004	17.9408	17.264	17.0423	18.8908	22.9465	19.2841	20.1543
TGGT1_200430	cytidine and deoxycytidylate deaminase zinc-binding region domain-containing protein	1545	2540	2313	2410	2256	1832	2046	1118	1478	1590	22.7926	20.0646	21.2118	25.539	26.2771	27.814	11.5137	18.8958	24.2927
TGGT1_200440	hypothetical protein	2880	4549	5098	4908	3431	3100	3349	5175	3681	2612	21.8984	23.7242	23.174	20.8364	23.8534	24.4235	28.5903	25.246	21.4086
TGGT1_200450	hypothetical protein	3954	4739	3933	4617	4577	3175	3826	4981	3535	3150	16.6165	13.3313	15.8786	20.246	17.7946	20.3233	20.0438	17.6593	18.8053
TGGT1_200460	hypothetical protein	1311	3525	3453	3087	2285	1863	1905	2965	2464	1721	37.2773	35.3003	32.0202	30.4844	31.4913	30.5195	35.9851	37.1243	30.9874
TGGT1_200470	hypothetical protein	1851	8046	10525	9813	7833	6520	6817	10584	6505	5588	60.2645	76.2078	72.0916	74.0143	78.0589	77.3522	90.9796	69.4162	71.2618
TGGT1_200480	Toxoplasma gondii family B protein	504	0	7	0	0	0	0	0	0	0	0	0.186145	0	0	0	0	0	0	0
TGGT1_200590	Toxoplasma gondii family C protein	606	2443	3565	3078	2333	1851	2032	2763	1741	1829	55.8906	78.8444	69.0694	67.3343	67.6885	70.4266	72.5452	56.7474	71.244
TGGT1_200595	hypothetical protein	381	1377	1371	1367	3779	2953	3139	8213	4045	2899	50.1069	48.2277	48.7903	173.479	171.759	173.042	342.987	209.707	179.61
TGGT1_200600	hypothetical protein	420	0	0	0	13	6	4	7	14	6	0	0	0	0.541362	0.31658	0.200031	0.265185	0.658413	0.337217
TGGT1_200700	Toxoplasma gondii family C protein	603	1106	1159	1408	1395	904	1058	2060	1162	583	25.4288	25.7602	31.7523	40.4623	33.2225	36.8514	54.3564	38.0635	22.8222
TGGT1_201100	hypothetical protein	711	5	11	27	33	36	29	21	10	20	0.0974964	0.207351	0.516397	0.81178	1.12205	0.856671	0.469948	0.277811	0.663999
TGGT1_201110	hypothetical protein	465	573	1009	683	470	441	742	830	405	411	17.084	29.0819	19.9736	17.6782	21.0168	33.5148	28.4005	17.2037	20.8639
TGGT1_201120	ELMO/CED-12 family protein	6774	17967	16005	16305	10227	7765	7871	15182	10497	7774	36.7721	31.6661	32.7314	26.4057	25.4025	24.4045	35.6602	30.6083	27.0898
TGGT1_201130	rhoptry kinase family protein ROP33	2241	13620	18333	15790	10373	9784	10274	15777	11335	9535	84.2604	109.642	95.8142	80.9574	96.751	96.2905	112.017	99.9078	100.435
TGGT1_201140	hypothetical protein	3156	5990	5181	5660	4094	3560	3873	5165	4957	3407	26.3135	22.0019	24.3876	22.6885	24.9974	25.7748	26.0396	31.0243	25.4825
TGGT1_201150	heavy metal translocating P-type ATPase subfamily protein	5898	12271	12842	12619	9663	8124	8616	13241	10800	7957	28.8445	29.1818	29.0944	28.6551	30.5243	30.6822	35.7204	36.1692	31.8458
TGGT1_201160	hypothetical protein	570	535	719	769	966	723	787	985	530	517	13.0127	16.9059	18.346	29.6412	28.1089	28.9992	27.4955	18.3663	21.4103
TGGT1_201170	hypothetical protein	381	10141	12065	10598	9859	6192	5606	12296	13340	8644	369.015	424.411	378.258	452.587	360.153	309.039	513.499	691.593	535.546
TGGT1_201180A	hypothetical protein	2321	1398	1253	1555	1057	1081	1000	3144	1037	1493	8.35065	7.23536	9.11055	7.96515	10.3212	9.0492	21.553	8.82517	15.1842
TGGT1_201180B	hypothetical protein	1110	461	529	493	386	362	389	1005	489	480	5.75793	6.38729	6.03967	6.08217	7.22714	7.36058	14.406	8.70173	10.2076
TGGT1_201190	hypothetical protein	360	9	35	31	18	13	15	2	15	3	0.3466	1.30302	1.17098	0.874509	0.800243	0.875133	0.0883951	0.823016	0.19671
TGGT1_201200	zinc finger (CCCH type) motif-containing protein	1923	3180	3177	2838	2325	1699	1830	2786	2056	1729	22.9264	22.1423	20.0689	21.1465	19.5792	19.9874	23.0517	21.1185	21.2238
TGGT1_201210	hypothetical protein	2130	1459	1502	1433	912	713	684	1384	1026	873	9.49651	9.45092	9.14863	7.48875	7.41807	6.74469	10.3385	9.51453	9.67479
TGGT1_201220	zinc finger protein	1812	4274	4185	4284	3834	2305	2187	2188	2434	2159	32.7013	30.9543	32.15	37.0073	28.1899	25.3499	19.2128	26.5327	28.1256
TGGT1_201230	kinesin motor domain-containing protein	3750	5120	2972	4084	3260	1859	2047	1993	2845	2258	18.929	10.6219	14.8096	15.2048	10.9857	11.4649	8.45623	14.9855	14.2135
TGGT1_201240	hypothetical protein	1896	1415	614	758	1353	479	492	927	1000	1091	10.3468	4.34024	5.43651	12.4811	5.59858	5.4502	7.77932	10.4179	13.5829
TGGT1_201250	putative histone lysine methyltransferase, SET	4908	15200	9755	13019	12024	8455	9501	9759	8213	7816	42.9366	26.6383	36.0714	42.8488	38.176	40.6584	31.6374	33.0535	37.5913
TGGT1_201260	sugar transporter ST3	2082	36538	39980	35044	28888	22720	22853	41883	26849	21361	243.306	257.363	228.888	242.678	241.829	230.541	320.079	254.722	242.185
TGGT1_201270	hypothetical protein	2895	13912	11868	12909	13054	12449	11841	10511	8146	8713	66.6238	54.9431	60.6364	78.8659	95.2943	85.9064	57.7691	55.5796	71.0438
TGGT1_201380	putative chorismate synthase	1611	33551	41535	35486	22979	24109	25688	39973	28653	23829	288.734	345.543	299.537	249.477	331.638	334.904	394.795	351.313	349.154
TGGT1_201390	hypothetical protein	327	30594	46874	41562	20666	18986	17723	29157	21532	16532	1297.11	1921.18	1728.38	1105.36	1286.67	1138.35	1418.72	1300.64	1193.4
TGGT1_201400	Sin3-associated polypeptide SAP18	2607	9967	8636	9077	6963	6345	7191	10301	7343	6149	53.0044	44.3972	47.3468	46.7143	53.9351	57.934	62.8693	55.6355	55.6763
TGGT1_201520	protein phosphatase 2C domain-containing protein	699	5724	8429	7295	7016	3858	3953	5329	3747	3133	113.53	161.615	141.918	175.552	122.311	118.778	121.302	105.883	105.801
TGGT1_201630A	protein phosphatase 2C domain-containing protein	346	1507	1540	1543	1327	575	711	1102	1014	788	60.3845	59.6525	60.6428	67.0794	36.8275	43.1598	50.6764	57.8871	53.7597
TGGT1_201630B	protein phosphatase 2C domain-containing protein	773	6181	6716	6019	5867	2737	2837	4915	4672	3404	110.858	116.443	105.885	132.749	78.4651	77.0842	101.168	119.383	103.948
TGGT1_201640	hypothetical protein	3768	20	20	5	70	42	89	40	32	6	0.0735881	0.0711382	0.0180447	0.324924	0.247013	0.496095	0.168908	0.167749	0.0375878
TGGT1_201650	hypothetical protein	3387	9	12	17	40	27	11	32	16	15	0.0368397	0.0474843	0.0682532	0.206556	0.176656	0.0682124	0.150326	0.0933092	0.10454
TGGT1_201660	hypothetical protein	1767	20	41	29	12	0	13	9	12	20	0.156921	0.310979	0.223178	0.118779	0	0.154523	0.0810413	0.134142	0.267178
TGGT1_201670	DnaJ domain-containing protein	2817	3753	3624	3494	3973	2479	2881	3055	2270	2549	18.4706	17.2419	16.8665	24.6675	19.5016	21.4804	17.2554	15.9169	21.3594
TGGT1_201680	putative eukaryotic initiation factor-3 subunit 10	3092	40041	32432	34276	28840	25617	27387	30096	27992	23960	179.537	140.578	150.744	163.136	183.599	186.033	154.871	178.819	182.917
TGGT1_201690	BT1 family protein	2505	1141	1814	1550	1652	1220	1291	3260	1881	1254	6.31489	9.7054	8.41421	11.5344	10.7928	10.8244	20.7067	14.832	11.8167
TGGT1_201700	WD domain, G-beta repeat-containing protein	1965	9178	8160	7922	6889	5500	6290	7011	6030	5475	64.7551	55.6559	54.8229	61.318	62.027	67.2316	56.7699	60.6142	65.7701
TGGT1_201710	WD domain, G-beta repeat-containing protein	1680	2567	2704	2440	1977	1612	1843	2950	2243	1673	21.1838	21.5716	19.7501	20.5822	21.2636	23.041	27.9392	26.3718	23.5068
TGGT1_201720	putative protein c9orf32	1146	2142	2073	2124	1786	1579	1813	1843	1700	1510	25.9133	24.2437	25.2034	27.2578	30.5336	33.2276	25.5883	29.3011	31.1028
TGGT1_201730	hypothetical protein	621	34	31	52	36	26	17	18	47	25	0.759059	0.669043	1.13868	1.01392	0.927818	0.574967	0.461192	1.49495	0.950288
TGGT1_201740	hypothetical protein	1323	2688	3361	3090	2894	1203	1532	1894	1731	1382	28.1681	34.0481	31.7606	38.2589	20.1505	24.3212	22.7783	25.8438	24.6579
TGGT1_201750	Tctex-1 family protein	372	0	2	0	0	0	2	2	4	5	0	0.0720561	0	0	0	0.11292	0.0855436	0.212391	0.317274
TGGT1_201760	hypothetical protein	1011	6760	7247	6906	5969	3018	3376	3405	3966	3296	92.7009	96.0707	92.8891	103.263	66.1529	70.1353	53.5879	77.4856	76.9561
TGGT1_201770	putative cullin 3	2793	5926	5789	4907	3727	3420	3508	6594	4954	3601	29.4157	27.779	23.891	23.339	27.1354	26.38	37.5646	35.0352	30.434
TGGT1_201775	hypothetical protein	282	21	35	26	28	40	26	29	8	12	1.03242	1.66342	1.25376	1.73661	3.14334	1.93647	1.63625	0.560352	1.00448
TGGT1_201780	microneme protein MIC2	2310	210954	340378	269758	102836	121177	129634	180369	117447	92772	1266.09	1974.85	1588.01	778.623	1162.49	1178.67	1242.37	1004.27	948.008
TGGT1_201785	hypothetical protein	399	87	100	37	21	0	14	14	17	10	3.02298	3.35901	1.26101	0.920535	0	0.736955	0.558285	0.841581	0.591608
TGGT1_201790	FHA domain-containing protein	1671	5518	5272	5343	4132	2992	3338	6209	4747	3664	45.7819	42.2847	43.4809	43.2492	39.6795	41.9561	59.1215	56.1129	51.759
TGGT1_201800	hypothetical protein	804	6550	5079	5617	5152	4020	4406	4926	4376	4117	112.947	84.6654	95.0031	112.076	110.803	115.1	97.4852	107.508	120.874
TGGT1_201810	hypothetical protein	1029	3721	3226	3817	3253	2267	2352	3094	2182	1777	50.134	42.0178	50.4425	55.2921	48.8222	48.0073	47.8416	41.8851	40.7642
TGGT1_201820	hypothetical protein	7875	8546	4323	7106	7556	5728	6059	9952	8293	6274	15.0453	7.3573	12.2706	16.7817	16.1188	16.1598	20.1076	20.8008	18.8062
TGGT1_201830	ribosomal protein L37	1548	2169	1752	1735	1670	1291	1320	1660	1247	1135	19.4257	15.1687	15.2412	18.8686	18.4815	17.9097	17.0623	15.9116	17.3074
TGGT1_201840	aspartyl protease ASP1	1860	11393	15452	13649	12159	12488	13523	20366	12347	9803	84.9207	111.341	99.7878	114.335	148.786	152.702	174.218	131.12	124.409
TGGT1_201850	WD domain, G-beta repeat-containing protein	1362	27	50	47	112	96	131	385	259	91	0.274837	0.492013	0.469256	1.43825	1.56198	2.02013	4.49763	3.75615	1.57714
TGGT1_201860	hypothetical protein	474	46617	56968	63193	48612	29356	28581	32863	36877	27284	1363.5	1610.78	1812.93	1793.74	1372.46	1266.44	1103.14	1536.73	1358.74
TGGT1_201870	tetratricopeptide repeat-containing protein	3174	8100	5192	6001	5654	5184	5439	4549	4330	4220	35.3807	21.9236	25.7102	31.1561	36.1942	35.9913	22.8039	26.9464	31.3843
TGGT1_201880	hypothetical protein	387	9856	9430	9108	8255	5699	6404	5901	5973	5195	353.084	326.576	320.038	373.078	326.339	347.557	242.614	304.861	316.87
TGGT1_201890	MORN repeat-containing protein	705	0	13	0	13	4	14	2	19	0	0	0.247137	0	0.322514	0.125734	0.417085	0.0451379	0.532334	0
TGGT1_201895	hypothetical protein	615	0	0	0	0	0	4	1	0	5	0	0	0	0	0	0.136606	0.0258717	0	0.191912
TGGT1_201900	hypothetical protein	2517	5125	4100	3965	3529	2587	2959	4589	3682	2691	28.2292	21.8316	21.4215	24.5224	22.7769	24.6915	29.0092	28.8948	25.237
TGGT1_202010	hypothetical protein	2574	6847	7822	9451	10732	11573	12835	9497	7766	7691	36.8791	40.728	49.9297	72.9233	99.6365	104.73	58.7054	59.5948	70.5312
TGGT1_202020	DnAK-TPR	2292	24	49	93	242	87	115	913	670	216	0.145173	0.286527	0.55177	1.84669	0.841174	1.05383	6.33806	5.77404	2.22457
TGGT1_202025	hypothetical protein	3618	4	0	44	64	24	58	98	62	48	0.0153278	0	0.165376	0.309389	0.147002	0.336701	0.430981	0.338488	0.31317
TGGT1_202030	hypothetical protein	5724	12655	18390	15482	12836	10857	11826	14448	9319	9202	30.6514	43.0592	36.7804	39.2215	42.0331	43.3934	40.1614	32.158	37.9481
TGGT1_202040	hypothetical protein	3147	7717	6693	6745	5546	4069	3832	6876	4305	3383	33.997	28.5041	29.1457	30.8232	28.6531	25.5749	34.7648	27.0207	25.3754
TGGT1_202050	hypothetical protein	678	20	29	25	55	43	76	71	48	66	0.408967	0.573261	0.501418	1.41882	1.40546	2.35434	1.66621	1.3984	2.29785
TGGT1_202065	hypothetical protein	378	6	0	11	15	18	11	0	0	5	0.220063	0	0.395722	0.694054	1.05527	0.611204	0	0	0.312238
TGGT1_202070	hypothetical protein	23859	24384	15942	24128	20985	16720	18980	19447	14626	13615	14.1691	8.95518	13.7518	15.3833	15.5298	16.7082	12.9688	12.1086	13.4701
TGGT1_202080	hypothetical protein	3870	5191	5882	5351	3563	3136	3262	5851	3528	2779	18.5964	20.3703	18.8024	16.1027	17.9575	17.7035	24.0558	18.0068	16.9506
TGGT1_202090	hypothetical protein	597	17	10	8	50	20	24	155	117	44	0.394787	0.224497	0.182224	1.46484	0.742398	0.84435	4.13103	3.87107	1.73974
TGGT1_202100	hypothetical protein	414	0	0	8	0	15	10	32	17	8	0	0	0.262772	0	0.802919	0.507324	1.22984	0.811089	0.456138
TGGT1_202110	hypothetical protein	867	0	0	14	15	22	6	34	18	0	0	0	0.219583	0.302598	0.562321	0.145351	0.623965	0.410084	0
TGGT1_202120	hypothetical protein	3972	16560	11798	13219	11922	8398	8596	10469	8703	7830	57.8015	39.8092	45.2563	52.4969	46.8541	45.4541	41.9369	43.2792	46.5328
TGGT1_202140	enoyl-CoA hydratase/isomerase family protein	1809	14	17	28	235	115	117	300	258	148	0.107295	0.125949	0.210479	2.27208	1.40877	1.35842	2.63866	2.81709	1.93121
TGGT1_202160	ABC1 family protein	2781	3960	3726	3569	3166	2519	2724	3500	3162	2716	19.7416	17.9567	17.4516	19.9115	20.0728	20.5727	20.0248	22.4585	23.0534
TGGT1_202170	hypothetical protein	2592	2375	2285	2467	1634	1200	1586	1802	1566	1295	12.7033	11.815	12.9427	11.0258	10.2595	12.8515	11.0617	11.9337	11.7935
TGGT1_202180	hypothetical protein	3963	4334	3686	3973	3250	2837	2735	3193	2527	2303	15.1619	12.4657	13.6328	14.3434	15.8641	14.495	12.8196	12.5951	13.7176
TGGT1_202190	hypothetical protein	3075	7854	7148	7203	5905	4975	5648	6702	6172	4191	35.4107	31.1547	31.8535	33.5868	35.8533	38.5776	34.6785	39.6461	32.1721
TGGT1_202200	hypothetical protein	2382	34725	44212	41153	31206	18313	18658	22385	19638	15628	202.11	248.761	234.936	229.134	170.372	164.516	149.526	162.845	154.87
TGGT1_202205	hypothetical protein	402	4	13	7	27	18	28	31	2	9	0.13795	0.433412	0.236789	1.17471	0.992264	1.46291	1.22698	0.0982706	0.528474
TGGT1_202210	nucleoside diphosphate kinase	1161	16	18	7	31	26	25	11	0	11	0.191063	0.20779	0.081989	0.467007	0.496275	0.452265	0.150751	0	0.223649
TGGT1_202220	hypothetical protein	3447	4848	4186	4338	4029	2501	2841	4134	4978	3516	19.4989	16.2758	17.1135	20.4433	16.0788	17.3107	19.0823	28.5255	24.0777
TGGT1_202230	histone deacetylase HDAC5	4359	6053	5473	5713	3557	3226	3494	5685	4997	3221	19.2518	16.8276	17.8224	14.2722	16.4006	16.8353	20.7512	22.6434	17.4426
TGGT1_202240	RAP domain-containing protein	5571	4735	3281	3567	2949	2452	3251	4600	3666	2306	11.7835	7.89327	8.70682	9.25839	9.75368	12.2566	13.1379	12.9981	9.77087
TGGT1_202250	hypothetical protein	3126	5566	4507	4379	3828	3065	3139	4520	4112	2972	24.6855	19.3234	19.0491	21.4179	21.7281	21.0905	23.0065	25.9827	22.4423
TGGT1_202255	hypothetical protein	1116	242	343	298	352	249	222	443	240	182	3.00635	4.11921	3.63113	5.51661	4.94443	4.17806	6.31597	4.24783	3.84959
TGGT1_202260	hypothetical protein	837	7	0	0	16	0	7	7	9	5	0.115947	0	0	0.33434	0	0.175654	0.133068	0.212391	0.141011
TGGT1_202280	WD domain, G-beta repeat-containing protein	5409	4293	3385	3694	4753	3646	4325	6055	4017	3163	11.0035	8.38737	9.28687	15.369	14.9376	16.794	17.8114	14.6691	13.8035
TGGT1_202285	EGF family domain-containing protein	1083	50	19	46	22	14	5	19	8	12	0.640073	0.235131	0.577589	0.355294	0.286471	0.0969677	0.279142	0.145909	0.261553
TGGT1_202290	putative membrane protein	1050	3642	3532	3146	2782	2086	2268	2652	1628	1764	48.0882	45.0833	40.7436	46.3406	44.0257	45.3669	40.1869	30.6256	39.6567
TGGT1_202300	putative inosine triphosphate pyrophosphatase	669	2813	3045	2495	2176	1845	2127	3205	2407	2034	58.2951	61.0021	50.7147	56.8888	61.1155	66.777	76.2259	71.0673	71.7682
TGGT1_202310	O-sialoglycoprotein endopeptidase	1743	5793	6258	5722	3737	3264	3891	6036	4619	3130	46.0781	48.1196	44.6416	37.499	41.4986	46.8867	55.1001	52.3444	42.3891
TGGT1_202340	proline dehydrogenase	1458	0	0	0	0	0	4	0	33	0	0	0	0	0	0	0.057622	0	0.447071	0
TGGT1_202350	putative 50S ribosomal protein L21	2046	5929	4594	5006	3910	3334	3689	4965	4207	3083	40.1758	30.0933	33.2717	33.4245	36.1111	37.8694	38.6113	40.615	35.5693
TGGT1_202360	putative methylase	1452	2803	1999	2148	2053	1801	1986	2324	2024	1532	26.7636	18.4514	20.1167	24.7296	27.487	28.7275	25.4665	27.5336	24.9057
TGGT1_202370	putative T-complex protein 1, epsilon subunit (TCP-1-epsilon)	1611	18413	13658	14129	14027	10304	11144	13400	11555	9974	158.459	113.625	119.263	152.287	141.74	145.288	132.346	141.675	146.144
TGGT1_202375	hypothetical protein	660	1398	1792	1881	1540	1244	1199	1518	1045	864	29.3665	36.3897	38.7556	40.8104	41.7693	38.1558	36.5956	31.2746	30.9013
TGGT1_202380	putative rab GDI alpha	1371	20086	17912	18862	16244	11600	11836	12914	11576	9999	203.116	175.102	187.085	207.229	187.5	181.323	149.873	166.779	172.158
TGGT1_202390	S15 sporozoite-expressed protein	1764	7128	7908	7291	6394	3105	2692	5725	6493	3920	56.0218	60.0831	56.2054	63.3969	39.0071	32.0525	51.639	72.7054	52.4559
TGGT1_202400	calcium binding egf domain-containing protein	3237	4	4	0	26	19	64	103	69	26	0.0171319	0.0165616	0	0.140483	0.130074	0.415263	0.506285	0.421043	0.1896
TGGT1_202410	hypothetical protein	5847	8185	6120	7967	5975	4304	4887	6877	5928	4014	19.4077	14.0282	18.529	17.8731	16.3125	17.5548	18.714	20.026	16.2051
TGGT1_202420	hypothetical protein	819	1404	2023	1724	1617	941	1031	1298	1201	849	23.7668	33.1052	28.6248	34.5319	25.4617	26.4399	25.2169	28.9654	24.4698
TGGT1_202430	hypothetical protein	1668	1293	853	799	2359	1605	1938	2931	1917	1638	10.7471	6.85389	6.51389	24.7358	21.3236	24.403	27.9589	22.701	23.1806
TGGT1_202440	hypothetical protein	846	1511	1518	1475	1525	1439	1445	1621	1103	1073	24.7618	24.0484	23.7089	31.5278	37.6939	35.8743	30.4869	25.7528	29.9389
TGGT1_202445	hypothetical protein	522	25	22	59	43	20	57	94	17	23	0.663984	0.564854	1.53699	1.44076	0.849064	2.29345	2.86522	0.643277	1.04007
TGGT1_202450	hypothetical protein	609	1752	2057	1841	1415	930	988	1943	1311	1142	39.8846	45.269	41.108	40.6381	33.8413	34.0742	50.764	42.5212	44.2645
TGGT1_202460	diacylglycerol kinase accessory domain (presumed) domain-containing protein	2040	7749	5714	6763	7524	4745	4675	5103	5763	4335	52.6628	37.54	45.0815	64.5079	51.5451	48.1323	39.8012	55.8005	50.161
TGGT1_202470	rRNA metabolism protein, SBDS family protein	2208	5494	5032	5705	3867	3517	3600	5899	4021	2630	34.4967	30.544	35.1355	30.6316	35.2983	34.2444	42.5089	35.9712	28.1167
TGGT1_202480	hypothetical protein	1293	2686	2966	2511	1592	1418	1161	2781	2127	1374	28.8002	30.7437	26.4081	21.5347	24.3029	18.859	34.2218	32.4929	25.0839
TGGT1_202490	AP2 domain transcription factor AP2VIIa-7	9351	31351	36239	39349	35058	28328	31275	45876	30663	23400	46.4817	51.94	57.2223	65.5727	67.1334	70.2465	78.0599	64.7704	59.0697
TGGT1_202500	GAPM1a	918	43313	43909	44507	45062	23498	22420	24203	33092	27048	654.13	641.054	659.288	858.543	567.243	512.954	419.495	712.033	695.504
TGGT1_202510	multi-pass transmembrane protein	918	6601	4650	5619	6645	4424	4969	4643	4127	4464	99.6908	67.8882	83.235	126.604	106.796	113.687	80.4742	88.7997	114.786
TGGT1_202520	hypothetical protein	2970	8422	9358	9240	5691	5372	5445	12122	7241	5786	39.314	42.229	42.3063	33.514	40.083	38.5059	64.9409	48.1573	45.9864
TGGT1_202530	aspartate-tRNA ligase	2322	10967	10328	10351	8893	7362	8488	10583	7741	7242	65.4808	59.6126	60.6191	66.9854	70.261	76.7766	72.5182	65.8498	73.6213
TGGT1_202540	3'5'-cyclic nucleotide phosphodiesterase domain-containing protein	5013	23437	21228	21815	15625	12817	13666	20499	15878	11253	64.8175	56.7538	59.1762	54.515	56.6591	57.2571	65.0632	62.563	52.988
TGGT1_202550	NLI interacting factor family phosphatase	6639	8006	6252	7987	8109	4750	4474	8300	9714	6190	16.7186	12.6212	16.3595	21.3628	15.8552	14.154	19.8919	28.9012	22.0087
TGGT1_202568	hypothetical protein	447	2344	2546	1894	1458	1151	1309	1951	1558	1117	72.7007	76.337	57.6185	57.0485	57.0622	61.506	69.4465	68.8461	58.9865
TGGT1_202572	ribophorin i protein	2880	6043	4057	4916	4855	4267	4506	4896	5194	3776	29.0903	18.8798	23.2118	29.4843	32.833	32.8613	27.0489	35.6229	30.949
TGGT1_202580	ATPase, AAA family protein	3114	1627	993	1209	1927	1384	1455	3009	1846	1789	7.24365	4.2738	5.27955	10.8232	9.84914	9.81364	15.3746	11.7093	13.5612
TGGT1_202590	hypothetical protein	2139	3267	3435	3033	2536	2036	2096	3721	2969	1988	21.1752	21.5229	19.282	20.7364	21.0935	20.581	27.6789	27.4169	21.9388
TGGT1_202600	hypothetical protein	381	0	0	0	3	0	0	0	0	0	0	0	0	0.137718	0	0	0	0	0
TGGT1_202610	protein phosphatase 2C domain-containing protein	2559	24767	26358	25220	12805	11947	12081	20402	16126	11534	134.181	138.047	134.018	87.5192	103.459	99.1558	126.854	124.473	106.394
TGGT1_202620	hypothetical protein	996	28950	39209	30273	15792	13575	14669	29919	18052	14022	402.974	527.607	413.319	277.314	302.038	309.333	477.956	358.002	332.321
TGGT1_202630	ATP-dependent metallopeptidase HflB subfamily protein	3567	17668	14154	14207	13332	12241	12707	13141	11780	9952	68.6709	53.1814	54.1613	65.3712	76.0492	74.8213	58.6173	65.2322	65.8589
TGGT1_202640	RNA pseudouridine synthase superfamily protein	6705	4964	3002	3712	3667	2961	2782	2712	2866	2297	10.2641	6.00062	7.52833	9.56547	9.78635	8.71453	6.43564	8.44301	8.08666
TGGT1_202650	hypothetical protein	2766	3598	3857	3806	2814	2448	2391	3176	2453	2147	18.0342	18.6888	18.7114	17.7937	19.6128	18.1557	18.2696	17.5172	18.3226
TGGT1_202680	putative peptidase M16, alpha subunit	1692	22595	20370	20196	16540	13948	14695	15381	16227	13549	185.14	161.352	162.313	170.974	182.681	182.413	144.639	189.434	189.023
TGGT1_202690	DNA-directed RNA polymerase II RPB9	753	2033	2056	1923	1754	1423	1524	2112	1713	1431	37.4309	36.5942	34.7275	40.7407	41.8785	42.5085	44.6272	44.9347	44.8592
TGGT1_202700	hypothetical protein	2784	2839	3087	2828	2318	1936	2038	3019	2267	1756	14.1379	14.8611	13.8134	14.5626	15.4105	15.3752	17.2542	16.0843	14.8889
TGGT1_202720	RNB family domain-containing protein	7278	3474	3058	3293	2247	1947	2320	3359	2398	1978	6.61768	5.63131	6.15275	5.39989	5.92836	6.69517	7.34342	6.50814	6.41536
TGGT1_202730	hypothetical protein	4431	4776	3403	4574	3989	3129	3098	1996	3129	2560	14.9434	10.2931	14.0373	15.7455	15.6489	14.6847	7.16736	13.9484	13.6378
TGGT1_202735	hypothetical protein	303	0	3	1	4	1	14	0	0	2	0	0.132697	0.0448794	0.230893	0.0731372	0.970445	0	0	0.15581
TGGT1_202740	hypothetical protein	3300	2703	2568	2757	1808	1564	1918	3032	2555	1497	11.3559	10.4295	11.3609	9.58249	10.5028	12.2073	14.6189	15.2931	10.7082
TGGT1_202750	3' exoribonuclease family, domain 1 domain-containing protein	1035	1887	1640	1669	1033	1050	1211	1749	1405	941	25.2767	21.2367	21.9283	17.4564	22.4817	24.5748	26.8875	26.8136	21.4613
TGGT1_202760	hypothetical protein	1095	1321	1955	1493	1079	1193	1256	1769	1382	1065	16.7254	23.9286	18.5411	17.2346	24.1439	24.0913	25.7048	24.9295	22.9584
TGGT1_202770	RNA recognition motif-containing protein	1599	23505	25473	22662	16599	13937	14338	17473	12856	12760	203.798	213.509	192.726	181.563	193.153	188.333	173.868	158.81	188.369
TGGT1_202780	rhoptry kinase family protein ROP25	3372	13934	14689	14475	9549	9065	10045	15139	9847	8520	57.2897	58.3833	58.3741	49.5296	59.5746	62.5674	71.4348	57.6814	59.6429
TGGT1_202790	dihydrouridine synthase (dus) protein	1635	2318	2187	2036	1306	1334	1448	2391	1930	1331	19.6555	17.9273	16.9336	13.9707	18.0809	18.601	23.2682	23.3163	19.2162
TGGT1_202800	putative cytochrome c oxidase assembly protein COX11	1545	2378	1952	1946	1628	1333	1326	2050	1657	1248	21.3389	16.9331	17.1279	18.4298	19.1198	18.0261	21.1118	21.1843	19.0675
TGGT1_202810	TIM14 protein	423	1203	1332	1157	765	785	833	1018	849	627	39.4288	42.2034	37.1948	31.6312	41.1254	41.3609	38.292	39.6449	34.9892
TGGT1_202820	ubiquitin-conjugating enzyme subfamily protein	507	4454	5820	5298	3779	3763	3869	4053	3272	3050	121.795	153.851	142.1	130.366	164.478	160.279	127.195	127.475	142.003
TGGT1_202830	putative Elicitor-responsive protein	921	19909	28331	22047	14387	12250	13088	18255	11863	10613	299.694	412.274	325.521	273.215	294.752	298.469	315.372	254.422	272.01
TGGT1_202840	FHA domain-containing protein	3129	36911	37059	35770	26200	18283	18575	36552	31865	21276	163.545	158.735	155.454	146.45	129.486	124.683	185.869	201.154	160.506
TGGT1_202850	ATP-binding domain-containing protein	5751	2747	2534	2815	2426	2109	2412	2432	2254	1980	6.62222	5.90537	6.65617	7.37805	8.1267	8.80886	6.72854	7.74159	8.12697
TGGT1_202870	SAP domain-containing protein	1185	4614	3723	4467	3883	2808	3003	3728	3664	2447	53.9818	42.1074	51.261	57.3117	52.5121	53.2258	50.0562	61.0741	48.7442
TGGT1_202880	carrier superfamily protein	2049	2541	2492	1898	2416	2081	2086	3978	2602	2017	17.193	16.3001	12.5963	20.6229	22.5067	21.3825	30.8904	25.0833	23.2365
TGGT1_202890	hypothetical protein	1134	9149	9826	9214	7312	5839	6067	8784	7036	5259	111.853	116.131	110.49	112.776	114.105	112.369	123.248	122.555	109.471
TGGT1_202900	zinc finger (CCCH type) motif-containing protein	3897	15452	15645	16934	15583	13989	14749	13953	10093	10226	54.9721	53.8058	59.0906	69.9382	79.5495	79.491	56.9689	51.1575	61.9416
TGGT1_202910	zinc carboxypeptidase superfamily protein	960	279	405	355	666	527	630	764	326	367	4.02922	5.65416	5.0286	12.1338	12.1652	13.7834	12.6626	6.70758	9.02406
TGGT1_202920	p-aminobenzoic acid synthase	2967	9140	7517	7907	7519	6409	6740	8602	6679	4928	42.7088	33.9556	36.2396	44.3238	47.8689	47.712	46.1299	44.4645	39.2067
TGGT1_202930	hypothetical protein	888	403	334	392	260	369	270	522	364	319	6.29188	5.04101	6.00292	5.121	9.20862	6.38611	9.35315	8.0967	8.47978
TGGT1_202940	hypothetical protein	1164	7067	6843	6363	5630	4426	4676	6357	4909	4026	84.1725	78.7912	74.3359	84.5959	84.2635	84.3737	86.896	83.3028	81.6447
TGGT1_202950	hypothetical protein	4245	14505	11396	12157	10321	8265	8325	10991	10786	7923	47.3727	35.9798	38.9438	42.5244	43.1466	41.19	41.1965	50.1883	44.0574
TGGT1_202960	glycine cleavage H-protein	900	810	821	653	857	578	574	752	691	557	12.4776	12.226	9.86643	16.6545	14.232	13.3954	13.2946	15.1654	14.609
TGGT1_202970	hypothetical protein	6594	1040	1354	1323	715	465	582	1137	788	601	2.18662	2.75203	2.72835	1.89649	1.56273	1.85379	2.74354	2.36046	2.15146
TGGT1_202975	hypothetical protein	1350	4	3	9	73	63	72	58	19	22	0.0410785	0.0297832	0.0906564	0.945765	1.03416	1.12017	0.683588	0.277997	0.384677
TGGT1_202980	hypothetical protein	5748	18759	13837	14912	11769	12718	13215	14391	12126	9999	45.2461	32.2633	35.2784	35.811	49.0324	48.2876	39.8359	41.6697	41.0626
TGGT1_202990	hypothetical protein	804	4	4	11	4	0	0	5	9	0	0.0689751	0.0666788	0.186049	0.0870158	0	0	0.0989497	0.221109	0
TGGT1_203000	hypothetical protein	2508	4	0	0	0	0	4	0	0	0	0.0221116	0	0	0	0	0.0334979	0	0	0
TGGT1_203010	aurora kinase	8439	15429	16058	18519	17499	10304	8935	10966	10413	9946	25.3475	25.5026	29.8412	36.2674	27.058	22.2377	20.6756	24.3728	27.8205
TGGT1_203020	ribosome biogenesis GTPase Der protein	3378	4799	4400	4019	4085	3491	3458	4984	3746	2961	19.6961	17.4573	16.1789	21.1508	22.9019	21.5006	23.4757	21.9042	20.6912
TGGT1_203030	N-methyl-D-aspartate receptor-associated protein	1029	10266	11487	9734	8174	6422	7080	8672	6618	5795	138.317	149.615	128.637	138.936	138.304	144.512	134.092	127.037	132.937
TGGT1_203040	hypothetical protein	2352	4274	5339	4692	4659	3338	3255	4483	3830	3312	25.1933	30.4233	27.1275	34.6457	31.4507	29.0669	30.3272	32.1648	33.2399
TGGT1_203050	AP2 domain transcription factor AP2VIIa-6	7317	5654	10932	8805	5757	6127	5277	11116	6260	5568	10.713	20.024	16.3639	13.7612	18.5565	15.1475	24.1722	16.899	17.9628
TGGT1_203060	hypothetical protein	1491	15940	28349	18956	10217	10497	10994	20053	11633	10167	148.217	254.826	172.886	119.85	156.016	154.869	213.994	154.111	160.962
TGGT1_203070	hypothetical protein	717	8	28	16	21	6	0	9	14	0	0.154689	0.523387	0.303452	0.512264	0.185444	0	0.199721	0.385681	0
TGGT1_203080	RNA recognition motif-containing protein	909	5588	5381	5030	4818	4214	4110	4789	4267	3579	85.2277	79.3383	75.2478	92.7037	102.733	94.965	83.8265	92.7211	92.9405
TGGT1_203090	hypothetical protein	1650	80	63	46	103	70	69	113	68	84	0.672193	0.51173	0.379108	1.09181	0.940145	0.878316	1.08967	0.814038	1.20172
TGGT1_203100	hypothetical protein	342	10	3	22	5	6	11	4	11	9	0.40538	0.117565	0.874754	0.255704	0.388782	0.675542	0.186095	0.635311	0.621189
TGGT1_203110	putative citrate synthase	1530	0	0	0	4	0	0	8	0	0	0	0	0	0.0457259	0	0	0.0831954	0	0
TGGT1_203120	hypothetical protein	1551	1554	1401	1432	1384	1086	1241	1550	1435	1059	13.8908	12.1063	12.5551	15.607	15.5167	16.8053	15.9009	18.2751	16.1173
TGGT1_203135	dynein heavy chain family protein	13656	31	4	8	252	99	125	297	285	107	0.0314721	0.00392573	0.00796629	0.322754	0.160654	0.192253	0.346046	0.412231	0.184956
TGGT1_203150	hypothetical protein	5394	9238	7628	7954	7277	5343	5635	10415	6970	6080	23.7441	18.9533	20.0523	23.5958	21.951	21.9416	30.722	25.5236	26.6072
TGGT1_203160	hypothetical protein	2001	4637	5378	5266	3477	3061	3331	5487	3988	2561	32.1276	36.0212	35.7868	30.3915	33.8998	34.9634	43.6303	39.3666	30.2113
TGGT1_203170	OB-fold nucleic acid binding domain-containing protein	2181	24785	16614	19957	20463	15232	15727	12347	12528	12267	157.551	102.095	124.431	164.1	154.768	151.452	90.0754	113.461	132.767
TGGT1_203175	hypothetical protein	813	217	118	269	235	116	64	146	174	113	3.70047	1.94525	4.49937	5.05558	3.1619	1.65339	2.85735	4.22745	3.28091
TGGT1_203180	leucine rich repeat-containing protein	13446	12102	8299	11390	9399	5906	5562	6416	5800	5493	12.4782	8.27212	11.5191	12.2259	9.73378	8.68807	7.59227	8.52029	9.64325
TGGT1_203200	hypothetical protein	4413	279	109	196	593	579	550	870	647	366	0.876513	0.331037	0.603965	2.35025	2.90754	2.61767	3.13679	2.89594	1.95774
TGGT1_203220	DEAD/DEAH box helicase domain-containing protein	3435	5836	4700	5271	3926	3127	4062	6504	5004	3353	23.5547	18.3381	20.8668	19.9902	20.1735	24.837	30.1269	28.7747	23.0417
TGGT1_203230	hypothetical protein	675	108	121	79	233	141	174	614	323	208	2.21824	2.40251	1.59152	6.03735	4.6291	5.41416	14.4732	9.45189	7.27389
TGGT1_203240	hypothetical protein	2220	8605	9729	8891	5717	5016	5527	9617	6864	4793	53.7386	58.7353	54.4612	45.0411	50.0709	52.2904	68.9266	61.0723	50.9638
TGGT1_203250	hypothetical protein	2802	99	30	68	235	148	190	529	415	139	0.489841	0.143495	0.330012	1.46688	1.17051	1.4242	3.00392	2.9255	1.17099
TGGT1_203260	hypothetical protein	5589	4843	4008	4293	3451	3067	3196	4411	3538	2635	12.0135	9.6112	10.4452	10.7995	12.1608	12.0104	12.5575	12.5038	11.1289
TGGT1_203270	ATP-dependent Clp endopeptidase, proteolytic subunit ClpP domain-containing protein	2373	2304	1739	1628	1539	1344	1326	2030	1604	1106	13.4609	9.82168	9.32924	11.3432	12.5511	11.7363	13.6113	13.3514	11.0018
TGGT1_203280	hypothetical protein	579	1358	1406	1261	890	684	892	1196	943	807	32.5169	32.5455	29.616	26.8847	26.1793	32.3573	32.8665	32.1701	32.9005
TGGT1_203290	hypothetical protein	993	10952	11080	10605	11770	8718	9610	20133	13214	9922	152.909	149.546	145.228	207.31	194.558	203.264	322.597	262.848	235.861
TGGT1_203300	hypothetical protein	4188	20130	20499	24747	6167	6107	6984	17881	11805	5803	66.6385	65.6009	80.3536	25.755	32.3149	35.0254	67.9338	55.6774	32.7079
TGGT1_203310	dense granule protein GRA7	711	285105	521736	434581	159578	169054	177869	222249	157583	142235	5559.34	9834.79	8311.72	3925.52	5269.1	5254.32	4973.6	4377.84	4722.19
TGGT1_203320	zinc finger in N-recognin protein	16149	21717	14262	19259	14015	10769	12147	18444	15742	10272	18.6441	11.8364	16.2173	15.1789	14.7778	15.7982	18.1723	19.2546	15.0147
TGGT1_203330	hypothetical protein	1296	18	28	17	62	28	28	170	91	28	0.192555	0.289559	0.178375	0.836721	0.478778	0.453773	2.08711	1.38693	0.509988
TGGT1_203340	metallo-beta-lactamase domain-containing protein	2397	120	36	122	276	211	257	237	304	154	0.694067	0.201288	0.69212	2.01389	1.95072	2.25191	1.57319	2.5051	1.51656
TGGT1_203350	hypothetical protein	1377	4461	3504	3393	3219	2208	2421	3727	3018	2112	44.9145	34.1047	33.5073	40.8866	35.5342	36.9272	43.0651	43.2917	36.2049
TGGT1_203358	hypothetical protein	1188	3694	3746	3582	2509	2512	2509	5026	3562	2465	43.1091	42.2606	41.0014	36.9384	46.858	44.3578	67.3142	59.2239	48.9787
TGGT1_203362	hypothetical protein	663	1061	1029	1105	947	898	850	1370	1002	894	22.1866	20.8011	22.6641	24.9822	30.0154	26.9272	32.8782	29.852	31.8296
TGGT1_203370	hypothetical protein	2325	6652	7384	6883	5410	5132	5527	6003	5474	4980	39.6659	42.565	40.2573	40.6976	48.9153	49.9289	41.0815	46.5052	50.5607
TGGT1_203375	cpw-wpc domain-containing protein	960	3	19	8	0	0	9	2	7	5	0.043325	0.265257	0.11332	0	0	0.196905	0.0331481	0.144028	0.122944
TGGT1_203380	DnaJ domain-containing protein	2145	12606	11779	11548	9232	8272	8258	13297	10141	7820	81.4776	73.5978	73.2098	75.277	85.4603	80.8599	98.6341	93.3842	86.0571
TGGT1_203390	CRAL/TRIO domain-containing protein	1371	7329	8287	8165	6867	4341	4709	7186	8585	5619	74.1132	81.011	80.9857	87.6039	70.1671	72.1401	83.397	123.687	96.745
TGGT1_203400	hypothetical protein	798	5629	5987	5848	4317	3553	3600	5053	4239	3293	97.795	100.552	99.6538	94.6179	98.6673	94.7513	100.75	104.925	97.4083
TGGT1_203420	4'-phosphopantetheinyl transferase domain-containing protein	3471	5155	4799	4606	3485	2846	3500	5265	4043	2691	20.5903	18.5302	18.0451	17.5607	18.1703	21.1787	24.1348	23.0075	18.3006
TGGT1_203430	hypothetical protein	363	781	732	746	477	403	438	750	456	379	29.8286	27.0264	27.9461	22.983	24.6025	25.3427	32.8742	24.8129	24.6456
TGGT1_203440	anaphase-promoting complex subunit APC10	1806	1382	999	826	1000	799	810	1082	1121	651	10.6091	7.41364	6.21945	9.68448	9.80415	9.42004	9.53257	12.2605	8.50884
TGGT1_203450	DUF3228 domain-containing protein	1398	6785	5252	5902	6112	4663	5184	4301	4049	4045	67.287	50.3502	57.4092	76.4663	73.9161	77.8831	48.9511	57.2085	68.2996
TGGT1_203460	hypothetical protein	360	560	510	532	464	488	415	666	561	326	21.5662	18.9868	20.0955	22.5429	30.0399	24.212	29.4356	30.7808	21.3758
TGGT1_203470	hypothetical protein	576	695	650	766	393	425	371	814	571	473	16.7283	15.1243	18.0841	11.9334	16.3511	13.5281	22.4855	19.5809	19.3841
TGGT1_203480	hypothetical protein	4212	4441	4594	4560	3025	2453	3020	5580	4281	3049	14.6178	14.618	14.722	12.5612	12.906	15.0593	21.0788	20.076	17.0874
TGGT1_203490	GNL3L/Grn1 GTPase	2104	4068	3318	3284	3021	2430	2873	3398	3162	2593	26.8055	21.1356	21.225	25.113	25.5942	28.6798	25.6967	29.6849	29.0913
TGGT1_203500	alanine dehydrogenase/pyridine nucleotide transhydrogenase domain-containing protein	1389	0	4	8	19	17	16	19	8	0	0	0.0385959	0.0783208	0.239246	0.271224	0.241938	0.217647	0.113765	0
TGGT1_203505	hypothetical protein	699	0	0	0	0	0	0	0	0	0	0	0	0	0	0	0	0	0	0
TGGT1_203510	zinc finger, C3HC4 type (RING finger) domain-containing protein	2406	8977	6366	6872	5887	4272	5162	6889	5910	4625	51.7278	35.4613	38.8398	42.7949	39.3475	45.0617	45.5576	48.519	45.3757
TGGT1_203520	hypothetical protein	6240	5958	5682	6253	5291	3293	3265	5723	4338	3573	13.2374	12.204	13.6268	14.8302	11.6947	10.9897	14.5928	13.7317	13.5162
TGGT1_203540	putative RNA binding protein	3384	46932	57851	51831	31384	27148	28014	53215	33628	27099	192.277	229.121	208.281	162.208	177.782	173.872	250.21	196.286	189.03
TGGT1_203560	hypothetical protein	450	6039	8863	6910	4040	3496	3822	6915	4296	3297	186.055	263.969	208.812	157.023	172.163	178.387	244.501	188.57	172.947
TGGT1_203570	acyltransferase domain-containing protein	1515	13	0	5	45	18	22	115	45	26	0.118965	0	0.0448794	0.51951	0.263294	0.304997	1.20777	0.586705	0.405105
TGGT1_203580	NAD-binding domain 4 domain-containing protein	1464	0	0	0	0	0	0	0	9	4	0	0	0	0	0	0	0	0.121429	0.064495
TGGT1_203590	hypothetical protein	1290	124	79	110	79	29	14	42	36	16	1.33266	0.82077	1.15956	1.0711	0.498183	0.227942	0.518036	0.55123	0.292777
TGGT1_203600	hypothetical protein	1320	12686	16009	15781	16037	13712	13665	17849	11087	13262	133.241	162.545	162.574	212.492	230.201	217.431	215.15	165.905	237.16
TGGT1_203610	putative 3'-5' exoribonuclease csl4	810	2841	2594	2436	1852	1777	1902	2464	1896	1798	48.6267	42.9209	40.8961	39.9899	48.6165	49.3186	48.4012	46.2352	52.3976
TGGT1_203620	hypothetical protein	1755	3890	2802	2806	2454	2207	2340	3372	2442	2094	30.7299	21.3981	21.742	24.4563	27.868	28.0043	30.5711	27.4845	28.1648
TGGT1_203630	ribosomal protein RPL44	318	25086	21394	22617	18621	13317	13655	23612	17346	14999	1093.69	901.672	967.158	1024.17	928.026	901.883	1181.43	1077.44	1113.38
TGGT1_203665	hypothetical protein	29226	16817	8797	15466	16456	10722	12198	7808	7320	8691	7.97751	4.03412	7.19612	9.84802	8.12994	8.76607	4.2508	4.94722	7.01952
TGGT1_203682	hypothetical protein	522	25	61	35	12	12	11	131	44	13	0.663984	1.56619	0.911774	0.402073	0.509438	0.442596	3.99302	1.66495	0.587868
TGGT1_203685	hypothetical protein	378	6	11	7	0	1	0	29	3	4	0.220063	0.390018	0.251823	0	0.0586259	0	1.22069	0.156765	0.24979
TGGT1_203688	hypothetical protein	206	1	1	4	0	0	0	14	7	4	0.0673009	0.0650604	0.264048	0	0	0	1.08134	0.671198	0.458353
TGGT1_203690	AP2 domain transcription factor AP2VIIa-5	7794	15358	18337	20493	13379	12058	11743	16736	12821	9992	27.3189	31.532	35.7548	30.0232	34.2843	31.6449	34.1658	32.4924	30.2621
TGGT1_203700	SFT2 family protein	822	3358	3349	3446	3249	2502	2560	2579	1923	1997	56.6366	54.6044	57.0076	69.1309	67.4523	65.4114	49.9206	46.2091	57.3473
TGGT1_203705	hypothetical protein	429	251	58	147	193	111	128	85	108	148	8.11156	1.81199	4.65961	7.86854	5.73385	6.26669	3.15255	4.97263	8.14351
TGGT1_203710	AP2 domain transcription factor AP2VIIa-4	10296	41514	24903	36660	40921	30999	30858	26177	21670	26979	55.9003	32.4166	48.4187	69.5139	66.7206	62.9484	40.4531	41.5729	61.8535
TGGT1_203720	vitamin k epoxide reductase family protein	555	264	90	171	607	397	527	971	765	423	6.59476	2.17337	4.18979	19.1289	15.8518	19.9436	27.8373	27.2263	17.991
TGGT1_203730	hypothetical protein	3741	9104	7141	6884	5811	4416	4755	6620	5456	4354	33.739	25.5832	25.0232	27.168	26.1591	26.6961	28.156	28.8076	27.4731
TGGT1_203735	hypothetical protein	282	135	57	118	53	51	77	102	90	51	6.63702	2.709	5.69013	3.28716	4.00776	5.73492	5.75508	6.30395	4.26902
TGGT1_203740	hypothetical protein	807	2071	1261	1751	2350	1605	1849	2627	2425	1708	35.5791	20.9424	29.5054	50.9317	44.074	48.1226	51.7949	59.3551	49.9599
TGGT1_203750	hypothetical protein	4149	3960	3312	3503	2836	2750	2691	3936	2965	2568	13.2324	10.6987	11.4812	11.9552	14.6883	13.6225	15.0943	14.1157	14.6103
TGGT1_203760	hypothetical protein	4191	6240	5315	5686	4141	3570	4277	5529	4456	3828	20.6422	16.9969	18.4493	17.2815	18.8769	21.4342	20.9908	21.0014	21.5606
TGGT1_203770	hypothetical protein	717	7	9	21	43	22	9	134	54	107	0.135353	0.168231	0.398281	1.04892	0.679962	0.263639	2.97362	1.48763	3.52267
TGGT1_203780	hypothetical protein	4428	11341	11831	12203	11006	9437	10252	11728	10064	8479	35.5085	35.8095	37.4756	43.4726	47.2288	48.628	42.1422	44.8934	45.2006
TGGT1_203790	hypothetical protein	909	8642	15431	12065	11963	6584	6541	12007	6946	5890	131.807	227.517	180.49	230.181	160.512	151.135	210.17	150.935	152.953
TGGT1_203800	hypothetical protein	4410	112	89	102	351	232	215	399	254	148	0.352101	0.27048	0.314522	1.39207	1.16582	1.02397	1.43958	1.13767	0.792191
TGGT1_203810	kelch repeat-containing protein	1596	9486	9583	9034	8692	6504	6368	13059	8815	8359	82.4021	80.4734	76.9727	95.2535	90.3085	83.8023	130.19	109.096	123.631
TGGT1_203820	hypothetical protein	3807	14836	14238	14928	18242	8319	7890	15579	13943	11070	54.0284	50.1245	53.3222	83.8076	48.425	43.5291	65.1114	72.3424	68.6391
TGGT1_203830	FHA domain-containing protein	6108	10254	4721	7345	9525	7723	7816	6366	6589	6869	23.2746	10.359	16.3524	27.2747	28.02	26.8764	16.5832	21.3079	26.5461
TGGT1_203840	DEAD/DEAH box helicase domain-containing protein	5478	4442	4053	4451	3315	3184	3466	4530	3792	3160	11.242	9.91605	11.0491	10.5841	12.8805	13.289	13.1576	13.6731	13.6167
TGGT1_203860	hypothetical protein	1488	1714	1854	1691	1518	1145	1218	2053	1613	1222	15.9697	16.699	15.4536	17.8428	17.0523	17.1921	21.9526	21.4117	19.3854
TGGT1_203870	RAB43, member RAS oncogene family protein	858	2287	2330	2330	1775	1476	1471	2463	2388	1604	36.9545	36.3959	36.9282	36.183	38.1224	36.009	45.6749	54.9752	44.129
TGGT1_203875	hypothetical protein	351	604	640	923	662	465	502	713	494	411	23.8571	24.4375	35.7589	32.9872	29.358	30.0388	32.3209	27.7997	27.6402
TGGT1_203880	hypothetical protein	4680	26869	25105	27085	18567	14435	14671	23252	15677	11935	79.5965	71.8949	78.6996	69.3889	68.3521	65.8415	79.0524	66.1663	60.1982
TGGT1_203890	hypothetical protein	948	120	90	173	23	15	30	40	32	4	1.75494	1.27238	2.48157	0.42434	0.350642	0.664658	0.671355	0.666747	0.0995998
TGGT1_203900	hypothetical protein	2856	0	3	3	19	11	26	15	8	9	0	0.0140782	0.0142841	0.116356	0.0853523	0.191206	0.0835668	0.0553288	0.074386
TGGT1_203910	TBC domain-containing protein	6342	17945	16832	18229	14293	11308	11308	17552	11931	10187	39.2288	35.5708	39.0864	39.4177	39.513	37.4494	44.0353	37.1595	37.9164
TGGT1_203930	hypothetical protein	1701	12801	12424	11484	14636	8200	8171	10235	9772	8079	104.334	97.8906	91.8076	150.492	106.829	100.892	95.7379	113.475	112.114
TGGT1_203940	ABC1 protein	4188	3254	3182	3150	2771	2363	2572	3672	2436	2208	10.7721	10.183	10.2281	11.5724	12.5037	12.8988	13.9507	11.4892	12.4451
TGGT1_203950	Myb family DNA-binding domain-containing protein	7560	10656	7922	9300	6892	5765	6560	9875	8585	5843	19.5416	14.0442	16.7283	15.9447	16.8989	18.225	20.7834	22.4305	18.244
TGGT1_203960	hypothetical protein	2427	2799	2274	2320	1972	1816	1969	2904	2372	1705	15.989	12.5575	12.9989	14.2112	16.5816	17.0397	19.0383	19.3048	16.5829
TGGT1_203970	dolichyl-diphosphooligosaccharide--protein glycosyltransferase	1965	4083	3349	3777	3381	2534	3195	2889	2439	2129	28.8075	22.8421	26.1381	30.0938	28.5776	34.1502	23.393	24.5171	25.5753
TGGT1_203980	hypothetical protein	5763	31128	31098	32677	20535	18026	18750	30379	22701	18333	74.8843	72.3216	77.1051	62.3218	69.3157	68.3342	83.8736	77.8065	75.0917
TGGT1_203985	hypothetical protein	312	21	34	24	42	13	22	33	51	9	0.933153	1.46052	1.04603	2.35445	0.923357	1.481	1.68291	3.22876	0.680918
TGGT1_203990	rhoptry protein ROP12	711	11787	13273	12003	12292	6485	6229	6906	8447	7042	229.838	250.198	229.567	302.376	202.126	184.007	154.546	234.667	233.794
TGGT1_204000	hypothetical protein	759	22	74	72	93	32	37	178	236	120	0.401855	1.30669	1.28997	2.14306	0.934306	1.02387	3.73146	6.14172	3.73204
TGGT1_204010	hypothetical protein	663	33	43	68	137	64	84	416	161	190	0.690063	0.869238	1.39471	3.61411	2.13918	2.66104	9.98344	4.79658	6.76468
TGGT1_204020	ribosomal protein RPL8	783	79788	77770	72987	61202	44331	50086	70109	63109	51293	1412.75	1331.17	1267.57	1367.09	1254.66	1343.51	1424.66	1592.02	1546.33
TGGT1_204040	hypothetical protein	2391	4182	4844	4139	3499	3418	3529	6248	4211	3126	24.2489	27.1524	23.5399	25.5952	31.6791	30.9997	41.5778	34.7877	30.8615
TGGT1_204045	hypothetical protein	387	41	62	70	26	39	46	94	57	43	1.46879	2.14716	2.45967	1.17505	2.23324	2.4965	3.86471	2.90927	2.6228
TGGT1_204050	subtilisin SUB1	2388	228809	460009	334911	106936	109082	115149	181166	101465	97140	1328.39	2581.76	1907.15	783.22	1012.28	1012.77	1207.1	839.27	960.22
TGGT1_204055	hypothetical protein	711	820	874	852	609	422	516	992	715	350	15.9894	16.475	16.2952	14.981	13.153	15.2428	22.1995	19.8635	11.62
TGGT1_204060	SNARE domain-containing protein	1485	8111	8598	7839	4847	3983	4620	7593	6242	4454	75.7245	77.5988	71.7834	57.0874	59.4381	65.3433	81.3556	83.0266	70.7996
TGGT1_204070	YT521-B family protein	1491	5449	7236	5756	4356	3354	3923	9939	5929	3839	50.6673	65.0436	52.4968	51.098	49.8501	55.262	106.063	78.5459	60.7782
TGGT1_204080	histidine acid phosphatase superfamily protein	3957	13557	15647	14360	10210	8812	10183	14661	10105	7641	47.4991	52.9967	49.349	45.1288	49.3503	54.0499	58.9519	50.4417	45.5818
TGGT1_204090	eIF2 kinase IF2K-C	444	292	195	283	179	110	89	258	157	88	9.11776	5.88621	8.66748	7.05122	5.49023	4.2101	9.24565	6.98452	4.6785
TGGT1_204100	eIF2 kinase IF2K-C	9813	17989	14593	16863	10430	8133	9799	12644	11088	8669	25.4152	19.9309	23.3681	18.5899	18.3666	20.9732	20.5014	22.3188	20.8533
TGGT1_204110	eIF2 kinase IF2K-C	549	1620	1983	1444	956	955	997	1449	1128	887	40.9101	48.4099	35.7672	30.4565	38.5489	38.1424	41.9949	40.5841	38.138
TGGT1_204120	hypothetical protein	1806	2748	2506	2485	2092	2093	1902	2903	2475	1895	21.0954	18.5972	18.7111	20.2599	25.6822	22.1197	25.5758	27.0693	24.7684
TGGT1_204130	perforin-like protein PLP1	3486	94960	112099	105558	59421	41413	41371	78501	59175	42052	377.66	430.981	411.769	298.131	263.263	249.261	358.301	335.298	284.752
TGGT1_204140	PHD-finger domain-containing protein	6417	4277	2739	3685	3156	2039	2395	3061	2369	2059	9.2405	5.72063	7.80899	8.60199	7.04152	7.83897	7.58983	7.2921	7.57411
TGGT1_204150	hypothetical protein	604	882	768	1042	628	539	624	1022	600	546	20.2451	17.0415	23.4596	18.1851	19.7757	21.6987	26.9224	19.6216	21.3384
TGGT1_204160	GYF domain-containing protein	5395	13439	12299	13052	8797	7361	8555	15148	10836	7927	34.5353	30.5536	32.8984	28.5192	30.2361	33.3054	44.675	39.6732	34.6836
TGGT1_204270	hypothetical protein	1635	6167	4040	5139	5046	2977	2974	3029	3952	3039	52.2931	33.1167	42.7416	53.9788	40.3499	38.204	29.4769	47.744	43.8753
TGGT1_204280	putative cell-cycle-associated protein kinase DYRK	3543	12479	12656	13337	9047	6383	7458	13526	10848	7156	48.8311	47.8751	51.189	44.6609	39.9241	44.2117	60.7433	60.4781	47.6767
TGGT1_204290	hypothetical protein	2463	18	5	29	65	71	46	81	89	40	0.10132	0.0272076	0.160112	0.461576	0.638815	0.392264	0.523264	0.713749	0.383356
TGGT1_204300	hypothetical protein	2235	25	0	3	30	45	56	55	24	29	0.155078	0	0.018253	0.234767	0.446186	0.526255	0.391549	0.212106	0.306286
TGGT1_204310	hypothetical protein	6630	50419	44402	45924	28866	24046	28755	35738	27632	26285	105.431	89.758	94.1924	76.1495	80.373	91.0931	85.7664	82.3225	93.584
TGGT1_204315	hypothetical protein	594	3575	2554	3046	1973	1643	1701	2197	1744	1548	83.4407	57.626	69.7321	58.0945	61.296	60.1455	58.8497	57.9936	61.5165
TGGT1_204320	hypothetical protein	864	2385	3330	2811	1565	1427	1728	2870	2223	1669	38.2704	51.6552	44.2422	31.6807	36.6009	42.0064	52.8529	50.8213	45.5984
TGGT1_204325	hypothetical protein	321	65	113	133	80	71	86	120	77	19	2.80735	4.71799	5.63425	4.35892	4.90156	5.62703	5.94808	4.73811	1.39719
TGGT1_204330	hypothetical protein	795	650	549	682	387	357	354	578	383	264	11.3353	9.25527	11.6656	8.51408	9.95135	9.35237	11.5681	9.51593	7.8387
TGGT1_204340	hypothetical protein	2634	60859	70639	61758	36147	37474	37303	59066	38771	32916	320.33	359.429	318.836	240.022	315.279	297.45	356.798	290.744	294.984
TGGT1_204350	hypothetical protein	4032	8749	7175	8210	8707	6617	7289	7220	6245	5376	30.0833	23.8498	27.6893	37.7696	36.3682	37.9693	28.4916	30.5937	31.4736
TGGT1_204360	subtilisin SUB4	3729	4670	6733	5389	3631	2543	2863	5158	3748	2668	17.3625	24.1992	19.6519	17.0305	15.1125	16.1255	22.0085	19.853	16.8889
TGGT1_204370	WD-40 repeat protein	408	2590	2606	2489	2202	1736	2140	2377	2151	1722	88.0091	85.6048	82.9572	94.3955	94.2911	110.164	92.6978	104.136	99.6277
TGGT1_204380	hypothetical protein	9681	15247	9876	12672	12812	10563	11548	15072	11711	8912	21.835	13.6724	17.7998	23.1468	24.1795	25.0537	24.7714	23.8943	21.7301
TGGT1_204390	hypothetical protein	1128	1764	1745	1479	1326	1130	1276	1550	1378	1077	21.6809	20.7334	17.8299	20.5603	22.1999	23.7589	21.8637	24.1301	22.5379
TGGT1_204395	hypothetical protein	327	156	162	302	224	145	242	231	111	104	6.61401	6.63974	12.5588	11.981	9.82655	15.5437	11.24	6.70494	7.50745
TGGT1_204400	putative ATPase synthase subunit alpha	1734	42633	37083	36516	29070	24094	28785	32496	29114	25231	340.867	286.622	286.367	293.218	307.922	348.66	298.182	331.644	343.473
TGGT1_204410	endonuclease/exonuclease/phosphatase family protein	3372	5700	4940	4801	4197	3017	3231	5675	4561	3281	23.4356	19.6347	19.3613	21.7694	19.8275	20.125	26.778	26.7173	22.9681
TGGT1_204420	oocyst wall protein OWP1	1500	669	634	527	561	412	481	658	578	368	6.18334	5.66477	4.77759	6.54132	6.08677	6.73503	6.97967	7.61126	5.79113
TGGT1_204440	cyclic nucleotide-binding domain-containing protein	4602	1326	2132	2174	1577	1257	1448	3662	1940	1777	3.99471	6.20904	6.42395	5.99348	6.05299	6.60857	12.6611	8.32674	9.11481
TGGT1_204460	putative hydroxymethylglutaryl-CoA lyase	1356	0	13	0	13	29	5	195	92	50	0	0.128489	0	0.167679	0.473936	0.0774454	2.2881	1.34013	0.870397
TGGT1_204468	hypothetical protein	804	0	0	0	5	0	14	0	0	9	0	0	0	0.10877	0	0.365727	0	0	0.264237
TGGT1_204472	cyclic nucleotide-binding domain-containing protein	459	0	0	0	0	0	0	0	0	0	0	0	0	0	0	0	0	0	0
TGGT1_204480	thioredoxin domain-containing protein	1980	21657	18645	20151	15281	12336	13469	12796	11377	10665	151.643	126.206	138.395	134.983	138.067	142.875	102.828	113.496	127.146
TGGT1_204490	hypothetical protein	819	3094	4721	3487	1977	1562	1952	2452	1785	1431	52.3751	77.2563	57.8972	42.2199	42.2647	50.0589	47.6362	43.0501	41.2442
TGGT1_204500	hypothetical protein	1317	1278	1230	960	1351	1070	1011	1871	1280	1245	13.4534	12.5171	9.91231	17.9417	18.0044	16.1232	22.6042	19.1975	22.3147
TGGT1_204505	hypothetical protein	219	0	2	0	2	0	3	6	0	4	0	0.122397	0	0.159728	0	0.287715	0.435921	0	0.431145
TGGT1_204510	WD domain, G-beta repeat-containing protein	2559	7849	9501	8609	7331	5966	6040	10075	6170	5536	42.5238	49.7603	45.748	50.1057	51.6647	49.5738	62.6434	47.625	51.0661
TGGT1_204520	hypothetical protein	1110	1181	1293	1472	1118	805	849	2113	1484	1083	14.7508	15.612	18.0333	17.6162	16.0714	16.0646	30.2884	26.4077	23.031
TGGT1_204530	microneme protein MIC11	615	74260	125629	103553	44854	45487	46385	56431	42077	33314	1674.05	2737.78	2289.69	1275.62	1639.05	1584.12	1459.97	1351.42	1278.67
TGGT1_204540	DUF367 domain-containing protein	1761	3332	4528	4166	2105	1943	2250	2704	1931	1764	26.2321	34.4612	32.1699	20.9068	24.4509	26.8354	24.4314	21.6592	23.6454
TGGT1_204550	hypothetical protein	2862	7855	7407	6917	7323	5657	6563	8238	5687	5374	38.0509	34.6862	32.8653	44.7521	43.8024	48.1635	45.7986	39.2494	44.3236
TGGT1_204560	putative type I fatty acid synthase	5076	0	0	0	12	0	0	4	8	0	0	0	0	0.0413479	0	0	0.0125383	0.0311306	0
TGGT1_204870	hypothetical protein	1929	8	42	5	25	10	22	31	16	15	0.0574971	0.291811	0.0352474	0.226674	0.114881	0.239539	0.2557	0.163835	0.183555
TGGT1_204880	hypothetical protein	2694	4569	4401	4316	4922	2232	2255	2228	3270	2769	23.5132	21.8946	21.7858	31.9549	18.3602	17.5806	13.1589	23.9756	24.2623
TGGT1_205000	phosphoglycerate mutase family protein	2022	4500	4586	4248	3653	2912	2781	5777	4571	3253	30.8546	30.3974	28.5689	31.5982	31.9147	28.8872	45.4592	44.6529	37.9761
TGGT1_205010	putative U2 small nuclear ribonucleoprotein family protein	4161	19154	14882	14689	11641	11065	12021	16626	13785	11138	63.819	47.9344	48.0047	48.9313	58.9298	60.6776	63.5756	65.4378	63.1854
TGGT1_205020	hypothetical protein	1149	495	1013	753	418	434	404	571	464	397	5.97274	11.8161	8.91178	6.36283	8.37049	7.38494	7.90709	7.9766	8.15601
TGGT1_205030	hypothetical protein	342	1388	1544	1504	1247	1081	1224	1495	1184	1161	56.2667	60.5069	59.8014	63.7726	70.0456	75.1694	69.553	68.3825	80.1333
TGGT1_205040	PGAP1 family protein	6333	34084	31215	32028	25926	21346	24113	25121	22043	20003	74.6155	66.0599	68.7717	71.6012	74.6944	79.97	63.1143	68.7513	74.5577
TGGT1_205050	hypothetical protein	3624	701	912	924	1092	868	913	2819	1165	695	2.68175	3.3728	3.46716	5.27022	5.30778	5.29137	12.3768	6.34976	4.52693
TGGT1_205060	hypothetical protein	1818	4206	4429	4018	4062	3601	3388	4495	3604	2639	32.0748	32.6509	30.0542	39.0787	43.8945	39.1413	39.3402	39.1571	34.2651
TGGT1_205070	hypothetical protein	441	14	28	33	18	35	22	20	31	10	0.440127	0.850949	1.01757	0.713885	1.75878	1.04778	0.721592	1.38849	0.535264
TGGT1_205080	hypothetical protein	579	3	3	2	14	0	3	10	0	4	0.0718341	0.0694427	0.0469722	0.422906	0	0.108825	0.274803	0	0.163075
TGGT1_205090	Toxoplasma gondii family D protein	1728	38	28	49	109	99	81	66	77	84	0.304879	0.217169	0.385604	1.10326	1.26962	0.984525	0.607716	0.88017	1.14747
TGGT1_205100	hypothetical protein	1671	3673	2514	2666	2408	1929	2367	2086	2477	2036	30.4742	20.1638	21.6957	25.2043	25.5821	29.7514	19.8627	29.2799	28.7613
TGGT1_205110	hypothetical protein	465	789	683	844	749	601	631	794	727	479	23.5241	19.6857	24.6819	28.1723	28.6419	28.5011	27.1686	30.8817	24.3159
TGGT1_205120	hypothetical protein	4488	2345	1734	2479	1799	1660	1643	2655	1381	1338	7.244	5.17822	7.51127	7.01088	8.19665	7.68901	9.41266	6.078	7.03737
TGGT1_205130	hypothetical protein	14448	20508	18377	19800	16166	13124	14261	20054	17940	12136	19.679	17.0471	18.6358	19.5699	20.1298	20.7314	22.0848	24.5264	19.8278
TGGT1_205140	hypothetical protein	2601	0	9	4	15	0	32	55	42	37	0	0.0463752	0.0209127	0.100866	0	0.258402	0.336452	0.318954	0.33579
TGGT1_205150	ACR, YagE family COG1723 domain-containing protein	2460	2150	2088	2056	1606	1066	1088	2153	1654	1313	12.1169	11.3757	11.3652	11.4184	9.60291	9.28922	13.9255	13.2807	12.599
TGGT1_205160	hypothetical protein	4050	2506	3057	2728	2059	1688	1862	3045	2354	2050	8.57856	10.1164	9.15965	8.89192	9.23631	9.65629	11.9628	11.4808	11.9483
TGGT1_205170	hypothetical protein	726	5782	12830	10309	5880	6700	7243	7812	4602	4430	110.415	236.85	193.094	141.656	204.512	209.54	171.209	125.207	144.037
TGGT1_205180	RNA recognition motif-containing protein	825	14250	14130	13760	11037	7714	9306	11742	10173	8674	239.469	229.547	226.806	233.987	207.208	236.916	226.459	243.565	248.183
TGGT1_205190	hypothetical protein	5049	6234	7590	6667	4690	4284	4508	7630	5370	4275	17.1179	20.1475	17.9562	16.2466	18.8029	18.7527	24.0447	21.0082	19.9865
TGGT1_205200	hypothetical protein	3846	5334	8321	6501	5053	4816	4445	10205	6142	5431	19.2279	28.9968	22.9858	22.9792	27.7497	24.2744	42.2186	31.5443	33.3332
TGGT1_205210	hypothetical protein	564	271	230	245	242	349	287	211	201	185	6.6616	5.46554	5.90713	7.50465	13.7128	10.6878	5.95256	7.03942	7.74283
TGGT1_205220	putative U5 snRNP-associated subunit	3342	8193	7676	7589	5110	5164	5925	8022	6689	5094	33.9879	30.7831	30.8793	26.7429	34.2421	37.2364	38.1924	39.5343	35.9799
TGGT1_205230	hypothetical protein	339	10	50	70	24	28	41	76	20	10	0.408967	1.97676	2.80794	1.23824	1.83037	2.54021	3.56709	1.16533	0.696318
TGGT1_205240	cleft lip and palate transmembrane protein 1 (clptm1) protein	2385	12859	10349	10192	9963	9057	9363	9660	8878	7491	74.7493	58.1559	58.1113	73.0627	84.1544	82.4541	64.445	73.5269	74.141
TGGT1_205250	rhoptry protein ROP18	1665	29278	36806	35529	27260	17069	16385	12174	14113	14493	243.79	296.27	290.174	286.356	227.182	206.689	116.337	167.427	205.471
TGGT1_205265	transporter, cation channel family protein	6915	396	435	603	965	669	708	1281	1641	743	0.793946	0.843104	1.18581	2.44078	2.14395	2.15044	2.94752	4.68744	2.53632
TGGT1_205280	hypothetical protein	1440	11236	13901	12433	7922	5447	5575	9205	7295	6087	108.178	129.38	117.409	96.2202	83.8254	81.3145	101.71	100.065	99.781
TGGT1_205290	serine/threonine specific protein phosphatase	1572	3679	4153	3268	2656	1673	1921	3806	2527	1975	32.4463	35.4073	28.2696	29.5508	23.5844	25.6661	38.5227	31.7521	29.6566
TGGT1_205300	hypothetical protein	2094	5334	5898	5972	4882	3381	3407	5218	3683	3434	35.3154	37.7496	38.7822	40.777	35.7808	34.1728	39.6486	34.7412	38.7107
TGGT1_205320	hypothetical protein	2220	19134	18959	19107	17834	11382	10520	18801	17456	13487	119.493	114.458	117.039	140.504	113.618	99.5287	134.75	155.314	143.407
TGGT1_205330	hypothetical protein	996	10896	11765	11183	10426	6522	5717	11949	9568	8191	151.669	158.313	152.682	183.085	145.112	120.558	190.885	189.75	194.126
TGGT1_205340	ribosomal protein RPS12	429	37807	36453	36961	29494	20875	24039	40404	30990	26006	1221.81	1138.83	1171.59	1202.46	1078.33	1176.91	1498.54	1426.87	1430.95
TGGT1_205350	putative integral membrane protein, GNS1/SUR4 family protein	957	20974	23887	20867	14518	11857	12675	14586	11849	10099	303.849	334.529	296.509	265.332	274.564	278.177	242.507	244.562	249.1
TGGT1_205360	hypothetical protein	7824	19917	15261	18145	14803	8263	8198	7812	9779	8161	35.2926	26.142	31.5368	33.0914	23.404	22.0072	15.8867	24.688	24.6219
TGGT1_205370	hypothetical protein	2226	5810	4091	3767	4876	2351	2136	2847	4418	3045	36.1859	24.6314	23.0123	38.3118	23.405	20.154	20.3499	39.2031	32.2901
TGGT1_205380	fructose-bisphospatase I	1167	12864	10985	11824	13230	9741	10506	11778	11054	9438	152.825	126.158	137.779	198.282	184.975	189.083	160.584	187.098	190.904
TGGT1_205390	hypothetical protein	912	2229	2927	2730	2729	2098	2001	3207	2355	1921	33.8847	43.0142	40.7059	52.3363	50.979	46.0827	55.9506	51.0054	49.721
TGGT1_205398	putative DNA repair and recombination protein RAD54	714	8	10	0	4	0	12	6	14	0	0.155339	0.187709	0	0.0979842	0	0.352995	0.133707	0.387302	0
TGGT1_205402	SNF2 family N-terminal domain-containing protein	1470	0	0	8	0	0	12	21	0	3	0	0	0.0740052	0	0	0.171455	0.227302	0	0.0481738
TGGT1_205410	RNA pseudouridine synthase superfamily protein	2481	1593	1019	1213	1143	1183	1258	1767	1270	1148	8.90179	5.50467	6.6485	8.05775	10.5667	10.6498	11.3321	10.1111	10.9225
TGGT1_205420	aspartate-semialdehyde dehydrogenase	1200	62	24	20	113	39	64	87	66	60	0.716306	0.268049	0.226641	1.64699	0.720219	1.12017	1.15356	1.08638	1.18026
TGGT1_205425	hypothetical protein	333	4	0	0	0	0	0	0	0	0	0.166534	0	0	0	0	0	0	0	0
TGGT1_205430	isovaleryl-CoA dehydrogenase	1215	0	3	0	4	13	8	102	27	12	0	0.0330925	0	0.0575808	0.237109	0.138293	1.33575	0.438942	0.233137
TGGT1_205440	CCT chaperonin gamma subunit	1671	17289	11643	13282	13492	10846	11989	10267	11150	10604	143.444	93.384	108.088	141.219	143.838	150.693	97.7614	131.801	149.796
TGGT1_205450	hypothetical protein	438	7	3	3	0	5	11	23	6	8	0.221571	0.0917976	0.0931401	0	0.252975	0.527478	0.835515	0.270581	0.431145
TGGT1_205460	AN1 family Zinc finger domain-containing protein	636	2411	2238	1897	2013	1563	1744	2677	2166	1377	52.5567	47.1614	40.5602	55.358	54.4607	57.5937	66.9718	67.2699	51.1074
TGGT1_205470	putative translation elongation factor 2 family protein	2499	202856	156477	164313	159476	133106	150734	123139	126109	126078	1125.41	839.205	894.119	1116.15	1180.35	1266.87	784.025	996.78	1190.91
TGGT1_205480	IMC subcompartment protein ISP4	546	618	770	670	576	573	659	894	734	461	15.6922	18.9009	16.6867	18.4512	23.2564	25.35	26.0523	26.5536	19.9304
TGGT1_205490	putative integral membrane protein	1854	19858	27967	22766	13985	11136	11200	18536	13375	10352	148.496	202.172	166.981	131.931	133.107	126.88	159.077	142.496	131.802
TGGT1_205500	hypothetical protein	3030	11937	12000	10504	8274	8175	8822	19512	14571	10092	54.6186	53.079	47.1413	47.7603	59.7897	61.1519	102.461	94.9875	78.6216
TGGT1_205510	putative nucleolar protein 5	1473	12172	10018	9854	8777	7781	9072	10215	8594	7306	114.564	91.1512	90.9702	104.217	117.061	129.356	110.341	115.242	117.08
TGGT1_205520	hypothetical protein	2571	200	224	376	595	523	451	2182	1927	865	1.07849	1.1677	1.98873	4.04771	4.50797	3.68434	13.5037	14.8047	7.94184
TGGT1_205540	DEAD/DEAH box helicase domain-containing protein	3195	7056	8105	6984	5403	4814	5343	10606	7580	4842	30.6179	33.999	29.7251	29.5773	33.39	35.1237	52.8179	46.8617	35.7735
TGGT1_205550	AGC kinase	2070	2662	2360	2325	1654	1260	1282	2318	1635	1395	17.829	15.2801	15.2736	13.9752	13.489	13.0078	17.8174	15.6015	15.9078
TGGT1_205558	NAC domain-containing protein	570	25356	22590	25724	21072	16003	16735	27826	20899	17536	616.729	531.16	613.696	646.584	622.168	616.647	776.741	724.22	726.211
TGGT1_205562	hypothetical protein	17463	11249	6670	9978	9479	6417	7063	6358	6439	5728	8.93065	5.11907	7.76988	9.49375	8.14318	8.49485	5.79298	7.28315	7.74268
TGGT1_205570	hypothetical protein	1935	3090	3078	2698	2532	2152	2354	3631	3306	2509	22.1394	21.3192	18.9605	22.8864	24.6458	25.5512	29.857	33.7475	30.6074
TGGT1_205580	nuclear factor NF4	1494	5717	5582	5361	4595	3423	3643	5769	4794	3688	53.0525	50.0753	48.7961	53.7934	50.7735	51.2146	61.4399	63.3822	58.2703
TGGT1_205590	hypothetical protein	1644	18	20	29	45	22	32	110	100	52	0.151796	0.163047	0.239875	0.478746	0.296553	0.408821	1.06461	1.20148	0.746635
TGGT1_205600	zinc finger, C3HC4 type (RING finger) domain-containing protein	1602	3163	2882	2732	2375	1842	2022	3128	2564	1856	27.3732	24.111	23.1904	25.9296	25.4805	26.5097	31.0674	31.6137	27.3478
TGGT1_205615	hypothetical protein	10119	9926	6130	8201	6379	5102	5503	7383	5583	4369	13.5996	8.11908	11.0209	11.0258	11.1734	11.4221	11.609	10.8981	10.1918
TGGT1_205625	hypothetical protein	2937	4093	6826	5737	3194	3080	3253	5147	3365	2736	19.3208	31.1492	26.5626	19.0206	23.2396	23.263	27.8837	22.6308	21.9897
TGGT1_205630	hypothetical protein	411	216	530	459	266	250	194	422	295	227	7.28618	17.283	15.1866	11.3197	13.4797	9.91392	16.337	14.1775	13.0374
TGGT1_205640	hypothetical protein	5742	16729	13308	17238	16714	11690	11819	9755	10094	9536	40.392	31.0623	40.8238	50.911	45.1162	43.2318	27.0312	34.7232	39.2022
TGGT1_205650	AP2 domain transcription factor AP2VIIa-3	2997	30475	26877	28736	26996	18097	19583	24417	19418	17041	140.976	120.193	130.385	157.546	133.814	137.239	129.63	127.979	134.219
TGGT1_205658	F5/8 type C domain-containing protein	3900	149	138	111	397	207	259	395	301	223	0.529675	0.47424	0.387033	1.78041	1.17622	1.39483	1.61151	1.52448	1.34973
TGGT1_205662	LCCL domain-containing protein	888	3	0	0	0	0	0	0	0	0	0.0468378	0	0	0	0	0	0	0	0
TGGT1_205670	SF-assemblin/beta giardin protein	789	4485	4038	4476	3740	2391	2223	3001	2625	2245	78.8086	68.592	77.1441	82.9065	67.1558	59.1763	60.5187	65.7161	67.1655
TGGT1_205680	hypothetical protein	2418	8389	18518	12366	3916	4415	4310	15788	7171	5918	48.0997	102.641	69.5445	28.3257	40.4627	37.4375	103.889	58.5792	57.7731
TGGT1_205690	hypothetical protein	1218	3727	4156	3682	4347	2527	2533	3259	2782	2708	42.4229	45.7312	41.108	62.4218	45.9768	43.6791	42.5733	45.1159	52.4818
TGGT1_205700	cyclophilin precursor	1047	77524	78703	83335	67409	50284	52446	51384	48431	46368	1026.54	1007.46	1082.36	1126.07	1064.3	1052.09	780.875	913.685	1045.39
TGGT1_205710	lysine-tRNA ligase	1977	17182	13529	14017	13603	11159	12360	12042	10596	9289	120.491	91.7156	96.4135	120.343	125.083	131.31	96.9153	105.866	110.91
TGGT1_205720	Adenosine/AMP deaminase domain-containing protein	1101	1687	1540	1406	1512	1076	1267	1620	1215	1008	21.243	18.7464	17.3655	24.0192	21.6574	24.1699	23.4114	21.7976	21.6113
TGGT1_205730	hypothetical protein	459	851	1063	847	943	620	605	773	716	648	25.7043	31.0388	25.0934	35.933	29.9337	27.684	26.7958	30.812	33.3249
TGGT1_205740	hypothetical protein	3921	15508	10275	11440	11493	10842	11764	11714	10774	9723	54.8337	35.1212	39.6752	51.2661	61.2764	63.015	47.5345	54.275	58.5343
TGGT1_205750	histone deacetylase complex subunit Sin3	2310	7380	6587	6643	6577	4778	5073	7875	5367	4762	44.2927	38.2173	39.1059	49.7978	45.8369	46.1252	54.2424	45.8922	48.6614
TGGT1_205760	membrane protein	1044	0	0	0	8	0	12	0	0	0	0	0	0	0.134024	0	0.241416	0	0	0
TGGT1_206290	hypothetical protein	1290	227	367	369	537	461	559	585	268	339	2.43963	3.81294	3.88979	7.28079	7.9194	9.10139	7.2155	4.1036	6.20322
TGGT1_206300	hypothetical protein	2478	3843	3234	2890	3033	2843	3032	3331	2721	2698	21.5009	17.4913	15.8594	21.4075	25.4247	25.6988	21.3882	21.6894	25.7009
TGGT1_206310	prenyltransferase, UbiA family protein	2790	5537	4817	4902	4231	3404	3967	6080	4689	3163	27.5143	23.1396	23.8923	26.5236	27.0375	29.8637	34.6737	33.1968	26.761
TGGT1_206320	hypothetical protein	885	5991	3699	4676	5420	3922	4188	4128	4118	3322	93.8522	56.0177	71.849	107.115	98.2076	99.3914	74.2159	91.91	88.606
TGGT1_206330	PHD-finger domain-containing protein	3222	4767	5498	4890	3782	3069	3122	6436	4180	3138	20.512	22.8698	20.6382	20.5301	21.1083	20.3513	31.7827	25.6254	22.9898
TGGT1_206340	hypothetical protein	564	9202	13674	11080	5638	5786	5795	8839	6730	5165	226.199	324.938	267.147	174.84	227.342	215.804	249.359	235.698	216.171
TGGT1_206350	putative ER-retrevial receptor Ter1p	651	3601	3776	3932	3493	2612	3058	3144	2408	2440	76.6885	77.7383	82.1338	93.8451	88.9146	98.6602	76.8426	73.0626	88.474
TGGT1_206360	peptidyl-tRNA hydrolase domain-containing protein	1392	2641	2625	2691	2384	2319	2391	2765	1708	2208	26.3037	25.274	26.2884	29.9544	36.9184	36.0766	31.605	24.2364	37.4427
TGGT1_206380	hypothetical protein	7368	15074	14537	15736	11376	9254	10306	18126	11646	8781	28.364	26.4429	29.0425	27.0044	27.8331	29.3783	39.1429	31.221	28.132
TGGT1_206390	hypothetical protein	942	1286	1375	1156	1243	1022	1019	1611	1032	889	18.9268	19.563	16.6877	23.0789	24.0426	22.72	27.211	21.6396	22.2771
TGGT1_206400	FAD binding domain of DNA photolyase domain-containing protein	1647	633	507	619	760	540	482	1018	445	360	5.32842	4.12571	5.11077	8.07075	7.26576	6.14666	9.83455	5.33686	5.1596
TGGT1_206415	myosin K	7251	14028	9413	12651	10828	8456	8464	6499	7331	6767	26.8217	17.3986	23.7256	26.1183	25.8433	24.5168	14.261	19.9703	22.0295
TGGT1_206430	formin FRM1	645	371	165	481	308	204	140	260	113	197	7.97448	3.42853	10.1409	8.3519	7.00893	4.55883	6.41378	3.4605	7.20964
TGGT1_206440	cpw-wpc domain-containing protein	600	15	15	15	48	35	29	61	15	28	0.3466	0.335061	0.339961	1.39921	1.2927	1.01515	1.61763	0.49381	1.10157
TGGT1_206450	putative autophagy-related cysteine peptidase atg4	11262	53944	46814	55940	36510	29567	32285	48780	33863	26716	66.4073	55.7114	67.5455	56.701	58.1799	60.2103	68.9171	59.3922	55.9968
TGGT1_206460	hypothetical protein	480	2360	2760	2306	1573	1459	1596	2904	2010	1321	68.1646	77.064	65.3292	57.3167	67.3589	69.8357	96.2622	82.7131	64.9634
TGGT1_206470	pyruvate dehydrogenase complex subunit PDH-E3II	1560	20028	20686	19655	13284	11638	11947	17208	15843	12223	177.992	177.72	171.332	148.936	165.324	160.85	175.512	200.601	184.953
TGGT1_206480	hypothetical protein	624	7079	7760	7536	6006	5205	5107	5950	5407	5402	157.281	166.671	164.227	168.343	184.849	171.896	151.717	171.156	204.351
TGGT1_206490	ICE family protease (caspase) p20 domain-containing protein	2229	5983	5570	4934	4515	3535	3854	4803	3689	3035	37.2132	33.4911	30.1008	35.4276	35.1447	36.3151	34.2849	32.6903	32.1407
TGGT1_206500	hypothetical protein	3792	4012	4357	3713	2561	2208	2416	3705	2799	2229	14.6683	15.3994	13.3152	11.8123	12.9036	13.3818	15.5461	14.5799	13.8755
TGGT1_206510	toxolysin TLN4	7308	47906	67005	58923	24783	23950	24614	52250	36857	24689	90.8824	122.883	109.642	59.3129	72.6253	70.7407	113.76	99.6188	79.7466
TGGT1_206520	hypothetical protein	648	528	603	705	354	323	296	666	424	177	11.2966	12.4717	14.7946	9.55482	11.0461	9.59406	16.3531	12.9244	6.44771
TGGT1_206540	hypothetical protein	3888	19732	21543	19723	12384	10780	11779	18422	13150	10033	70.3612	74.2615	68.9821	55.7094	61.4432	63.6308	75.3895	66.8066	60.9132
TGGT1_206550	hypothetical protein	15132	672	377	594	1428	931	971	2718	1868	1139	0.615689	0.33391	0.533801	1.65054	1.36343	1.34775	2.85794	2.43837	1.77678
TGGT1_206560	EF hand domain-containing protein	552	0	0	0	0	0	0	0	0	0	0	0	0	0	0	0	0	0	0
TGGT1_206570	putative kinesin	2055	4	0	19	35	22	36	66	30	29	0.0269859	0	0.125728	0.297886	0.237242	0.367939	0.511014	0.288356	0.333114
TGGT1_206580	formin FRM2	14130	14490	11713	15360	11511	9407	10066	13193	10381	8622	14.2172	11.1099	14.7822	14.2484	14.7533	14.9624	14.856	14.5116	14.4037
TGGT1_206590	calcium-dependent protein kinase CDPK2A	2361	13186	17151	13844	9054	8556	8951	15560	10417	8532	77.4293	97.3593	79.7361	67.0716	80.3074	79.6271	104.861	87.1498	85.3025
TGGT1_206600	sigma-70, region 3 protein	3705	7888	6007	7143	6084	5027	5428	5250	4604	3853	29.5166	21.7297	26.2169	28.7207	30.0678	30.7707	22.5461	24.5452	24.5481
TGGT1_206610	pyruvate dehydrogenase complex subunit PDH-E2	2790	17483	9559	12951	14540	11296	13175	9265	11037	9420	86.876	45.919	63.1231	91.1495	89.7225	99.1818	52.8374	78.1388	79.6992
TGGT1_206620	hypothetical protein	2832	4	0	0	0	0	0	4	15	4	0.0195819	0	0	0	0	0	0.0224733	0.104621	0.0333406
TGGT1_206630	hypothetical protein	1998	7464	8072	7206	6896	4282	4909	7446	5639	4228	51.7922	54.1464	49.0443	60.3665	47.4933	51.604	59.2964	55.7476	49.9513
TGGT1_206640	hypothetical protein	3849	13823	13723	15373	9725	8274	8646	16023	10442	7907	49.7901	47.7843	54.3126	44.1912	47.6375	47.1794	66.2364	53.5865	48.4921
TGGT1_206650	zinc finger, c2h2 type domain-containing protein	4668	194	174	266	354	346	458	1183	834	395	0.576181	0.499577	0.77489	1.32638	1.64258	2.06073	4.03231	3.52903	1.99744
TGGT1_206660	hypothetical protein	1167	21	30	31	73	69	41	41	10	20	0.249481	0.344536	0.361227	1.09407	1.31027	0.737902	0.559002	0.169258	0.404544
TGGT1_206670	hypothetical protein	6219	25301	20934	24840	15722	14972	15693	23659	17306	13585	56.4034	45.1144	54.3151	44.2162	53.3507	52.9994	60.5308	54.9662	51.5639
TGGT1_206680	hypothetical protein	651	1330	1279	1125	1050	1024	1171	1141	1027	951	28.3243	26.3314	23.4996	28.21	34.8578	37.78	27.8872	31.1608	34.4831
TGGT1_206690	glideosome-associated protein with multiple-membrane spans GAPM2B	1281	9791	11044	11116	11343	5550	5277	7558	10467	7260	105.966	115.548	118.002	154.872	96.0118	86.5214	93.8768	161.396	133.781
TGGT1_206695	hypothetical protein	276	2103	2296	2363	2505	1400	924	1575	2325	1794	105.638	111.493	116.424	158.742	112.409	70.3151	90.7971	166.392	153.434
TGGT1_206700	hypothetical protein	723	1146	729	993	1083	732	850	1092	782	603	21.9753	13.5137	18.6767	26.199	22.4364	24.6926	24.0317	21.3643	19.6873
TGGT1_206710	hypothetical protein	2028	3545	4563	3899	3339	1781	2144	2971	2630	1844	24.2346	30.1555	26.1442	28.7967	19.4615	22.2046	23.3096	25.6158	21.4635
TGGT1_206910	hypothetical protein	297	0	0	0	2	0	0	0	0	0	0	0	0	0.117779	0	0	0	0	0
TGGT1_207005	SAG-related sequence SRS48Q	1095	3	0	0	11	9	5	3	0	10	0.0379835	0	0	0.1757	0.182142	0.095905	0.0435921	0	0.215572
TGGT1_207010	SAG-related sequence SRS48K	1095	3	5	0	3	5	0	3	8	2	0.0379835	0.0611984	0	0.0479183	0.10119	0	0.0435921	0.14431	0.0431145
TGGT1_207015	hypothetical protein	1128	12	0	3	0	0	0	13	4	5	0.147489	0	0.0361661	0	0	0	0.183373	0.0700439	0.104633
TGGT1_207020	hypothetical protein	426	1747	1393	1185	1325	1091	1110	1451	1327	1074	56.8554	43.8254	37.8267	54.4002	56.754	54.7267	54.1949	61.5292	59.5116
TGGT1_207030	hypothetical protein	453	159	109	120	117	110	148	120	120	116	4.86617	3.22487	3.60224	4.51733	5.38115	6.86197	4.21486	5.23242	6.04459
TGGT1_207040	hypothetical protein	3522	4525	4056	4135	3084	2789	3305	4456	3470	2858	17.8122	15.4345	15.9652	15.3151	17.5485	19.7091	20.1306	19.4608	19.1549
TGGT1_207050	hypothetical protein	1263	31	12	1	8	0	3	18	13	10	0.340288	0.127339	0.0107668	0.110785	0	0.0498888	0.226762	0.20331	0.186898
TGGT1_207060	ribonucleoside-diphosphate reductase small subunit	1176	34484	25971	30587	27412	19310	22765	16705	17708	16442	406.536	295.982	353.687	407.688	363.878	406.58	226.016	297.428	330.031
TGGT1_207070	putative glycosyl transferase	1077	2188	2073	2072	1612	1428	1476	2064	2017	1389	28.1657	25.7969	26.1616	26.1784	29.3828	28.7843	30.4926	36.9922	30.4434
TGGT1_207080	histone lysine acetyltransferase MYST-B	3264	4405	3888	3934	3177	2582	2686	3648	3379	2302	18.7104	15.9647	16.3898	17.024	17.5302	17.2839	17.783	20.4483	16.648
TGGT1_207100	hypothetical protein	4161	7901	5434	6073	6834	5522	5751	7329	5175	5100	26.3253	17.5027	19.847	28.7257	29.409	29.0289	28.0251	24.5659	28.9321
TGGT1_207110	hypothetical protein	858	310	189	328	272	167	215	240	238	161	5.00913	2.95229	5.19848	5.54467	4.3133	5.26304	4.45066	5.4791	4.42941
TGGT1_207120	Sad1/UNC family protein	10194	8363	6053	7929	6145	5308	5182	6830	5230	4684	11.3738	7.95811	10.577	10.5432	11.539	10.6767	10.6605	10.1339	10.8462
TGGT1_207130	SAG-related sequence SRS49A	1104	54	8	40	387	283	257	267	202	228	0.67813	0.0971191	0.492698	6.13107	5.68065	4.88933	3.84807	3.61412	4.87498
TGGT1_207140	SAG-related sequence SRS49B	1104	1688	823	1426	3079	2113	2045	894	1424	2156	21.1978	9.99113	17.5647	48.7792	42.4142	38.9054	12.8845	25.4777	46.0985
TGGT1_207150	SAG-related sequence SRS49C	1122	57	65	137	549	329	498	255	342	441	0.70432	0.776434	1.66042	8.55802	6.49806	9.32228	3.61616	6.02078	9.27797
TGGT1_207160	SAG-related sequence SRS49D	1098	15	12	0	71	86	82	156	85	147	0.189399	0.146475	0	1.13097	1.73571	1.56855	2.2606	1.5291	3.16025
TGGT1_207170	hypothetical protein	426	6430	6397	6784	4813	3699	4381	4063	4659	3798	209.262	201.257	216.554	197.606	192.422	215.998	151.753	216.024	210.452
TGGT1_207180	indole-3-glycerol phosphate synthase domain-containing protein	5019	5162	4966	5368	4305	3869	4387	5383	3475	3302	14.259	13.2609	14.544	15.002	17.0829	18.3584	17.0651	13.6759	15.5298
TGGT1_207200	hypothetical protein	4815	4753	3886	4223	3458	2766	3112	4119	3098	2828	13.6855	10.8166	11.9265	12.561	12.7302	13.5747	13.6112	12.7088	13.8641
TGGT1_207210	hypothetical protein	333	14	3	0	24	29	35	40	23	42	0.58287	0.120743	0	1.26055	1.9299	2.20754	1.91124	1.36428	2.97723
TGGT1_207230	hypothetical protein	3747	5788	5933	5327	6263	3968	3931	7665	5346	4611	21.4157	21.2214	19.3325	29.2343	23.4676	22.0346	32.5483	28.1816	29.0481
TGGT1_207240	hypothetical protein	327	3223	2749	2923	3449	2024	1897	2517	2507	2002	136.647	112.671	121.554	184.476	137.165	121.844	122.472	151.435	144.518
TGGT1_207250	electron-transfer-flavoprotein, alpha polypeptide	1353	4	5	6	15	9	0	0	4	0	0.0409874	0.0495286	0.0603036	0.193904	0.14741	0	0	0.0583958	0
TGGT1_207350	hypothetical protein	285	0	0	4	8	0	0	7	0	4	0	0	0.190855	0.490952	0	0	0.390799	0	0.331301
TGGT1_207360	hypothetical protein	381	0	0	3	0	0	0	0	0	0	0	0	0.107074	0	0	0	0	0	0
TGGT1_207370	hypothetical protein	4122	28227	27439	26419	21506	16987	19081	26869	19244	18082	94.9391	89.2163	87.1561	91.2527	91.325	97.2252	103.716	92.2162	103.549
TGGT1_207390	putative coatomer protein complex, gamma sub-unit	1554	4460	3707	3732	3425	2832	2707	4177	3222	2412	39.7898	31.9709	32.6573	38.5482	40.3853	36.5867	42.7675	40.9538	36.6381
TGGT1_207400	hypothetical protein	1311	3636	2926	2837	2175	1567	1991	3785	2997	2115	38.4512	29.9127	29.427	29.0169	26.4879	31.8973	45.9371	45.1548	38.0816
TGGT1_207407	hypothetical protein	621	0	0	0	0	0	4	0	0	0	0	0	0	0	0	0.135286	0	0	0
TGGT1_207410	tetratricopeptide repeat-containing protein	1968	21	12	10	37	20	31	109	32	19	0.147939	0.0817222	0.0690978	0.328829	0.225209	0.330843	0.881256	0.321177	0.227895
TGGT1_207420	hypothetical protein	516	4532	4300	4480	3976	3023	3212	3153	2895	2824	121.767	111.687	118.064	134.769	129.828	130.741	97.2243	110.82	129.188
TGGT1_207430	putative ATP-dependent RNA helicase DDX1	2307	8803	10136	8858	6114	5394	6087	10235	7457	5959	52.9019	58.8848	52.2129	46.3524	51.8137	55.4168	70.5896	63.8464	60.9723
TGGT1_207440	ribosomal protein RPS4	939	92330	79154	76380	69491	48438	56270	74948	65875	53871	1363.22	1129.77	1106.12	1294.37	1143.15	1258.63	1269.97	1385.72	1354.24
TGGT1_207450	DNA segment, Chr 10, Wayne State University 52, expressed family protein	1560	6697	5406	5397	5346	4339	4844	7814	5848	4539	59.5174	46.4446	47.0454	59.9375	61.6376	65.2176	79.6983	74.0461	68.6819
TGGT1_207460A	Rab5B protein	80	68	95	83	50	36	53	66	30	41	11.7844	15.9154	14.1084	10.9314	9.97226	13.9146	13.1267	7.40715	12.0976
TGGT1_207460B	Rab5B protein	607	1942	2133	1844	1339	919	1070	1775	1486	1045	44.3556	47.0962	41.3106	38.5821	33.5512	37.0238	46.5275	48.3559	40.6382
TGGT1_207470	hypothetical protein	2004	451	513	387	701	444	525	941	781	623	3.12009	3.43086	2.62605	6.11807	4.90983	5.50234	7.47124	7.69791	7.33833
TGGT1_207480	GCC2 and GCC3 domain-containing protein	15159	10828	5371	8408	9935	6970	8459	12482	10018	7398	9.90298	4.74863	7.54244	11.4628	10.1893	11.7202	13.1013	13.0536	11.52
TGGT1_207590	protein phosphatase 2C domain-containing protein	1602	2228	2485	2386	2271	1249	1076	1544	2044	1761	19.2815	20.7897	20.2534	24.7941	17.2775	14.107	15.3351	25.2022	25.948
TGGT1_207600	tubulin/FtsZ family, GTPase domain-containing protein	1995	1767	3126	2648	2531	1672	1910	5812	2597	1949	12.2795	21.0005	18.0495	22.1893	18.5727	20.1083	46.3536	25.7128	23.0609
TGGT1_207610	rhoptry kinase family protein ROP36 (incomplete catalytic triad)	1875	4	34	32	40	20	15	39	8	12	0.0295765	0.243031	0.23208	0.373124	0.236379	0.168026	0.330951	0.0842769	0.151073
TGGT1_207620	pyridine nucleotide-disulfide oxidoreductase domain-containing protein	1995	19608	17101	17337	14803	11444	12381	13936	13452	11517	136.263	114.885	118.174	129.778	127.121	130.346	111.146	133.188	136.271
TGGT1_207630	peptidyl-tRNA hydrolase domain-containing protein	1494	2610	2523	2380	2023	1850	1821	2317	1834	1151	24.2202	22.6334	21.6629	23.6831	27.4411	25.6003	24.6761	24.2476	18.1858
TGGT1_207640	isoleucyl-tRNA synthetase family protein	3729	23110	17819	18845	17663	15836	18041	15826	13657	12488	85.9203	64.0435	68.7216	82.845	94.1096	101.614	67.5273	72.3407	79.051
TGGT1_207650	OTU family cysteine protease	660	8	32	18	28	49	20	86	68	59	0.168048	0.649815	0.370867	0.742007	1.64525	0.636461	2.07327	2.03509	2.11016
TGGT1_207665	kinesin motor domain-containing protein	2481	346	166	264	847	601	512	449	388	283	1.93347	0.896737	1.44699	5.97105	5.3682	4.3344	2.87952	3.08905	2.69257
TGGT1_207680	putative suppressor of kinetochore protein 1	513	5400	5518	4979	3643	3102	3930	3367	2683	2488	145.937	144.161	131.982	124.204	134	160.902	104.43	103.305	114.483
TGGT1_207690	programmed cell death 5 protein	369	3148	2794	2720	2491	1848	2304	1895	2307	1744	118.276	101.481	100.238	118.071	110.983	131.142	81.7115	123.493	111.565
TGGT1_207700	rhoptry kinase family protein ROP22 (incomplete catalytic triad)	1836	350	262	292	134	62	60	144	159	74	2.64292	1.91255	2.16272	1.27652	0.748342	0.686379	1.24793	1.71058	0.951406
TGGT1_207710	putative phosphatidylinositol synthase	777	2480	2245	1823	1843	1335	1532	2304	1837	1523	44.2506	38.7239	31.9047	41.4857	38.0751	41.4117	47.1804	46.699	46.2686
TGGT1_207720	hypothetical protein	4887	6165	6125	5620	4638	4553	4772	5364	3969	3780	17.4896	16.7976	15.6381	16.599	20.646	20.509	17.4641	16.042	18.2581
TGGT1_207730	hypothetical protein	3732	7	5	0	20	7	0	14	0	8	0.0260043	0.0179561	0	0.0937308	0.0415659	0	0.059688	0	0.0506006
TGGT1_207740	hypothetical protein	2259	0	0	0	8	0	17	15	12	4	0	0	0	0.0619395	0	0.158059	0.105651	0.104926	0.0417975
TGGT1_207750	hypothetical protein	2556	34450	46478	38940	24510	20520	22628	41479	26840	20583	186.86	243.708	207.169	167.717	177.909	185.939	258.207	207.416	190.088
TGGT1_207760	DnaJ C terminal region domain-containing protein	4560	15960	11702	13253	11839	10954	11285	14093	12066	9862	48.524	34.3937	39.522	45.4092	53.234	51.9783	49.1744	52.2659	51.0513
TGGT1_207770	PCI domain-containing protein	1536	11487	9039	9399	10147	7037	8162	7901	7437	7340	103.682	78.8702	83.2109	115.542	101.526	111.607	81.8448	95.6371	112.801
TGGT1_207780	hypothetical protein	618	10	8	20	12	17	23	13	9	19	0.224336	0.173494	0.440079	0.339615	0.609595	0.781673	0.3347	0.287656	0.725725
TGGT1_207790	putative enkurin	447	19	35	27	29	41	21	28	14	24	0.589297	1.04941	0.821383	1.13471	2.03263	0.986728	0.996669	0.618643	1.26739
TGGT1_207800	hypothetical protein	1266	3254	2768	2556	2184	1356	1803	2654	1943	1620	35.6346	29.3033	27.4547	30.1726	23.736	29.9121	33.3555	30.3151	30.2057
TGGT1_207820	putative cell-cycle-associated protein kinase MAPK	1647	15206	14026	13804	13502	11103	11265	13089	10710	10252	128	114.136	113.973	143.383	149.392	143.656	126.448	128.445	146.934
TGGT1_207830	MORN repeat-containing protein	1101	3183	3242	3216	3026	2456	2362	3269	2392	1771	40.0809	39.4648	39.7208	48.0702	49.4336	45.0586	47.242	42.9135	37.9698
TGGT1_207840	ribosomal protein RPS17	399	38564	33815	35231	29658	22596	24702	37826	30269	26436	1339.98	1135.85	1200.72	1300.06	1254.99	1300.3	1508.41	1498.46	1563.98
TGGT1_207865	GCC2 and GCC3 domain-containing protein	8745	119	47	159	424	325	334	1241	941	299	0.188658	0.0720314	0.247245	0.848008	0.823578	0.802181	2.25794	2.12544	0.807083
TGGT1_207875	GCC2 and GCC3 domain-containing protein	3789	211	95	89	395	210	314	690	511	279	0.772051	0.336034	0.319415	1.82334	1.22822	1.74057	2.89751	2.66389	1.73815
TGGT1_207880	hypothetical protein	5307	4839	4852	4537	3700	2798	3127	7108	4153	2984	12.6414	12.2534	11.6254	12.194	11.6837	12.3755	21.3108	15.4573	13.2726
TGGT1_207900	transcription initiation factor TFIIIB	2442	5714	6449	5871	3432	3493	3770	6095	4255	3248	32.4401	35.3941	32.6931	24.5808	31.6981	32.4251	39.7126	34.417	31.3962
TGGT1_207910	putative manganese resistance 1 protein	1506	4835	6232	5375	3973	3415	3801	5793	3505	3051	44.5102	55.4608	48.5337	46.1411	50.2512	53.0101	61.2039	45.9709	47.8216
TGGT1_207920	hypothetical protein	2181	3651	3538	3661	3997	3297	3284	5627	3888	3354	23.2084	21.7413	22.8262	32.0533	33.5	31.6252	41.0508	35.212	36.3007
TGGT1_207930	phosphatidylethanolamine-binding protein	624	3596	5514	3943	2005	1719	1897	3831	3001	2148	79.8957	118.431	85.9274	56.1984	61.0481	63.8511	97.685	94.9951	81.2562
TGGT1_207940	putative ribosomal protein S9	1593	2703	2880	2718	2004	1540	1880	3028	2062	1734	23.5244	24.2304	23.2019	22.0027	21.4233	24.7872	30.2441	25.5678	25.6945
TGGT1_207950	hypothetical protein	534	4476	5883	5802	4076	3519	3786	4368	3212	2967	116.208	147.653	147.749	133.502	146.036	148.91	130.149	118.81	131.155
TGGT1_207955	hypothetical protein	453	29	31	32	43	19	34	46	27	28	0.88754	0.917165	0.960597	1.66021	0.929472	1.5764	1.6157	1.17729	1.45904
TGGT1_207960	hypothetical protein	2520	6162	6525	6210	4858	4326	4568	7546	5747	4085	33.9008	34.7028	33.5105	33.7172	38.0423	38.0725	47.6449	45.0464	38.2647
TGGT1_207965	hypothetical protein	2187	8	0	8	5	0	0	174	114	151	0.0507142	0	0.0497429	0.0399867	0	0	1.2659	1.02962	1.6298
TGGT1_207970	HEAT repeat-containing protein	4353	603	644	746	594	253	322	451	309	303	1.92051	1.98281	2.33045	2.38667	1.28799	1.55365	1.6485	1.40213	1.64309
TGGT1_207980	PIG-P protein	1200	1557	1357	1258	1251	804	759	1311	938	699	17.9885	15.1559	14.2557	18.2335	14.8476	13.2845	17.3829	15.4398	13.75
TGGT1_207990	ribosomal RNA large subunit methyltransferase J protein	2946	8087	7966	7168	5871	5442	5648	6496	5747	5110	38.0577	36.2403	33.0868	34.8557	40.9361	40.2668	35.0844	38.5326	40.9445
TGGT1_208010	hypothetical protein	1419	4103	4793	3896	3221	2651	2615	4470	3421	2407	40.0873	45.2698	37.3359	39.7011	41.4008	38.7057	50.1217	47.6201	40.0406
TGGT1_208020	AP2 domain transcription factor AP2Ib-1	6936	319	351	382	311	275	246	4375	2556	2961	0.637632	0.678238	0.748934	0.784233	0.878627	0.744923	10.0362	7.279	10.0771
TGGT1_208030	microneme protein MIC4	1743	139116	221231	189774	93748	112680	111513	112503	83058	71981	1106.54	1701.11	1480.57	940.716	1432.62	1343.74	1026.99	941.247	974.827
TGGT1_208040	aldo-keto reductase	4323	8207	6000	5719	5859	4341	4737	7109	5037	3573	26.3201	18.6016	17.9897	23.7046	22.2528	23.0146	26.1652	23.0148	19.5099
TGGT1_208050	putative ABC transporter	10785	13832	8514	10722	11926	8790	9740	12706	9045	6994	17.7809	10.5803	13.519	19.3405	18.0613	18.9681	18.7452	16.5656	15.3078
TGGT1_208070	inositol polyphosphate kinase	8556	10768	8618	11095	8516	7822	7462	10886	8796	6183	17.4483	13.4996	17.6338	17.4084	20.2595	18.3177	20.2441	20.3065	17.0583
TGGT1_208080	hypothetical protein	468	445	385	378	341	295	204	504	305	241	13.1826	11.0255	10.9834	12.7439	13.9687	9.15524	17.135	12.8728	12.1557
TGGT1_208090	5-formyltetrahydrofolate cyclo-ligase	1422	1394	1448	1233	1033	892	769	1467	1133	890	13.591	13.6475	11.7911	12.7056	13.901	11.3583	16.4146	15.738	14.774
TGGT1_208200	PHD-finger domain-containing protein	1494	3552	3105	3128	2446	1894	2151	4676	3534	2716	32.9618	27.8545	28.4712	28.6352	28.0938	30.2396	49.7994	46.7235	42.9127
TGGT1_208300	hypothetical protein	318	1813	1675	1718	1732	1723	1793	1861	1493	1456	79.0422	70.5946	73.4659	95.2609	120.071	118.424	93.115	92.7369	108.079
TGGT1_208310	hypothetical protein	1770	3606	4123	3866	2960	2751	3103	6278	4295	3230	28.2449	31.2194	29.7015	29.2491	34.4428	36.8209	56.435	47.9302	43.0761
TGGT1_208320	polynucleotide kinase 3 phosphatase	2112	3225	3671	3227	3383	2637	2897	4630	3925	2975	21.1702	23.2956	20.7776	28.0157	27.6692	28.8098	34.8809	36.7084	33.2506
TGGT1_208330	hypothetical protein	795	0	6	0	4	0	3	22	4	0	0	0.101151	0	0.0880009	0	0.0792574	0.440307	0.0993831	0
TGGT1_208340	hypothetical protein	3858	11433	9782	10683	9088	6724	6481	7455	5836	6099	41.0853	33.982	37.6548	41.2003	38.623	35.283	30.7458	29.8795	37.3167
TGGT1_208350	hypothetical protein	1110	3264	3595	3415	2875	2625	2858	3303	3206	2705	40.7676	43.407	41.8367	45.3011	52.4068	54.0785	47.3463	57.0506	57.5243
TGGT1_208360	hypothetical protein	2958	4733	5242	4365	3822	3653	3712	4784	3629	3030	22.1833	23.751	20.0667	22.5989	27.3673	26.357	25.7332	24.2331	24.1797
TGGT1_208370	putative myosin heavy chain	3375	23798	39548	32326	17787	17387	17364	40193	21999	18886	97.7586	157.049	130.247	92.1771	114.165	108.059	189.486	128.75	132.091
TGGT1_208380	hypothetical protein	1101	42	65	80	21	6	39	128	43	16	0.528872	0.791243	0.98808	0.3336	0.120766	0.743983	1.84979	0.771438	0.343036
TGGT1_208390	hypothetical protein	1275	3121	2502	2627	2380	1719	2131	3074	1930	2006	33.9369	26.3003	28.0181	32.6483	29.8777	35.1042	38.3614	29.8997	37.1388
TGGT1_208400A	hypothetical protein	684	1147	945	1540	1043	706	582	1088	934	621	23.2485	18.5165	30.6164	26.67	22.8733	17.8711	25.3089	26.9718	21.431
TGGT1_208400B	hypothetical protein	5475	16543	15270	18272	13286	9210	9387	14594	11118	8008	41.8908	37.38	45.3828	42.4428	37.2783	36.0104	42.4122	40.1109	34.5261
TGGT1_208410	hypothetical protein	3015	4928	3853	4145	2960	2034	2375	4001	3080	1940	22.6606	17.1276	18.6951	17.1711	14.9501	16.5448	21.1145	20.1782	15.1887
TGGT1_208420	Sodium:neurotransmitter symporter family protein	3079	12294	10116	10308	7340	6465	7421	11339	9168	6445	55.3569	44.0335	45.5255	41.6947	46.5307	50.6219	58.5957	58.8145	49.4106
TGGT1_208430	putative serine proteinase inhibitor PI-2	759	3443	4141	3543	3020	2962	3355	4630	2915	3160	62.8903	73.1219	63.4774	69.592	86.4817	92.8402	97.0599	75.8606	98.2771
TGGT1_208440	hypothetical protein	618	6940	6059	5966	5775	4823	5345	6471	4800	4805	155.689	131.4	131.276	163.44	172.946	181.654	166.603	153.417	183.532
TGGT1_208450	protease inhibitor PI2	957	32640	74714	56631	19989	19863	20683	32752	17058	15164	472.853	1046.34	804.696	365.32	459.953	453.928	544.536	352.076	374.032
TGGT1_208490	hypothetical protein	3165	6509	6464	6186	3837	3507	4002	7174	6198	3967	28.5121	27.3723	26.5782	21.2037	24.5552	26.5576	36.0652	38.681	29.5866
TGGT1_208500	protein phosphatase 2C domain-containing protein	2130	9538	10300	9628	7115	6327	6486	11149	9432	6658	62.082	64.8099	61.4676	58.4237	65.8263	63.9562	83.2831	87.4669	73.7855
TGGT1_208510	hypothetical protein	3183	6734	8291	8797	5766	4901	5766	8897	6605	4676	29.3309	34.9104	37.5827	31.6834	34.1216	38.0473	44.4741	40.9879	34.6773
TGGT1_208530	nicotinate phosphoribosyltransferase	1770	9096	8773	8442	7910	5954	5827	7847	5889	5803	71.2468	66.4292	64.8577	78.1623	74.5447	69.1444	70.5393	65.7186	77.3903
TGGT1_208540	DEAD/DEAH box helicase domain-containing protein	3132	4595	4938	4614	3094	2908	3168	5023	3886	3030	20.34	21.1307	20.033	17.278	20.5757	21.2446	25.5177	24.5076	22.8364
TGGT1_208550	hypothetical protein	840	3211	5607	4140	2257	1775	2072	3615	2284	1953	52.9967	89.4613	67.021	46.9944	46.8274	51.8079	68.4746	53.7077	54.882
TGGT1_208560	carrier superfamily protein	2013	11612	7935	9279	9642	8710	9181	9921	8122	7044	79.9745	52.8308	62.6826	83.7756	95.886	95.7926	78.4174	79.6964	82.6005
TGGT1_208570	putative ubiquitin conjugating enzyme E2	2325	23283	28980	28247	16989	13116	14182	18492	12024	11996	138.837	167.055	165.211	127.802	125.014	128.115	126.55	102.152	121.792
TGGT1_208580	putative DNA ligase 1	4017	11980	8236	10300	8669	5913	6304	6655	5813	4753	41.3469	27.4788	34.8678	37.7452	32.6202	32.961	26.3601	28.5837	27.9301
TGGT1_208590	putative vacuolar ATP synthase subunit 54kD	1428	9557	10696	9527	7345	5414	6033	9242	7932	5589	92.7858	100.387	90.723	89.9617	84.0177	88.7341	102.977	109.717	92.3874
TGGT1_208710	DNA/RNA non-specific endonuclease	2368	2471	2001	2350	2656	2288	2094	2032	1936	1687	14.467	11.3253	13.4951	19.6174	21.4119	18.5729	13.6535	16.1489	16.8167
TGGT1_208718	putative protein tyrosine phosphatase type IVA A	1215	12754	12740	11830	9841	8553	9591	9867	8914	7279	145.532	140.533	132.403	141.663	155.999	165.796	129.214	144.916	141.417
TGGT1_208722	hypothetical protein	276	2113	2280	2406	1845	1482	1425	1635	1559	1241	106.14	110.716	118.543	116.918	118.993	108.44	94.256	111.572	106.138
TGGT1_208730	putative microneme protein	3051	4228	3140	3819	3623	3346	3877	9104	4728	6140	19.2124	13.7934	17.0215	20.7692	24.3033	26.6894	47.4778	30.6094	47.5043
TGGT1_208740	putative microneme protein	1830	1112	1993	2653	2709	1953	2105	9093	6792	5196	8.42446	14.5962	19.714	25.8912	23.6501	24.1594	79.06	73.3105	67.0232
TGGT1_208750	RWD domain-containing protein	807	4418	3820	3496	3357	3055	3188	4071	3605	2559	75.8998	63.4415	58.9098	72.7565	83.8916	82.9718	80.2653	88.2371	74.8521
TGGT1_208760	hypothetical protein	1920	120	187	156	190	162	112	163	104	109	0.866499	1.30534	1.10487	1.7308	1.8698	1.22519	1.35079	1.06992	1.34008
TGGT1_208770	hypothetical protein	483	0	0	16	37	32	21	11	0	11	0	0	0.450466	1.33983	1.4682	0.913183	0.362365	0	0.537592
TGGT1_208780	ubiquitin-conjugating enzyme subfamily protein	657	4129	4244	4086	3375	2874	3013	3819	2780	2664	87.13	86.5753	84.5712	89.8468	96.9399	96.3206	92.4879	83.5794	95.7141
TGGT1_208790	putative MC family transporter	933	7314	6713	7017	6736	5017	5791	6957	5931	5155	108.683	96.4315	102.273	126.274	119.164	130.364	118.643	125.564	130.423
TGGT1_208800	mediator complex subunit MED18	909	4916	5712	5362	4553	3472	3720	6196	5154	3989	74.9784	84.2186	80.2144	87.6048	84.6441	85.9537	108.455	111.995	103.587
TGGT1_208810	hypothetical protein	2469	56	46	87	153	83	68	271	149	121	0.314453	0.249701	0.479168	1.08384	0.744969	0.57846	1.74642	1.19202	1.15683
TGGT1_208820	1-deoxy-D-xylulose-5-phosphate synthase	4275	5344	5200	4917	3996	2980	2859	3413	2591	3245	17.3308	16.3024	15.6406	16.3487	15.4476	14.0464	12.7028	11.9716	17.9178
TGGT1_208830	hypothetical protein	1518	58374	68146	60112	41302	41150	40583	34218	26121	30109	533.133	601.662	538.492	475.876	600.73	561.511	358.66	339.889	468.2
TGGT1_208842	DEAD/DEAH box helicase domain-containing protein	5535	44096	37860	42394	36282	29580	30439	33361	22224	21880	110.451	91.6742	104.154	114.648	118.43	115.504	95.9007	79.3093	93.3118
TGGT1_208850	SAG-related sequence SRS11	573	1972	1160	1871	4570	3267	3119	3247	2697	2397	47.7134	27.1323	44.4026	139.494	126.35	114.326	90.163	92.9707	98.7462
TGGT1_208910	hypothetical protein	10335	12324	8215	11259	10607	5382	4880	4195	6161	5394	16.5322	10.6532	14.8142	17.9505	11.5402	9.91733	6.45836	11.775	12.3199
TGGT1_208970	RNA recognition motif-containing protein	852	6102	4386	4640	4414	2903	3090	3682	3677	2893	99.2935	68.9943	74.0573	90.6122	75.5072	76.1736	68.7614	85.2459	80.1523
TGGT1_208980	hypothetical protein	807	875	979	824	791	748	719	812	717	603	15.0322	16.259	13.8849	17.1434	20.5404	18.7129	16.0097	17.5495	17.6381
TGGT1_208990	hypothetical protein	1281	2728	2811	2530	2148	1673	1904	2643	1798	1684	29.5246	29.41	26.8572	29.3278	28.9419	31.2179	32.8283	27.7243	31.0313
TGGT1_209000	HECT-domain (ubiquitin-transferase) domain-containing protein	36909	22491	17373	24337	22679	13472	13884	13194	13368	11287	8.44821	6.30851	8.96653	10.747	8.08874	7.90074	5.68781	7.15408	7.2186
TGGT1_209010	elongation factor TS protein	1557	2191	2236	2255	2205	1635	1965	2120	2154	1366	19.5093	19.2472	19.6946	24.7693	23.2707	26.5069	21.6645	27.326	20.7095
TGGT1_209020	hypothetical protein	2805	2591	2308	2232	1978	1732	1876	2974	2057	1453	12.8063	11.0277	10.8206	12.3335	13.6835	14.0471	16.8697	14.4851	12.2276
TGGT1_209030	actin ACT1	1131	190865	192229	182901	148046	106068	110124	118661	123936	106436	2339.66	2277.93	2199.09	2289.43	2078.27	2045.05	1669.34	2164.48	2221.43
TGGT1_209040	hypothetical protein	1491	128	156	132	72	36	49	197	104	114	1.1902	1.40227	1.20389	0.844596	0.535064	0.690246	2.10227	1.37777	1.80482
TGGT1_209045	hypothetical protein	360	0	0	0	5	0	5	8	0	0	0	0	0	0.242919	0	0.291711	0.35358	0	0
TGGT1_209050	Tyrosine kinase-like (TKL) protein	2955	6941	4302	5128	5513	2413	2741	2590	4318	3148	32.5651	19.5118	23.5983	32.6306	18.0959	19.4822	13.9458	28.8632	25.1469
TGGT1_209060	thrombospondin type 1 domain-containing protein	2631	8885	6238	7410	7761	6268	6868	7269	6555	4943	46.8193	31.7767	38.299	51.593	52.7946	54.8271	43.9597	49.2121	44.3483
TGGT1_209070	hypothetical protein	1164	8464	8951	9444	7378	6315	7565	10048	6040	5722	100.812	103.063	110.33	110.861	120.227	136.503	137.35	102.495	116.038
TGGT1_209080	transport protein particle (trapp) component, bet3 protein	666	2965	3115	3029	2715	1867	2398	3047	2391	2038	61.7218	62.6856	61.8464	71.3	62.1228	75.6241	72.7945	70.9129	72.2332
TGGT1_209090	proteasome maturation factor ump1 protein	507	5760	5072	5276	4918	3734	4257	3947	4347	3733	157.508	134.077	141.51	169.658	163.21	176.352	123.868	169.356	173.803
TGGT1_209095	hypothetical protein	501	1983	1382	1779	1510	1525	1294	1210	1285	1179	54.8748	36.9704	48.2867	52.7149	67.4548	54.2478	38.428	50.6623	55.5499
TGGT1_209100	PUB domain-containing protein	1863	8691	7395	8621	7378	5235	5954	6195	5395	3744	64.6763	53.1997	62.9266	69.266	62.2709	67.1246	52.9089	57.2003	47.4384
TGGT1_209108	hypothetical protein	1203	2122	2223	1986	1460	1254	1450	2215	2000	1263	24.455	24.7661	22.4493	21.2266	23.1	25.3156	29.296	32.8386	24.7825
TGGT1_209120	hypothetical protein	342	946	965	1173	799	811	796	875	633	733	38.3489	37.8168	46.6403	40.8615	52.5504	48.8846	40.7083	36.5593	50.5924
TGGT1_209130	regulator of chromosome condensation (RCC1) repeat-containing protein	3003	3151	3498	3253	2543	1924	1963	2747	2277	1718	14.5473	15.6116	14.7305	14.811	14.1981	13.7294	14.5547	14.9771	13.5044
TGGT1_209140	anti-silencing protein, ASF1 family protein	810	3725	2640	3039	3079	2402	2634	2551	2855	2265	63.7572	43.682	51.0194	66.4842	65.7157	68.2993	50.1102	69.6211	66.007
TGGT1_209150	non-proton pumping type-II NADH dehydrogenase I	1857	10365	8573	9280	7972	5065	5589	8699	8849	6131	77.383	61.8735	67.9557	75.0844	60.4433	63.2132	74.5346	94.1243	77.9339
TGGT1_209160	myristoyl CoA:protein N-myristoyltransferase	1392	9062	7270	7722	8015	5134	5372	4759	5525	4887	90.2554	69.997	75.4363	100.707	81.733	81.0555	54.3973	78.3994	82.8724
TGGT1_209170	hypothetical protein	1251	6313	5897	5753	5172	3204	3223	3403	3659	3398	69.9627	63.1768	62.5355	72.3095	56.7566	54.1114	43.2818	57.773	64.117
TGGT1_209180	PAN domain-containing protein	1317	55	73	110	160	88	156	194	142	105	0.578982	0.742884	1.13579	2.12485	1.48074	2.48785	2.34378	2.12972	1.88196
TGGT1_209190	ABC transporter transmembrane region domain-containing protein	2397	5126	5604	5482	4972	4253	4851	6030	4270	3854	29.6482	31.3339	31.1	36.2792	39.3195	42.5059	40.0267	35.1868	37.9534
TGGT1_209200	hypothetical protein	2262	7828	8612	7830	7111	4215	4543	5098	5405	4240	47.9785	51.0265	47.0716	54.9835	41.2939	42.1828	35.8598	47.1979	44.2466
TGGT1_209210	hypothetical protein	4479	13625	12169	13504	9710	8042	8989	15657	12286	8432	42.1739	36.4131	40.9988	37.9168	39.7891	42.1518	55.6196	54.1813	44.4382
TGGT1_209240	RNA methyltransferase	1428	2296	2059	2178	1991	1772	1656	1810	1509	1444	22.2911	19.3247	20.7405	24.3858	27.499	24.3567	20.1674	20.8728	23.8696
TGGT1_209250	hypothetical protein	3057	31747	28729	32524	31580	19751	18517	22958	26730	20360	143.978	125.953	144.677	180.68	143.177	127.222	119.492	172.712	157.213
TGGT1_209260	putative cytochrome c oxidase subunit	933	22484	22913	22370	18635	13263	14741	18182	17400	13314	334.103	329.143	326.042	349.335	315.022	331.842	310.071	368.373	336.848
TGGT1_209270	hypothetical protein	5421	4267	3456	3697	2360	2305	2470	3765	3059	2145	10.9127	8.54434	9.27384	7.61424	9.42264	9.56981	11.0506	11.146	9.34017
TGGT1_209280	hypothetical protein	4809	10122	8433	9052	6431	5987	5793	9941	6905	5356	29.181	23.5023	25.5964	23.3893	27.589	25.3008	32.8909	28.3615	26.2901
TGGT1_209290	ribosomal protein RPS28	357	28125	26816	24835	21847	15712	17108	28112	19669	16770	1092.23	1006.72	945.988	1070.33	975.313	1006.51	1252.92	1088.26	1108.85
TGGT1_209300	WD domain, G-beta repeat-containing protein	1896	130	72	71	141	76	81	162	58	28	0.95059	0.508954	0.509225	1.30069	0.888293	0.897289	1.35949	0.60424	0.348599
TGGT1_209410	hypothetical protein	216	38	10	27	95	62	52	117	51	48	2.43904	0.620483	1.69981	7.69244	6.36091	5.05633	8.61852	4.66376	5.24559
TGGT1_209420	hypothetical protein	753	15114	15734	15046	10264	7827	8436	12708	10182	7453	278.274	280.045	271.716	238.405	230.346	235.303	268.524	267.09	233.638
TGGT1_209430	putative 40S ribosomal protein S4	552	1965	2259	2132	1820	1637	1506	2007	1351	1558	49.3528	54.848	52.5216	57.6669	65.7189	57.3022	57.8507	48.3433	66.6247
TGGT1_209440	hypothetical protein	10902	29148	20331	27481	22567	19027	19757	25982	20290	17390	37.0673	24.994	34.278	36.2044	38.6763	38.0628	37.9199	36.7617	37.6531
TGGT1_209450	TLD protein	2649	9174	8397	8401	6112	3898	4230	7634	6538	4522	48.0137	42.4841	43.1259	40.3548	32.6093	33.5385	45.8533	48.7509	40.2954
TGGT1_209460	hypothetical protein	2178	2268	2076	2066	2283	1781	1672	2197	1694	1363	14.4369	12.7748	12.8992	18.3334	18.1212	16.1237	16.0499	15.363	14.7722
TGGT1_209470	hypothetical protein	1563	0	3	0	0	0	0	0	0	0	0	0.0257245	0	0	0	0	0	0	0
TGGT1_209480	hypothetical protein	1314	0	0	0	12	0	4	28	12	4	0	0	0	0.159728	0	0.0639367	0.33905	0.180387	0.0718574
TGGT1_209485	hypothetical protein	1590	0	4	8	27	49	16	96	68	19	0	0.0337168	0.0684199	0.297003	0.682936	0.211353	0.960671	0.844756	0.282074
TGGT1_209490	hypothetical protein	1518	3702	6012	4894	3774	2529	2581	5978	4065	3210	33.8106	53.08	43.8411	43.4835	36.9197	35.711	62.6592	52.8943	49.9161
TGGT1_209500	hypothetical protein	8811	21223	18796	22092	15161	11850	12113	23909	15630	11245	33.3941	28.5907	34.0957	30.0952	29.804	28.8743	43.1754	35.0391	30.126
TGGT1_209510	hypothetical protein	2229	10	0	1	16	5	24	8	6	8	0.0621982	0	0.0061007	0.125546	0.0497097	0.226145	0.0571058	0.0531693	0.0847202
TGGT1_209515	hypothetical protein	570	8	0	0	0	0	0	5	0	2	0.194582	0	0	0	0	0	0.139571	0	0.0828251
TGGT1_209520	WD domain, G-beta repeat-containing protein	7026	10161	9829	10945	7125	6078	6500	10709	6865	5359	20.0501	18.7493	21.1835	17.7366	19.1705	19.4308	24.2516	19.2998	18.0046
TGGT1_209530	hypothetical protein	1269	2158	2473	2036	1750	1487	1673	2004	1645	1324	23.5764	26.1184	21.8175	24.1196	25.9675	27.6898	25.1268	25.605	24.6282
TGGT1_209540	hypothetical protein	4605	2319	2873	2403	1525	1535	1651	2580	1965	1539	6.98167	8.36161	7.096	5.79208	7.38686	7.53014	8.91437	8.42855	7.88889
TGGT1_209550	hypothetical protein	3921	2394	1891	2035	1761	1499	1500	2437	1776	1391	8.46478	6.46366	7.0576	7.85519	8.472	8.03489	9.88916	8.94676	8.37408
TGGT1_209560	hypothetical protein	1440	0	12	0	21	18	4	4	11	4	0	0.111687	0	0.255065	0.277007	0.0583422	0.0441975	0.150886	0.0655699
TGGT1_209570	suppressor of mitotic defects protein	1086	2562	2664	2406	2055	1576	1725	3102	2392	1505	32.7068	32.8767	30.127	33.096	32.1594	33.3614	45.4478	43.5062	32.7125
TGGT1_209580	RNA methylase family UPF0020 protein	2355	4474	4019	4017	3241	2335	2874	4847	3649	2241	26.3386	22.8724	23.1953	24.0703	21.9724	25.6319	32.7478	30.6057	22.4625
TGGT1_209583	hypothetical protein	420	47	38	43	4	13	7	29	15	7	1.55145	1.2126	1.39222	0.166573	0.685922	0.350053	1.09862	0.705443	0.393419
TGGT1_209585	hypothetical protein	999	4	0	4	3	0	0	10	13	4	0.0555115	0	0.0544483	0.052523	0	0	0.15927	0.257038	0.0945152
TGGT1_209590	hypothetical protein	777	0	4	0	22	0	0	3	0	0	0	0.0689958	0	0.495217	0	0	0.0614329	0	0
TGGT1_209600	hypothetical protein	1356	27734	31745	31818	32075	21318	20476	23431	21204	18764	283.557	313.761	319.082	413.715	348.392	317.155	274.936	308.871	326.643
TGGT1_209610	oocyst wall protein OWP2	1389	56	90	107	92	77	57	123	51	65	0.558951	0.868409	1.04754	1.15846	1.22848	0.861903	1.40898	0.72525	1.10463
TGGT1_209620	eukaryotic aspartyl protease superfamily protein	1182	0	0	0	0	0	0	4	0	0	0	0	0	0	0	0	0.0538447	0	0
TGGT1_209630	hypothetical protein	1371	1478	1194	1230	1094	781	1048	1351	1012	915	14.946	11.6721	12.1999	13.9564	12.6239	16.055	15.679	14.5802	15.754
TGGT1_209640	hypothetical protein	1299	815	1010	934	555	461	579	996	595	588	8.69835	10.4207	9.77749	7.47271	7.86453	9.36171	12.1997	9.04748	10.685
TGGT1_209650A	RNA-directed DNA polymerase	4402	2660	1379	2580	2454	1673	1549	2010	1651	1325	8.3776	4.19854	7.97002	9.75031	8.42223	7.39072	7.26518	7.40827	7.10514
TGGT1_209650B	RNA-directed DNA polymerase	9084	9692	7325	8667	9142	6907	6862	7433	5309	4600	14.7919	10.8072	12.9742	17.6018	16.8497	15.8657	13.0193	11.544	11.9533
TGGT1_209670	hypothetical protein	717	426	428	379	340	215	271	317	263	238	8.23718	8.00034	7.18803	8.29381	6.64508	7.93845	7.03462	7.2453	7.83547
TGGT1_209680	hypothetical protein	1788	3627	3893	3825	2222	2337	2386	3676	2619	2037	28.1234	29.181	29.0907	21.7355	28.9649	28.0278	32.7121	28.9326	26.8925
TGGT1_209690	small nuclear ribonucleoprotein	702	2911	2586	2630	2180	1908	2044	2403	1983	1566	57.4901	49.3714	50.9458	54.3142	60.2313	61.1546	54.465	55.7963	52.6577
TGGT1_209700	hypothetical protein	690	3469	3107	3317	3623	2728	3174	3679	2743	2385	69.7017	60.3498	65.3711	91.8361	87.6146	96.6147	84.8362	78.5229	81.5918
TGGT1_209705	hypothetical protein	807	24	15	22	26	0	0	2	3	0	0.412312	0.249116	0.370714	0.5635	0	0	0.0394327	0.073429	0
TGGT1_209710	ribosomal protein RPL28	819	3877	3526	3844	4015	2977	3202	3362	2813	2659	65.6297	57.7009	63.8247	85.7424	80.5519	82.1151	65.3152	67.8431	76.6375
TGGT1_209720	hypothetical protein	657	8658	7368	7820	8639	6682	6965	5860	6560	5592	182.701	150.303	161.857	229.981	225.383	222.66	141.916	197.223	200.913
TGGT1_209730	hypothetical protein	4398	6579	4690	5724	5331	3631	3997	4498	3963	3426	20.7392	14.2923	17.6984	21.2006	18.2958	19.0882	16.2729	17.7987	18.3882
TGGT1_209740	hypothetical protein	672	1091	1329	1011	927	648	550	1360	941	690	22.5084	26.5057	20.4584	24.1271	21.3691	17.1901	32.2011	27.6592	24.2374
TGGT1_209755A	hypothetical protein	1184	46	4	51	245	216	201	228	91	102	0.538635	0.0452785	0.585744	3.61917	4.04281	3.56558	3.06396	1.51813	2.03355
TGGT1_209755B	hypothetical protein	1810	11	34	29	252	220	119	154	109	104	0.0842563	0.251759	0.217876	2.4351	2.69355	1.38087	1.35376	1.18951	1.35632
TGGT1_209770	putative helicase	4149	2945	2003	2412	1949	1605	1886	2031	1889	1414	9.84079	6.47026	7.90539	8.21604	8.5726	9.54737	7.78874	8.99308	8.04476
TGGT1_209790	radical SAM domain-containing protein	1833	3226	2614	2836	2365	1703	1986	2623	2402	1845	24.4	19.1129	21.0394	22.5664	20.5889	22.7563	22.7686	25.8839	23.7597
TGGT1_209800	formate/nitrite transporter protein	1239	12855	14170	15605	15075	12410	14102	8195	7324	7569	143.843	153.279	171.27	212.804	221.963	239.053	105.239	116.761	144.203
TGGT1_209810	hypothetical protein	1014	35	67	66	47	29	39	72	145	72	0.47854	0.885566	0.885106	0.810688	0.633784	0.807816	1.12978	2.82455	1.67611
TGGT1_209820	syntaxin protein	316	510	378	368	400	284	319	446	347	274	22.3754	16.032	15.8362	22.1395	19.9165	21.2026	22.4568	21.6901	20.4678
TGGT1_209830	putative myosin heavy chain	1965	552	735	585	446	285	338	496	306	285	3.89462	5.01313	4.04839	3.96978	3.21413	3.61276	4.01624	3.07595	3.42365
TGGT1_209850	RNA recognition motif-containing protein	4239	16723	15029	17046	11259	11787	10585	14164	10148	9241	54.6939	47.5172	54.6825	46.4548	61.6199	52.4461	53.1647	47.2865	51.4591
TGGT1_209860	SRP40, C-terminal domain-containing protein	1275	1899	1795	1850	1683	1424	1619	1656	1412	1500	20.6492	18.8685	19.7311	23.087	24.7503	26.67	20.6657	21.8748	27.7708
TGGT1_209870	HAD hydrolase, family IIA protein	2613	5031	6091	4661	3875	3047	3648	5506	4156	3060	26.6934	31.2416	24.2566	25.9374	25.8413	29.3225	33.5272	31.4164	27.6432
TGGT1_209880	putative glutamic acid-rcih protein	14679	18139	13484	18284	14316	9894	10524	12706	12262	9341	17.1319	12.3114	16.9381	17.0577	14.9368	15.0581	13.7725	16.5	15.0212
TGGT1_209890	hypothetical protein	582	8047	9597	8542	6493	5126	5631	6938	5592	4995	191.69	221.002	199.584	195.127	195.181	203.211	189.676	189.786	202.591
TGGT1_209900	hypothetical protein	432	1659	1321	1454	1576	960	1195	824	840	999	53.2416	40.9829	45.7689	63.8067	49.2457	58.0991	30.349	38.4074	54.5869
TGGT1_209910	histone H2Bv	372	26832	25708	30565	27252	17679	18605	16517	17424	16282	999.996	926.21	1117.3	1281.3	1053.16	1050.44	706.462	925.177	1033.17
TGGT1_209920A	PAN domain-containing protein	1203	1	1	1	0	4	5	1	7	0	0.0115245	0.0111408	0.0113038	0	0.0736844	0.0872951	0.0132262	0.114935	0
TGGT1_209920B	PAN domain-containing protein	1643	1	16	12	9	19	2	7	16	12	0.00843822	0.130517	0.0993192	0.0958074	0.25627	0.0255669	0.0677893	0.192354	0.172405
TGGT1_209930	hypothetical protein	1365	1005	1379	1282	1274	805	754	1095	722	697	10.2076	13.5399	12.7716	16.3242	13.0691	11.6018	12.7639	10.4478	12.0533
TGGT1_209940	transporter/permease protein	1317	4306	3919	4128	2963	1949	2468	2924	2216	1863	45.329	39.8817	42.6229	39.3496	32.795	39.3591	35.3258	33.2356	33.3914
TGGT1_209945	hypothetical protein	177	2915	3761	3176	2687	1911	2128	2220	1999	1687	228.325	284.783	244.004	265.515	239.259	252.513	199.563	223.079	224.983
TGGT1_209950	putative thioredoxin	1275	43418	45615	43733	31889	24057	26485	28914	25235	22257	472.115	479.492	466.432	437.446	418.131	436.29	360.827	390.942	412.063
TGGT1_209960	glycosyltransferase	5124	11768	9031	9806	7711	6750	6725	10774	8694	6479	31.8406	23.6217	26.0239	26.3206	29.1928	27.5657	33.4556	33.5143	29.8474
TGGT1_209970	Spc97 / Spc98 family protein	6099	13423	10072	10912	9807	7782	8711	11651	8733	7422	30.5126	22.133	24.3296	28.1236	28.2757	29.9982	30.3952	28.2829	28.7256
TGGT1_209985	cAMP-dependent protein kinase	795	444	814	768	892	809	558	514	367	1354	7.74291	13.7228	13.1366	19.6242	22.5508	14.7419	10.2872	9.1184	40.203
TGGT1_210095	hypothetical protein	1095	46	164	91	147	93	50	83	69	208	0.582414	2.00731	1.1301	2.348	1.88213	0.95905	1.20605	1.24467	4.4839
TGGT1_210210	hypothetical protein	7089	16	0	0	0	0	0	16	8	8	0.0312913	0	0	0	0	0	0.0359117	0.0222908	0.0266386
TGGT1_210220	hypothetical protein	252	748	654	714	545	578	510	742	579	495	41.1518	34.7825	38.529	37.826	50.8286	42.5065	46.8494	45.3835	46.3673
TGGT1_210230	hypothetical protein	1923	4337	4684	4386	3982	3516	3488	5426	4148	3301	31.2679	32.6454	31.0155	36.2173	40.5182	38.0963	44.8953	42.6068	40.5204
TGGT1_210235	hypothetical protein	2331	41	37	54	172	137	143	354	173	169	0.243854	0.212737	0.315022	1.29057	1.30244	1.28848	2.41636	1.46596	1.7114
TGGT1_210245	hypothetical protein	7908	187	137	154	724	439	396	943	673	535	0.327841	0.232187	0.264816	1.60128	1.23021	1.05175	1.89734	1.681	1.59696
TGGT1_210255	hypothetical protein	330	2155	2298	2126	1761	1645	1755	1842	1449	1454	90.5361	93.3297	87.607	93.3339	110.467	111.699	88.8129	86.731	104.006
TGGT1_210260	NAD-dependent glycerol-3-phosphate dehydrogenase	1548	97	50	48	23	8	4	84	26	28	0.868738	0.432895	0.421657	0.259867	0.114525	0.0542718	0.863394	0.331759	0.426967
TGGT1_210270	hypothetical protein	6156	11185	9869	10114	11570	7589	6460	10203	8118	7948	25.1899	21.4861	22.3416	32.8722	27.3191	22.0404	26.3712	26.0477	30.4766
TGGT1_210280	PEK kinase	1695	4165	2419	3374	3542	2601	2552	2477	2644	2484	34.067	19.1271	27.0685	36.5488	34.0057	31.6225	23.2518	30.8114	34.5931
TGGT1_210300	hypothetical protein	7410	28212	22317	26342	21006	15970	16854	28046	19797	15242	52.7842	40.3647	48.3415	49.5814	47.7604	47.7717	60.2217	52.7717	48.5546
TGGT1_210310	hypothetical protein	7134	4794	5321	5629	3790	3187	3311	8014	5598	3771	9.31651	9.99641	10.7297	9.29181	9.89988	9.74791	17.8738	15.4996	12.4776
TGGT1_210320	SAG-related sequence SRS37A	1050	61	123	89	168	54	70	158	89	103	0.805432	1.57	1.15263	2.79843	1.13969	1.40021	2.39424	1.67425	2.31555
TGGT1_210330	SAG-related sequence SRS37B	1044	36	27	13	65	42	48	66	41	46	0.478069	0.346615	0.169329	1.08895	0.891517	0.965665	1.00587	0.775717	1.04007
TGGT1_210345	hypothetical protein	10371	7931	5198	7766	5739	3257	3365	3661	4815	3358	10.6022	6.71737	10.1828	9.67854	6.9595	6.81475	5.61668	9.17055	7.64306
TGGT1_210360	DEAD (Asp-Glu-Ala-Asp) box polypeptide 41 family protein	1974	4158	4642	4317	2842	3004	2980	4928	3703	2948	29.2029	31.5168	29.7389	25.1809	33.7236	31.707	39.7214	37.0532	35.2523
TGGT1_210370	hypothetical protein	1440	27410	41877	35535	28478	17461	17727	25555	21032	17902	263.897	389.76	335.57	345.892	268.712	258.558	282.367	288.495	293.458
TGGT1_210380	hypothetical protein	1974	13646	12994	12246	8221	5699	6262	8545	8387	5724	95.8399	88.2226	84.36	72.8403	63.9783	66.6272	68.8756	83.9226	68.4478
TGGT1_210390	WD domain, G-beta repeat-containing protein	1650	2957	2659	2397	2092	1824	1993	3136	2545	1871	24.8459	21.5982	19.7548	22.1754	24.4975	25.3693	30.2408	30.4666	26.7668
TGGT1_210400	hypothetical protein	4065	136	116	116	153	120	157	200	157	201	0.463838	0.382456	0.388049	0.658302	0.654187	0.811194	0.782834	0.762885	1.16719
TGGT1_210408	HMG (high mobility group) box domain-containing protein	285	25972	23644	29818	29440	18530	17943	15894	16514	15860	1263.42	1111.89	1422.73	1806.7	1440.83	1322.32	887.338	1144.53	1313.61
TGGT1_210412	hypothetical protein	615	819	605	615	658	321	360	306	587	347	18.4628	13.1845	13.5985	18.7131	11.5667	12.2946	7.91675	18.8531	13.3187
TGGT1_210420	hypothetical protein	1029	5786	7044	6284	4950	2909	2887	2905	3900	3105	77.9563	91.7462	83.0444	84.1364	62.6483	58.9274	44.9191	74.8633	71.2284
TGGT1_210430	DnaJ domain-containing protein	6033	20598	15360	18362	17032	11461	12014	15147	14625	11115	47.3347	34.1226	41.3882	49.3772	42.0988	41.8254	39.9479	47.8831	43.4894
TGGT1_210440	polynucleotide adenylyltransferase	2508	5573	5080	5321	3656	3023	3349	5218	4388	3185	30.807	27.1469	28.8506	25.496	26.7111	28.0461	33.1037	34.5588	29.9771
TGGT1_210450	hypothetical protein	1200	716	566	564	837	684	832	880	919	691	8.27218	6.32149	6.39127	12.1994	12.6315	14.5622	11.6681	15.127	13.5926
TGGT1_210460	hypothetical protein	2181	0	7	0	0	0	0	5	0	0	0	0.0430156	0	0	0	0	0.0364766	0	0
TGGT1_210470	hypothetical protein	1932	25	36	49	62	49	50	42	33	29	0.179399	0.249735	0.344888	0.561279	0.562044	0.543561	0.345894	0.337386	0.354322
TGGT1_210478	hypothetical protein	8328	486	359	344	424	416	384	764	579	347	0.809066	0.577747	0.561704	0.89047	1.10696	0.968447	1.45966	1.37328	0.983548
TGGT1_210482	hypothetical protein	1866	216	175	187	169	173	159	301	291	121	1.60483	1.25693	1.36276	1.58405	2.05454	1.78966	2.56658	3.08036	1.53067
TGGT1_210490	hypothetical protein	2775	7580	7202	6964	6034	5616	6030	6849	4840	4190	37.8699	34.7836	34.126	38.0309	44.8482	45.6394	39.2703	34.451	35.6417
TGGT1_210682	hypothetical protein	180	57	53	57	65	48	38	515	159	108	4.39026	3.94627	4.30618	6.3159	5.90949	4.43401	45.5235	17.4479	14.1631
TGGT1_210690	ribosomal protein RPS6	771	112117	101592	107265	91525	70444	73459	114446	93730	77030	2016.07	1765.99	1891.88	2076.25	2024.75	2001.13	2361.82	2401.29	2358.37
TGGT1_210700	hypothetical protein	25929	31412	22387	29656	22833	20165	21284	27538	21496	16663	16.7957	11.5716	15.5531	15.4018	17.2343	17.2406	16.8985	16.3754	15.1696
TGGT1_210715	hypothetical protein	228	237	238	222	219	146	190	226	227	135	14.4113	13.9903	13.2406	16.7998	14.1905	17.5027	15.7715	19.6658	13.9767
TGGT1_210730	putative ATP-dependent hsl protease ATP-binding subunit hslU	2019	6090	5753	5111	4611	3647	3836	6004	5046	3539	41.8186	38.1893	34.4238	39.9441	40.0295	39.905	47.3157	49.3663	41.3763
TGGT1_210740	hypothetical protein	714	4	3	0	6	0	3	0	0	5	0.0776694	0.0563128	0	0.146976	0	0.0882488	0	0	0.165302
TGGT1_210750	Ferredoxin-fold anticodon binding domain-containing protein	2580	3567	3630	3169	3131	2870	3251	3640	2642	2253	19.1678	18.8569	16.7029	21.2255	24.6515	26.4657	22.4482	20.2271	20.6133
TGGT1_210760	putative glutamine amidotransferase	1557	2511	2948	2828	2742	1944	1932	2632	1902	1811	22.3587	25.376	24.6991	30.8016	27.6687	26.0618	26.8966	24.1291	27.456
TGGT1_210770	hypothetical protein	975	606	582	617	440	387	536	536	435	397	8.617	8.00023	8.60538	7.893	8.79604	11.5464	8.74703	8.81261	9.61154
TGGT1_210778	hemimethylated DNA binding domain-containing protein	1830	9939	8483	8799	7805	5928	6614	7744	6267	6060	75.2974	62.1273	65.384	74.5961	71.7857	75.9099	67.331	67.6438	78.1679
TGGT1_210781	ubiquitin carboxyl-terminal hydrolase	10809	14884	10081	12944	9139	7553	9228	13936	11048	7375	19.0907	12.4998	16.2844	14.7879	15.4851	17.9311	20.5141	20.1891	16.1058
TGGT1_210783	hypothetical protein	240	1	0	1	0	0	0	0	1	2	0.0577666	0	0.0566602	0	0	0	0	0.0823016	0.19671
TGGT1_210787	Erv1 / Alr family protein	441	427	432	354	425	321	394	438	402	382	13.4239	13.1289	10.9158	16.8556	16.1305	18.7648	15.8029	18.0056	20.4471
TGGT1_210790	putative dihydroorotate dehydrogenase reveal	1779	5579	5640	5344	5248	4208	4569	6046	4302	3998	43.4779	42.49	40.8489	51.5955	52.418	53.9425	54.0745	47.7655	53.0486
TGGT1_210800	putative activator of hsp90 ATPase	1146	2784	2491	2271	2096	1780	2002	3053	2594	2020	33.6801	29.1322	26.9477	31.989	34.4204	36.6915	42.388	44.71	41.6077
TGGT1_210810	hypothetical protein	324	2644	2700	2957	3841	2719	2950	3661	3407	2459	113.137	111.687	124.107	207.345	185.971	191.233	179.786	207.705	179.152
TGGT1_210815	hypothetical protein	486	457	514	498	574	453	428	587	534	368	13.0367	14.1746	13.9342	20.6571	20.6558	18.4966	19.2177	21.7032	17.8739
TGGT1_210820	hypothetical protein	3189	9662	11224	9664	8100	5213	4811	5664	6758	5349	42.005	47.1712	41.209	44.4247	36.2255	31.6859	28.2598	41.8585	39.5936
TGGT1_210830	RIO1 family protein	3048	2104	2026	2285	1852	2142	2181	2191	1810	1518	9.57016	8.90858	10.1944	10.6272	15.5735	15.0289	11.4374	11.7296	11.7561
TGGT1_210840	arginyl-tRNA synthetase family protein	1788	11393	8893	9045	8877	7124	7661	8739	8254	6671	88.3403	66.6599	68.7908	86.8346	88.2953	89.9919	77.7669	91.1836	88.0705
TGGT1_210950	oocyst wall protein	2349	40	24	26	42	8	30	45	15	11	0.236083	0.136934	0.150515	0.312723	0.0754724	0.26824	0.304811	0.126133	0.110539
TGGT1_210960	putative replication factor C subunit 4	1056	3866	3851	3399	2824	2489	2742	3807	3030	2445	50.7559	48.8758	43.77	46.773	52.2326	54.5367	57.3614	56.6759	54.654
TGGT1_210970	hypothetical protein	600	8	0	0	4	8	7	8	23	4	0.184853	0	0	0.116601	0.295474	0.245037	0.212148	0.757175	0.157368
TGGT1_210975	hypothetical protein	936	3178	2566	2806	2043	1586	1623	2461	2213	1748	47.0724	36.7422	40.7663	38.1757	37.5499	36.419	41.8347	46.7009	44.0831
TGGT1_210980	putative alternative splicing type 3 and	1665	8006	7743	7709	5290	4564	4768	7591	5195	4209	66.6637	62.3274	62.9613	55.5694	60.7453	60.1461	72.5413	61.6298	59.6722
TGGT1_210990	hypothetical protein	1293	6	5	3	18	17	30	61	46	12	0.0643341	0.0518269	0.0315509	0.243483	0.291361	0.487313	0.75064	0.702715	0.219073
TGGT1_211000	hypothetical protein	1611	133	57	129	513	309	399	534	374	416	1.14458	0.474202	1.08889	5.5695	4.25054	5.20191	5.27407	4.5856	6.09544
TGGT1_211010	hypothetical protein	5418	20813	19378	20144	15093	12852	12247	18951	13422	10563	53.2579	47.9351	50.5587	48.7226	52.5669	47.4762	55.6536	48.9326	46.0209
TGGT1_211015	hypothetical protein	483	2860	3116	2728	2107	1570	1544	2528	1830	1604	82.0932	86.4638	76.8045	76.2977	72.0333	67.1407	83.278	74.8383	78.3906
TGGT1_211020	RNA recognition motif-containing protein	807	6039	6653	5934	4053	3447	3782	5703	4164	3329	103.748	110.491	99.9916	87.841	94.6561	98.4314	112.442	101.919	97.375
TGGT1_211030	hypothetical protein	576	14462	11883	15990	15789	11148	11997	10598	11423	9901	348.092	276.495	377.499	479.431	428.899	437.457	292.753	391.721	405.755
TGGT1_211040	Sec61beta family protein	300	13168	12253	13826	13460	8070	8718	8929	9144	7688	608.537	547.4	626.707	784.726	596.119	610.353	473.568	602.053	604.922
TGGT1_211050	ATPase, AAA family protein	2376	24	0	21	150	97	105	192	98	58	0.14004	0	0.120188	1.10418	0.904704	0.928172	1.28575	0.814703	0.57622
TGGT1_211060	hypothetical protein	321	3879	3344	4112	3432	2676	2990	2581	2953	2396	167.534	139.619	174.196	186.998	184.74	195.637	127.933	181.71	176.193
TGGT1_211070	hypothetical protein	558	3296	2558	2734	2413	1746	2118	1764	1998	1803	81.892	61.4399	66.6276	75.634	69.3411	79.7218	50.2996	70.7263	76.2726
TGGT1_211080	hypothetical protein	459	1112	1177	1227	859	725	679	1268	1053	732	33.5877	34.3675	36.3514	32.7322	35.0031	31.0701	43.9549	45.3143	37.6448
TGGT1_211090	aminotransferase, class V superfamily protein	1899	4594	4614	4120	2977	2632	3012	5533	4165	2432	33.5393	32.5639	29.5027	27.4188	30.7144	33.3131	46.3592	43.3221	30.2305
TGGT1_211150	hypothetical protein	5849	9955	8525	9441	8940	7284	7732	9771	7623	6283	23.5965	19.5342	21.9496	26.7331	27.5975	27.7649	26.5802	25.7433	25.3567
TGGT1_211220	hypothetical protein	2700	3752	3653	4145	3283	2461	2568	3265	2341	2221	19.2658	18.133	20.8761	21.2668	20.199	19.9764	19.2407	17.1261	19.4174
TGGT1_211230	putative eukaryotic initiation factor-2B, alpha subunit	1170	5174	4954	4809	3498	3148	3196	4619	3863	2758	61.3096	56.7485	55.8931	52.2911	59.6252	57.3729	62.8149	65.2167	55.6436
TGGT1_211240	putative peptidyl-tRNA hydrolase	588	1768	1587	1523	1455	1400	1365	1770	1479	1136	41.6863	36.1729	35.2218	43.2793	52.7633	48.7574	47.8957	49.6833	45.6045
TGGT1_211250	hypothetical protein	828	5381	5572	5110	3929	2642	3132	4762	3973	3079	90.0992	90.1913	83.9228	82.9938	70.7104	79.4469	91.5081	94.7781	87.7781
TGGT1_211260	rhoptry kinase family protein ROP26 (incomplete catalytic triad)	1308	28786	36990	31343	26087	16133	16067	24270	18808	16348	305.114	379.019	325.853	348.827	273.331	257.996	295.231	284.024	295.028
TGGT1_211270	sushi domain (scr repeat) domain-containing protein	11751	10149	9919	10567	9271	7190	7146	26535	16343	8511	11.9739	11.313	12.2283	13.7989	13.5592	12.7724	35.929	27.4711	17.0967
TGGT1_211280	hypothetical protein	2955	267	337	328	842	225	242	86	85	59	1.25269	1.52847	1.50941	4.98366	1.68735	1.72006	0.463064	0.568174	0.471304
TGGT1_211290	rhoptry protein ROP15	1002	22843	33201	28925	28776	16953	16994	19666	15569	14751	316.063	444.086	392.55	502.293	374.938	356.216	312.283	306.911	347.505
TGGT1_211300	putative DUF74 family protein	1122	3132	2147	2430	2642	1926	2262	2447	2350	1933	38.7005	25.6462	29.4512	41.1845	38.0403	42.3434	34.701	41.3709	40.6674
TGGT1_211310	hypothetical protein	8505	12301	11895	14205	11867	10030	10754	12038	8581	7026	20.0518	18.7445	22.7121	24.404	26.1341	26.5571	22.5206	19.9289	19.5003
TGGT1_211320	hypothetical protein	1191	0	15	24	89	20	40	7	15	17	0	0.168797	0.274024	1.30699	0.372134	0.705397	0.0935162	0.248771	0.336933
TGGT1_211330	methionine aminopeptidase	2094	3474	2213	2273	2134	1914	2028	1626	2067	1978	23.0007	14.1641	14.7609	17.8243	20.2557	20.3412	12.355	19.4977	22.2975
TGGT1_211340	hypothetical protein	6720	18675	20097	21798	15962	11756	12202	19972	14148	8788	38.5283	40.0817	44.11	41.5444	38.7678	38.1371	47.2882	41.5858	30.8694
TGGT1_211350	CBS domain-containing protein	5163	13491	12219	12613	8945	7958	8916	12864	9846	6823	36.2268	31.7189	33.2205	30.3021	34.1572	36.2705	39.6437	37.6684	31.1947
TGGT1_211360	hypothetical protein	2592	117	131	188	152	77	136	189	128	80	0.625805	0.677361	0.986308	1.02566	0.658319	1.10202	1.16019	0.975427	0.728554
TGGT1_211370	tetratricopeptide repeat-containing protein	3027	14	3	4	90	56	79	166	118	84	0.0641215	0.0132829	0.0179695	0.520025	0.409974	0.548151	0.872562	0.769997	0.655049
TGGT1_211380	hypothetical protein	1275	13	0	0	0	0	0	0	0	0	0.141358	0	0	0	0	0	0	0	0
TGGT1_211385	hypothetical protein	669	9	0	0	20	4	10	33	17	9	0.186511	0	0	0.522875	0.1325	0.313949	0.784853	0.501929	0.317558
TGGT1_211390	hypothetical protein	1218	1507	1280	1242	1296	1147	1237	1306	1070	1078	17.1536	14.0847	13.8664	18.6102	20.8688	21.3308	17.0607	17.3523	20.8919
TGGT1_211400	DEAD/DEAH box helicase domain-containing protein	3240	2780	2527	2516	1893	1850	2031	2113	2146	1906	11.8956	10.4531	10.5598	10.2188	12.6534	13.1659	10.3766	13.0829	13.8862
TGGT1_211410	translation initiation factor sui1 protein	2247	5250	4542	5108	3913	3462	3973	5126	4565	3443	32.3925	27.0912	30.9127	30.458	34.1433	37.1365	36.2974	40.1289	36.1694
TGGT1_211420	RNA recognition motif-containing protein	570	12678	12379	11287	8713	7322	8250	9275	8322	6756	308.364	291.068	269.273	267.354	284.666	303.994	258.904	288.385	279.783
TGGT1_211430	leucine rich repeat-containing protein	2004	39	30	40	144	45	83	81	39	48	0.269808	0.200635	0.271426	1.25678	0.497618	0.869893	0.643114	0.384403	0.565393
TGGT1_211440	hypothetical protein	4998	11793	9530	9706	8485	6754	7546	11083	9401	6534	32.7127	25.5553	26.4079	29.6927	29.9465	31.7107	35.2827	37.1533	30.8596
TGGT1_211450	hypothetical protein	4530	6639	5181	5764	4403	3498	3758	5888	4384	3346	20.3185	15.3285	17.3028	16.9998	17.1121	17.4238	20.6809	19.1158	17.4355
TGGT1_211460	hypothetical protein	2949	23412	29635	29404	18843	17347	17424	20340	13877	13773	110.066	134.683	135.588	111.756	130.356	124.096	109.743	92.9481	110.245
TGGT1_211470	Fcf2 pre-rRNA processing protein	1365	643	745	664	790	816	838	662	744	672	6.5308	7.31489	6.61493	10.1225	13.2476	12.8943	7.7166	10.7661	11.621
TGGT1_211480	putative GTP-binding protein engA	3528	4834	3645	4525	3921	3196	3656	3656	3144	2520	18.9962	13.8469	17.4413	19.4385	20.0752	21.7652	16.4884	17.6025	16.8608
TGGT1_211600	hypothetical protein	6732	8354	11048	9984	5860	4729	4455	8934	6068	4572	17.2044	21.995	20.1674	15.2247	15.567	13.8992	21.1155	17.8041	16.0313
TGGT1_211610	hypothetical protein	3738	4888	8068	6253	3874	2824	3094	5635	3939	3173	18.1293	28.9275	22.7478	18.1265	16.742	17.3847	23.9859	20.8145	20.0372
TGGT1_211630	hypothetical protein	642	18547	34103	27174	15001	13061	12392	24864	13693	11889	400.522	711.937	575.583	408.676	450.84	405.408	616.221	421.292	437.137
TGGT1_211640	hypothetical protein	8625	14165	14757	15030	10002	7661	8087	13490	8581	6834	22.7691	22.931	23.6968	20.2825	19.6837	19.6931	24.8859	19.6516	18.7035
TGGT1_211650	hypothetical protein	2499	6344	6579	5821	5754	3462	3185	5676	4689	3753	35.1953	35.284	31.6753	40.2715	30.7002	26.7688	36.139	37.0624	35.4503
TGGT1_211660	hypothetical protein	942	767	962	864	887	477	491	763	704	409	11.2884	13.687	12.4725	16.469	11.2214	10.9475	12.8877	14.7619	10.249
TGGT1_211670	S1 RNA binding domain-containing protein	1137	8334	10013	9751	6920	5482	6311	9950	7374	5393	101.62	118.029	116.621	106.449	106.846	116.58	139.24	128.104	111.964
TGGT1_211675	hypothetical protein	789	23	42	47	12	17	5	36	35	21	0.404147	0.713438	0.810047	0.26601	0.477477	0.1331	0.725982	0.876215	0.628274
TGGT1_211680	protein disulfide isomerase	1416	168445	145028	172259	137995	111508	116311	98749	108231	100443	1649.24	1372.69	1654.28	1704.49	1745.11	1725.21	1109.61	1509.76	1674.42
TGGT1_211690	AAA family protein	4617	12240	10566	10761	7946	6681	8039	9564	8619	6269	36.7544	30.6715	31.6944	30.1011	32.0673	36.5702	32.9595	36.8737	32.0513
TGGT1_211695	hypothetical protein	1125	680	1335	1066	616	462	418	842	492	390	8.38001	15.9042	12.8853	9.57684	9.10061	7.80386	11.9086	8.63838	8.18312
TGGT1_211700	hypothetical protein	7563	12229	13242	13799	8396	6804	7311	11900	8402	6026	22.4174	23.4662	24.8109	19.4166	19.9366	20.3034	25.0353	21.9436	18.808
TGGT1_211710	TB2/DP1, HVA22 family protein	507	9702	12499	11583	7737	6987	8030	7643	5692	5600	265.303	330.409	310.672	266.906	305.396	332.654	239.859	221.757	260.728
TGGT1_211720	AP2 domain transcription factor AP2IV-5	5901	41156	46514	50703	43460	36151	34453	30311	18430	26070	96.6932	105.643	116.842	128.813	135.761	122.627	81.7288	61.6907	104.285
TGGT1_211730	histone lysine methyltransferase SET8	5721	19157	10842	14970	13988	10645	10896	12686	10314	9144	46.4241	25.3993	35.5827	42.7639	41.2339	40.0019	35.282	35.6102	37.7287
TGGT1_211850	hypothetical protein	522	2918	3646	2879	3056	1866	1797	2480	2210	2035	77.5002	93.6117	74.9999	102.395	79.2177	72.3041	75.593	83.626	92.024
TGGT1_211860	hypothetical protein	1902	4658	5063	4875	5357	4086	4522	5746	4719	3983	33.9529	35.6764	34.8541	49.2612	47.6068	49.9351	48.068	49.0071	49.4318
TGGT1_211870	putative LSU ribosomal protein L18P	1551	4099	4568	4153	3433	3262	3659	4076	3299	2654	36.6399	39.4728	36.4116	38.7129	46.6072	49.5491	41.8141	42.0136	40.3921
TGGT1_211880	hypothetical protein	558	1606	1680	1574	1200	1092	1204	1482	1005	853	39.9024	40.3514	38.3584	37.6133	43.368	45.3187	42.2585	35.5755	36.0846
TGGT1_211890	RAP domain-containing protein	15321	15616	13561	15490	12059	11389	11956	16581	8921	8714	14.1309	11.8628	13.7485	13.7663	16.4733	16.3902	17.2196	11.5013	13.4257
TGGT1_211910	putative kinesin-related protein 3A	2109	0	0	2	8	0	0	48	12	23	0	0	0.0128956	0.0663449	0	0	0.362131	0.112389	0.257429
TGGT1_212030	hypothetical protein	1725	0	4	8	0	7	10	169	58	91	0	0.0310781	0.0630653	0	0.089927	0.121758	1.55883	0.664138	1.24526
TGGT1_212045	hypothetical protein	1854	45	14	32	97	75	50	175	133	60	0.336505	0.101205	0.234709	0.915074	0.896463	0.566429	1.50186	1.41697	0.763921
TGGT1_212060	hypothetical protein	492	0	0	0	0	0	0	0	9	0	0	0	0	0	0	0	0	0.361324	0
TGGT1_212075	hypothetical protein	1461	0	21	8	20	10	18	78	40	15	0	0.192643	0.0744611	0.239427	0.151681	0.258766	0.849464	0.540791	0.242353
TGGT1_212090	hypothetical protein	1899	3789	5311	3994	3416	2461	2547	4666	3289	2836	27.6623	37.4831	28.6004	31.462	28.7189	28.1702	39.0949	34.2104	35.2524
TGGT1_212100	ThiF family protein	3231	3052	3339	2932	2370	2132	2300	3106	2547	1850	13.0959	13.8504	12.34	12.8294	14.6228	14.9512	15.2955	15.5708	13.5158
TGGT1_212110	histone lysine demethylase JMJD5	3258	1883	1598	1573	1561	1168	1269	1800	1717	1275	8.01286	6.5737	6.56549	8.38004	7.94461	8.18081	8.79067	10.4097	9.23775
TGGT1_212130	phospholipase, patatin family protein	2985	6864	6837	6563	5422	4203	4299	6605	4572	3938	31.8802	30.6977	29.8984	31.7694	31.203	30.2488	35.207	30.2539	31.1414
TGGT1_212140	hypothetical protein	5127	11554	8734	10646	8492	6679	6655	9566	7475	5031	31.2433	22.8315	28.2366	28.9695	28.8688	27.2628	29.6871	28.7983	23.1632
TGGT1_212145	hypothetical protein	417	272	187	218	196	175	209	209	220	147	9.04318	6.01021	7.10902	8.2208	9.3	10.5268	7.97463	10.4209	8.32124
TGGT1_212150	hypothetical protein	3537	5359	3980	4475	4275	3457	4035	5390	4156	3239	21.0057	15.0811	17.2047	21.1395	21.6593	23.9604	24.2468	23.2092	21.6164
TGGT1_212160	hypothetical protein	690	858	1128	962	812	642	708	1728	1012	740	17.2396	21.9101	18.959	20.5826	20.619	21.5511	39.847	28.9702	25.3157
TGGT1_212170	GIY-YIG catalytic domain-containing protein	3714	5896	5254	5491	5082	3058	3336	4232	3334	2855	22.0092	18.9597	20.1048	23.9324	18.2464	18.8656	18.1303	17.7314	18.1456
TGGT1_212180	hypothetical protein	1008	78	127	121	91	34	40	71	43	24	1.07281	1.6886	1.63235	1.57897	0.74748	0.83346	1.12072	0.842612	0.562028
TGGT1_212190	RNA recognition motif-containing protein	1962	14148	10400	11613	9707	7313	8015	13357	10814	7877	99.9734	71.0425	80.4887	86.5327	82.5995	85.8005	108.32	108.87	94.7696
TGGT1_212200	hypothetical protein	1242	2673	3221	2762	2133	1649	1635	2668	1860	1696	29.8377	34.7579	30.2407	30.0375	29.4225	27.6491	34.1794	29.5809	32.2338
TGGT1_212210	hypothetical protein	843	8736	9458	8641	7797	4909	5721	5739	5620	5016	143.672	150.368	139.388	161.769	129.047	142.538	108.32	131.683	140.455
TGGT1_212220	hypothetical protein	2946	21243	15487	17936	17553	14344	14100	20002	14871	12380	99.9704	70.4561	82.7909	104.211	107.899	100.524	108.029	99.7073	99.1962
TGGT1_212240	putative beta-1 tubulin	1350	0	12	8	18	3	4	20	15	13	0	0.119133	0.0805834	0.233202	0.0492457	0.0622317	0.23572	0.219471	0.227309
TGGT1_212250	XPG N-terminal domain-containing protein	2304	15755	18707	16993	10891	8819	9068	13888	10869	8083	94.8035	108.819	100.295	82.676	84.8238	82.6637	95.9086	93.1809	82.8127
TGGT1_212260	Sjogren's syndrome/scleroderma autoantigen 1 (Autoantigen p27) protein	1056	9595	10619	9874	8239	6728	7690	10447	7947	6594	125.971	134.773	127.151	136.46	141.19	152.949	157.409	148.648	147.398
TGGT1_212270	hypothetical protein	1113	39456	71517	57595	25254	23015	24641	42714	30815	21510	491.48	861.188	703.686	396.852	458.244	464.995	610.626	546.873	456.197
TGGT1_212275	hypothetical protein	732	64	74	60	139	124	76	397	187	52	1.21215	1.35489	1.11463	3.32122	3.75398	2.18066	8.62939	5.04603	1.67687
TGGT1_212280	hypothetical protein	693	267	291	358	428	159	236	197	202	193	5.34154	5.62787	7.02489	10.802	5.08446	7.15261	4.52307	5.75755	6.57402
TGGT1_212290	ribosomal protein RPS19	942	62128	54287	56759	49710	34228	36815	49632	40507	35654	914.376	772.376	819.357	922.969	805.215	820.842	838.323	849.374	893.438
TGGT1_212300	hypothetical protein	2052	41199	56206	46904	22785	22404	24258	41859	27758	22020	278.354	367.104	310.829	194.207	241.952	248.292	324.573	267.196	253.307
TGGT1_212310	vacuolar ATP synthetase	513	19369	18748	17529	17153	10969	11885	12136	11980	10812	523.453	489.803	464.654	584.813	473.839	486.595	376.408	461.274	497.503
TGGT1_212410	dense granule protein GRA11	2133	2628	2284	2801	2492	2676	2780	3185	1837	2390	17.0814	14.3512	17.8571	20.4339	27.802	27.3741	23.7585	17.0113	26.4493
TGGT1_212420	hypothetical protein	558	970	865	846	854	849	1018	1035	577	713	24.1005	20.7762	20.617	26.7681	33.7174	38.3177	29.5125	20.425	30.1622
TGGT1_212710	phenylalanine-4-hydroxylase	654	14	42	16	14	0	0	24	11	11	0.296783	0.860707	0.332684	0.374407	0	0	0.583894	0.332227	0.397029
TGGT1_212725	hypothetical protein	663	1804	1797	1911	1789	1221	1377	1957	1761	1372	37.7234	36.3261	39.1955	47.1944	40.8116	43.622	46.9654	52.4645	48.8481
TGGT1_212735	hypothetical protein	3381	9156	6532	7610	9361	7819	8665	6769	5954	5256	37.5447	25.8932	30.6076	48.4252	51.2492	53.8281	31.8552	34.7843	36.6959
TGGT1_212740	aromatic amino acid hydrolase AAH2	677	3	0	0	4	3	0	29	14	18	0.0614357	0	0	0.103339	0.0982005	0	0.681569	0.408469	0.627611
TGGT1_212760	hypothetical protein	222	381	505	366	476	325	381	496	339	278	23.7936	30.4875	22.4191	37.5014	32.4423	36.046	35.5491	30.1624	29.5596
TGGT1_212770	hypothetical protein	2823	23652	22510	23866	24931	10809	9307	11894	19083	15057	116.157	106.868	114.963	154.462	84.8507	69.2444	67.0375	133.523	125.903
TGGT1_212775	hypothetical protein	465	12	0	0	12	8	0	16	2	5	0.35778	0	0	0.451359	0.381257	0	0.547479	0.0849565	0.253819
TGGT1_212780	hypothetical protein	7008	16065	9689	15140	15768	9955	9512	6125	8818	8848	31.7815	18.5297	29.3779	39.3529	31.4795	28.5078	13.9063	24.854	29.8029
TGGT1_212800	hypothetical protein	2016	6687	5365	5817	5861	3631	4120	4638	4034	3457	45.9864	35.6667	39.2372	50.8482	39.9132	42.9232	36.605	39.5244	40.4777
TGGT1_212810	hypothetical protein	14802	2365	861	1521	4340	2773	2956	4263	3517	1944	2.21513	0.779591	1.39733	5.12818	4.15155	4.1944	4.58243	4.69323	3.10015
TGGT1_212820	ubiquitin family protein	3477	6153	4711	5060	3729	3258	3831	5066	5197	3975	24.5341	18.159	19.7895	18.7578	20.7648	23.1416	23.1825	29.5235	26.9861
TGGT1_212840	HIT zinc finger protein	1767	3332	2944	2880	2856	2329	2565	4962	3733	2632	26.1431	22.3298	22.1639	28.2693	29.2088	30.4885	44.6808	41.7293	35.1606
TGGT1_212850	hypothetical protein	1371	4551	4536	4665	3570	2549	2733	4065	3768	2887	46.0212	44.3424	46.2705	45.5433	41.2015	41.8685	47.1763	54.2867	49.7069
TGGT1_212860	hypothetical protein	2973	4727	4740	5387	4827	3627	3990	5075	3893	3402	22.0434	21.3682	24.6401	28.3973	27.0355	28.188	27.1607	25.8648	27.0114
TGGT1_212880	surface antigen repeat-containing protein	20019	39251	16780	34736	29218	19808	21425	22375	21958	19738	27.1829	11.234	23.5954	25.5271	21.927	22.4783	17.7837	21.6656	23.2738
TGGT1_212900	hypothetical protein	3465	11632	15445	12998	10448	8274	7415	17721	11139	9074	46.5414	59.7405	51.0109	52.738	52.9168	44.9462	81.374	63.4984	61.8162
TGGT1_212910	rhomboid protease ROM3	792	14	57	57	75	52	54	62	19	26	0.245071	0.96457	0.978677	1.65627	1.45499	1.43204	1.24557	0.473858	0.774917
TGGT1_212920	hypothetical protein	597	2962	2723	2665	2184	2004	2548	3612	2746	2354	68.7858	61.1304	60.7033	63.9841	74.3883	89.6418	96.2662	90.8544	93.0763
TGGT1_212930	NifU family domain-containing protein	1113	2854	2323	2613	2481	2046	2436	2265	2162	1786	35.5506	27.9729	31.9252	38.9875	40.7372	45.9693	32.3798	38.369	37.8785
TGGT1_212937	hypothetical protein	330	0	0	0	4	3	0	6	0	0	0	0	0	0.212002	0.20146	0	0.289293	0	0
TGGT1_212940	hypothetical protein	4184	3068	1481	2127	2271	1801	2013	1446	1807	1490	10.166	4.74403	6.91298	9.49335	9.539	10.105	5.49892	8.53073	8.40624
TGGT1_212950	putative ADP-ribosylation factor family protein 2	558	2630	2165	2355	2359	1548	1885	2209	1968	1453	65.3446	52.0005	57.3913	73.9414	61.4777	70.9517	62.9886	69.6643	61.4665
TGGT1_212955	hypothetical protein	486	901	768	775	612	580	542	763	764	440	25.7026	21.1792	21.6848	22.0247	26.4468	23.4233	24.9798	31.0511	21.3709
TGGT1_212960A	hypothetical protein	141	20	22	20	15	13	24	26	28	16	1.96652	2.09116	1.92886	1.86066	2.04317	3.57501	2.93396	3.92246	2.6786
TGGT1_212960B	hypothetical protein	1113	3185	3101	2839	2395	1839	1898	2797	2576	1992	39.6737	37.3414	34.6864	37.6361	36.6157	35.8168	39.9851	45.7162	42.2475
TGGT1_212970	protein kinase (incomplete catalytic triad)	4296	2191	1022	1356	3022	2193	2562	2660	2616	1555	7.07076	3.18838	4.29225	12.3034	11.3124	12.5257	9.85185	12.028	8.54423
TGGT1_212980	hypothetical protein	2148	36043	36655	34940	31422	18485	19008	28050	29776	23420	232.635	228.709	221.196	255.855	190.707	185.861	207.778	273.812	257.371
TGGT1_212990	hypothetical protein	3195	7178	9946	7731	5022	4565	4622	7105	5234	4251	31.1473	41.7217	32.9044	27.4916	31.6629	30.384	35.3829	32.3581	31.4071
TGGT1_213000	putative replication factor C, subunit 5	1119	3028	2570	2578	2258	1772	2146	2608	1958	1655	37.5158	30.7813	31.3287	35.2929	35.0925	40.2796	37.0833	34.5623	34.912
TGGT1_213010	hypothetical protein	3111	8355	5970	7319	5974	5420	5798	4902	5275	4633	37.2336	25.7192	31.992	33.5861	38.6083	39.1439	25.0711	33.4921	35.1536
TGGT1_213020	hypothetical protein	4296	2455	3561	3103	2389	1774	1748	4365	2664	1964	7.92274	11.1094	9.82216	9.72626	9.15104	8.546	16.1667	12.2487	10.7916
TGGT1_213030	hypothetical protein	975	11216	9700	11898	9557	6871	7496	9881	9305	6963	159.486	133.337	165.943	171.44	156.17	161.477	161.249	188.509	168.577
TGGT1_213040	hypothetical protein	5475	7871	6486	7051	5411	3808	3775	6040	5254	4039	19.9312	15.8773	17.5128	17.2857	15.4132	14.4817	17.5531	18.9551	17.4139
TGGT1_213050	hypothetical protein	579	19629	31902	23572	15012	11178	12020	23006	14814	11713	470.011	738.454	553.614	453.476	427.825	436.025	632.212	505.375	477.526
TGGT1_213060	WD domain, G-beta repeat-containing protein	9270	11985	11190	12324	7756	7154	7604	11001	9152	6069	17.9245	16.1784	18.0785	14.6336	17.1021	17.2285	18.8822	19.501	15.4541
TGGT1_213065	hypothetical protein	273	392	370	377	361	354	286	350	232	175	19.9073	18.1645	18.7788	23.128	28.7357	22.0034	20.3989	16.7859	15.1315
TGGT1_213067	hypothetical protein	1359	6683	4560	4886	6691	5610	5822	8829	4885	4826	68.1774	44.9707	48.8904	86.1124	91.4796	89.9784	103.37	71.0011	83.8253
TGGT1_213069	hypothetical protein	333	874	1150	1183	1040	787	863	1856	696	648	36.3878	46.2847	48.3092	54.624	52.3735	54.4317	88.6817	41.2843	45.9344
TGGT1_213072	Sec1 family protein	3141	9965	10297	10898	9085	6794	7356	9627	6589	5275	43.9843	43.9366	47.1811	50.5884	47.9334	49.188	48.7667	41.4354	39.6425
TGGT1_213100	hypothetical protein	1401	1796	2186	1781	1142	1062	1059	1872	1295	878	17.7728	20.912	17.2868	14.2568	16.7984	15.8761	21.2602	18.2579	14.7932
TGGT1_213115	hypothetical protein	1788	2157	2480	2461	1575	1287	1546	1725	1261	979	16.7252	18.5895	18.7169	15.4066	15.9512	18.1605	15.3505	13.9305	12.9248
TGGT1_213240	hypothetical protein	2346	6721	6679	7670	5896	4534	4791	5524	4240	3692	39.7186	38.1564	44.4587	43.9565	42.8287	42.8927	37.465	35.6991	37.1485
TGGT1_213255	hypothetical protein	9801	3182	2833	3638	4158	3334	3281	8979	4566	2665	4.50109	3.874	5.04756	7.42007	7.53835	7.03107	14.5767	9.20206	6.4185
TGGT1_213280	SAG-related sequence SRS25	576	32099	54251	44817	22616	18800	20939	34247	20067	15747	772.605	1262.32	1058.06	686.732	723.296	763.518	946.021	688.145	645.331
TGGT1_213290	hypothetical protein	1680	13	41	5	47	60	42	29	20	19	0.107281	0.327083	0.0404716	0.489308	0.791449	0.52508	0.274656	0.235148	0.266963
TGGT1_213300	hypothetical protein	14952	7646	5289	6690	4910	5000	5342	5929	5354	4629	7.08962	4.74087	6.08438	5.7435	7.41057	7.50395	6.30932	7.07292	7.30794
TGGT1_213310	hypothetical protein	4812	7665	6931	6992	6406	5730	6213	7542	6007	4918	22.0838	19.3043	19.759	23.2839	26.3882	27.1182	24.938	24.6577	24.1251
TGGT1_213325	TBC domain-containing protein	8166	12006	12107	12352	10368	8027	8724	12798	9417	6656	20.3834	19.8706	20.5692	22.2065	21.7834	22.4384	24.9364	22.7784	19.2403
TGGT1_213340	GMC oxidoreductase	2880	106	139	123	43	37	42	99	66	53	0.510272	0.646854	0.580767	0.261138	0.284702	0.306297	0.546944	0.452659	0.434401
TGGT1_213350	ribosomal protein RPS15	453	54823	41679	47655	41228	29985	29932	43397	37351	32426	1677.85	1233.11	1430.54	1591.8	1466.85	1387.79	1524.27	1628.63	1689.67
TGGT1_213360	leucine rich repeat-containing protein	990	0	0	0	0	4	5	0	0	0	0	0	0	0	0.0895377	0.106077	0	0	0
TGGT1_213370	formin FRM3	8550	10974	9923	11492	9422	6178	6954	9578	7576	5778	17.7946	15.5547	18.2776	19.274	16.0126	17.0826	17.8242	17.5022	15.9521
TGGT1_213380	hypothetical protein	741	1070	855	1097	1101	644	626	668	700	541	20.0195	15.4644	20.1316	25.9874	19.2597	17.7436	14.3436	18.6595	17.234
TGGT1_213388	hypothetical protein	4029	6812	6506	6711	6382	4471	4306	6080	5075	3800	23.4404	21.6422	22.6506	27.7047	24.5917	22.4472	24.0108	24.8805	22.2635
TGGT1_213392	surface antigen repeat-containing protein	6954	27320	23879	26099	17424	16356	17639	29459	22237	16969	54.4671	46.022	51.0362	43.8235	52.1223	53.2752	67.4037	63.1628	57.6008
TGGT1_213400	zinc finger (CCCH type) motif-containing protein	1440	4035	4101	4228	3949	2425	2365	3221	2236	2216	38.8481	38.169	39.9266	47.9644	37.319	34.4948	35.5901	30.6711	36.3257
TGGT1_213410	putative small nuclear ribonucleoprotein f (snrnp-f)	264	4178	4409	4094	3244	2677	3126	2626	2783	2379	219.408	223.831	210.879	214.917	224.712	248.697	158.267	208.223	212.715
TGGT1_213415	hypothetical protein	363	422	305	356	170	177	179	248	201	107	16.1174	11.261	13.3362	8.19099	10.8056	10.357	10.8704	10.9373	6.958
TGGT1_213420	RAP domain-containing protein	2142	4351	3534	3384	2704	2004	2336	3281	2605	1881	28.1616	22.1122	21.4833	22.0791	20.7329	22.9055	24.3718	24.0219	20.7289
TGGT1_213430	hypothetical protein	978	0	0	0	0	0	0	7	15	12	0	0	0	0	0	0	0.113883	0.302951	0.289634
TGGT1_213445	hypothetical protein	3243	21246	27353	21900	14570	12351	14083	25130	13698	12567	90.8277	113.043	91.8304	78.579	84.3988	91.2082	123.295	83.4315	91.4727
TGGT1_213460	hypothetical protein	4638	756	164	232	1090	754	790	2322	1630	842	2.25985	0.473911	0.680216	4.11045	3.60265	3.57752	7.96585	6.94187	4.28537
TGGT1_213480	hypothetical protein	3264	727	640	698	885	833	1053	2845	1393	1165	3.08797	2.62793	2.908	4.74228	5.65556	6.77585	13.8686	8.42987	8.42525
TGGT1_213490	hypothetical protein	960	2679	2500	2341	2075	1629	1904	2097	1655	1441	38.6892	34.9022	33.1604	37.8043	37.6037	41.6564	34.7558	34.0523	35.4323
TGGT1_213520	peptidase M20D, amidohydrolase	1545	5906	7000	6510	5207	4496	4838	6506	3957	3978	52.9972	60.723	57.2983	58.9458	64.488	65.7693	67.0017	50.5891	60.7776
TGGT1_213530	hypothetical protein	3318	0	14	0	46	21	18	45	31	3	0	0.0565504	0	0.24248	0.140257	0.113941	0.215793	0.184546	0.0213428
TGGT1_213550	DHHC zinc finger domain-containing protein	4089	12589	12732	12928	9862	8106	8197	11773	8949	7256	42.6837	41.7314	42.9936	42.1834	43.9309	42.104	45.8111	43.2292	41.8878
TGGT1_213560	hypothetical protein	2259	85	175	113	91	48	62	120	94	47	0.521664	1.03826	0.680224	0.704562	0.470875	0.576449	0.845212	0.821923	0.491121
TGGT1_213570	hypothetical protein	873	8893	9571	8230	7047	6213	6702	7103	6906	6456	141.228	146.936	128.196	141.184	157.713	161.241	129.458	156.254	174.565
TGGT1_213580	hypothetical protein	345	5886	3945	3949	4404	3087	3247	3575	4634	4478	236.532	153.254	155.653	223.266	198.289	197.674	164.876	265.312	306.388
TGGT1_213590	hypothetical protein	636	5122	6322	6458	4472	3250	3398	3911	3619	2864	111.653	133.224	138.08	122.981	113.242	112.215	97.8433	112.396	106.297
TGGT1_213600	hypothetical protein	2058	2913	3224	2966	2350	2153	1904	2940	2495	2083	19.6238	20.9959	19.5982	19.9718	23.1835	19.4315	22.7302	23.9467	23.8919
TGGT1_213610	hypothetical protein	3048	27491	28167	27856	24136	18462	18619	27695	17718	15889	125.044	123.854	124.278	138.498	134.229	128.3	144.573	114.82	123.052
TGGT1_213620	ABC1 family protein	5754	6460	8640	8562	5951	5533	5216	5640	3008	3200	15.5651	20.1246	20.2346	18.089	21.3094	19.0394	15.5959	10.3259	13.1277
TGGT1_213635	hypothetical protein	9036	27050	53971	39673	7383	6955	7388	8725	4741	4962	41.503	80.0513	59.7047	14.2906	17.057	17.1726	15.3635	10.3637	12.9625
TGGT1_213650	ATP-binding domain 1 family protein	1038	4407	4962	4272	3476	2751	3377	3860	2864	2532	58.8619	64.0683	55.9659	58.5702	58.7319	68.3312	59.1685	54.4999	57.5802
TGGT1_213660	zinc finger (CCCH type) motif-containing protein	3663	44200	34505	43434	38039	26629	26981	32034	23924	23731	167.291	126.249	161.244	181.629	161.101	154.706	139.147	129.008	152.928
TGGT1_213670	hypothetical protein	2373	11926	9732	10406	8960	6991	7578	10440	8727	7403	69.6763	54.9653	59.6315	66.0396	65.2864	67.0722	70.0008	72.6419	73.6406
TGGT1_213680	MmgE/PrpD family protein	1566	1955	2098	2270	2352	1789	2029	2335	1508	1431	17.3079	17.9555	19.7117	26.2688	25.3163	27.213	23.7244	19.0208	21.5702
TGGT1_213690	ring box protein 1 family protein	384	1440	1180	1259	1170	918	1093	1187	1081	908	51.99	41.1846	44.5845	53.2904	52.9776	59.7826	49.1836	55.605	55.8164
TGGT1_213700	hypothetical protein	2550	706	769	716	1135	633	564	1331	883	781	3.83842	4.04176	3.81823	7.78484	5.50104	4.64541	8.30498	6.83975	7.22966
TGGT1_213710	WD domain, G-beta repeat-containing protein	2019	8775	8299	8020	7820	6488	6911	9884	6295	5730	60.2558	55.0901	54.0166	67.743	71.2124	71.8936	77.8927	61.5856	66.9924
TGGT1_213720	hypothetical protein	2403	112	77	92	205	174	205	243	158	172	0.646178	0.429458	0.520623	1.49209	1.60464	1.79178	1.60899	1.29874	1.68959
TGGT1_213730	lanthionine synthetase C family protein	1275	8199	9386	7672	5436	5059	5583	9787	7582	5614	89.1536	98.663	81.8254	74.5699	87.9297	91.9693	122.135	117.461	103.937
TGGT1_213740	hypothetical protein	2529	5552	4957	4557	3360	3427	3721	6535	5676	3911	30.4361	26.2696	24.503	23.2372	30.0294	30.9027	41.1147	44.3316	36.5045
TGGT1_213746	hypothetical protein	681	1672	2172	1811	1553	1117	1281	2159	1569	1328	34.039	42.7461	36.1627	39.8858	36.3485	39.5082	50.4436	45.5088	46.0318
TGGT1_213748	hypothetical protein	678	652	562	640	595	419	518	728	521	350	13.3323	11.1094	12.8363	15.349	13.6951	16.0467	17.0845	15.1785	12.1856
TGGT1_213752	herpesviridae ul52/ul70 dna primase	4329	2476	1766	2536	2520	2043	2245	1477	1744	1734	7.9296	5.46748	7.9662	10.1814	10.4583	10.8922	5.42867	7.95754	9.45515
TGGT1_213760	hypothetical protein	1293	12	35	32	36	15	26	52	26	20	0.128668	0.362788	0.336543	0.486965	0.257083	0.422338	0.63989	0.397187	0.365122
TGGT1_213770	putative Superkiller viralicidic activity 2 family 2	3621	8587	7813	7805	5666	4972	5741	8319	7553	5292	32.8777	28.9183	29.3112	27.3679	30.4287	33.3	36.5547	41.2013	34.4984
TGGT1_213780	radical SAM domain-containing protein	1896	5345	4249	4606	5248	3874	4116	6446	4008	2730	39.0839	30.0353	33.0351	48.4116	45.2796	45.5956	54.0944	41.7551	33.9884
TGGT1_213790	hypothetical protein	5325	6471	5403	6434	5355	3938	3967	3566	4178	3525	16.8477	13.5988	16.4305	17.5887	16.3884	15.6469	10.6552	15.4977	15.626
TGGT1_213800	putative protein phosphatase 2b regulatory subunit	534	6703	7876	6788	5467	4464	4748	5725	5223	4185	174.027	197.673	172.858	179.061	185.252	186.748	170.583	193.196	184.996
TGGT1_213810	iron-sulfur cluster protein ISCA	1515	2894	3418	2971	2223	1470	2048	3201	2182	1741	26.4834	30.2373	26.6673	25.6638	21.5023	28.3924	33.6181	28.4487	27.1265
TGGT1_213820	hypothetical protein	2649	5457	7281	6924	7008	5416	6092	6822	5208	5324	28.5601	36.8377	35.5439	46.2707	45.3083	48.3018	40.9761	38.8337	47.442
TGGT1_213830	putative Ufm1-conjugating enzyme 1	474	3443	2965	3099	2688	2023	2109	2500	2468	1762	100.704	83.836	88.9063	99.1848	94.5798	93.451	83.9194	102.846	87.7475
TGGT1_213840	hypothetical protein	1215	0	0	0	5	0	10	10	2	2	0	0	0	0.071976	0	0.172866	0.130956	0.0325142	0.0388562
TGGT1_213850	MORN repeat-containing protein	1011	14	26	30	72	63	56	59	60	16	0.191984	0.344672	0.403515	1.24559	1.38093	1.16338	0.928542	1.17225	0.373573
TGGT1_213860	hypothetical protein	828	9	0	0	0	5	4	21	15	20	0.150696	0	0	0	0.13382	0.101465	0.403543	0.357833	0.570173
TGGT1_213870	UBA/TS-N domain-containing protein	3216	8954	8530	8939	7388	5537	5567	9521	7302	5952	38.6002	35.5481	37.7974	40.1795	38.1539	36.3572	47.105	44.8482	43.6872
TGGT1_213880	hypothetical protein	585	683	1127	833	948	947	937	828	700	940	16.1865	25.8197	19.3633	28.343	35.8736	33.641	22.5203	23.6353	37.9297
TGGT1_213885	hypothetical protein	690	664	377	511	450	347	321	403	376	337	13.3416	7.32278	10.0707	11.4066	11.1445	9.77106	9.29301	10.7636	11.5289
TGGT1_213890	Myb family DNA-binding domain-containing protein	3390	4983	4003	4029	3777	2867	3328	4555	3759	3001	20.3788	15.826	16.1617	19.4868	18.7417	20.6191	21.3791	21.9024	20.8965
TGGT1_213900	regulator of chromosome condensation RCC1	3468	20555	20059	19726	15535	11998	13192	24149	17655	13162	82.1725	77.5201	77.3481	78.3477	76.6674	79.8945	110.795	100.556	89.588
TGGT1_213910	hypothetical protein	1212	3847	3589	3457	3396	2234	2483	4022	3081	2478	44.0056	39.6876	38.787	49.0071	40.8471	43.0288	52.8007	50.2121	48.262
TGGT1_213920	hypothetical protein	3447	13252	10763	11232	12635	7423	7780	9096	10971	8276	53.3001	41.8481	44.3104	64.1103	47.7221	47.405	41.9865	62.8673	56.6743
TGGT1_213930	3' exoribonuclease family, domain 1 domain-containing protein	1611	2716	2460	2286	1758	1500	1879	2607	2172	1594	23.3734	20.4656	19.2961	19.0861	20.6337	24.4972	25.7481	26.6308	23.3561
TGGT1_213940	CHCH domain-containing protein	450	17658	19496	18495	14343	10939	12060	16716	13422	13138	544.023	580.653	558.896	557.47	538.699	562.886	591.045	589.148	689.166
TGGT1_213950	hypothetical protein	2163	5821	5106	5421	4686	3260	3172	4104	4118	3229	37.3103	31.6379	34.081	37.8913	33.3997	30.8008	30.1892	37.6053	35.2386
TGGT1_213960	hypothetical protein	345	667	584	600	503	382	361	425	523	445	26.8037	22.687	23.6495	25.5002	24.5372	21.9773	19.6006	29.9435	30.4472
TGGT1_213970	putative ribosomal RNA small subunit methyltransferase B	1191	3722	3756	3528	2546	2384	2642	4138	2997	2583	43.3264	42.2666	40.2816	37.3887	44.3584	46.5915	55.2814	49.7044	51.1941
TGGT1_214070	hypothetical protein	330	22	6	2	13	0	0	0	0	0	0.924266	0.243681	0.0824149	0.689007	0	0	0	0	0
TGGT1_214080	toxofilin	738	25591	25568	28298	24903	14004	12801	12459	17671	18643	480.75	464.327	521.421	590.187	420.51	364.312	268.613	472.96	596.302
TGGT1_214090	signal peptidase	5580	40673	36431	41064	29816	23939	24948	39015	27689	23241	101.056	87.5026	100.073	93.4564	95.072	93.9046	111.249	98.0151	98.3168
TGGT1_214100	hypothetical protein	516	4978	5862	4856	3566	3066	3295	5827	3552	2874	133.75	152.258	127.973	120.872	131.675	134.119	179.678	135.97	131.475
TGGT1_214110	putative protein yipf5	1518	5950	4990	5211	3877	2578	2770	4369	3459	2543	54.3417	44.0568	46.6809	44.6702	37.635	38.326	45.7942	45.0089	39.5441
TGGT1_214115	hypothetical protein	246	88	67	69	65	53	57	87	59	49	4.95948	3.65026	3.8142	4.62139	4.77443	4.8666	5.6271	4.73736	4.70184
TGGT1_214120	hypothetical protein	3789	2624	2225	2234	1901	1362	1472	2032	1847	1177	9.60124	7.87027	8.01767	8.77509	7.96587	8.1596	8.53296	9.62857	7.33261
TGGT1_214130	hypothetical protein	4917	9349	9241	9504	8463	5298	5653	7989	6107	5314	26.3605	25.1885	26.2843	30.1036	23.8777	24.1471	25.8519	24.5328	25.5111
TGGT1_214140	hypothetical protein	5928	27301	22983	27489	22260	16776	18056	25354	19887	16533	63.8497	51.9616	63.058	65.6767	62.7135	63.9733	68.0517	66.2645	65.834
TGGT1_214150	putative mitochondrial inner membrane translocase subunit TIM17	567	2586	2649	2553	2073	1676	1911	1745	1615	1434	63.2315	62.6156	61.229	63.9455	65.5046	70.7886	48.9681	56.2612	59.6998
TGGT1_214160	hypothetical protein	1162	1732	1006	1185	1313	1086	1111	1335	1327	1093	20.6647	11.6031	13.8676	19.763	20.7112	20.0814	18.28	22.5572	22.2035
TGGT1_214170	hypothetical protein	3474	5004	3636	4043	4173	3015	3381	4305	4253	2860	19.9699	14.0274	15.8257	21.0094	19.2326	20.4409	19.7171	24.1816	19.4332
TGGT1_214180	ENTH domain-containing protein	1905	12546	12086	11505	7898	5914	6963	13162	12036	7145	91.3058	85.0299	82.1261	72.5131	68.7967	76.7692	109.933	124.798	88.5349
TGGT1_214190	SAG-related sequence SRS46	1131	2829	3491	3186	2784	2015	2572	3119	2022	1881	34.6784	41.3686	38.3065	43.0527	39.4815	47.7633	43.8787	35.3133	39.2585
TGGT1_214200	WD domain, G-beta repeat-containing protein	4191	6987	5939	5995	4673	4819	5072	5088	4999	4048	23.1133	18.9924	19.4519	19.5017	25.4812	25.4183	19.3166	23.5605	22.7997
TGGT1_214210	rRNA pseudouridine synthase	1518	21988	22394	20773	13647	13491	14440	18320	14180	12242	200.818	197.717	186.087	157.239	196.949	199.793	192.023	184.512	190.365
TGGT1_214220	hypothetical protein	639	34323	47239	41808	28419	28430	35607	60654	36980	23223	744.685	990.795	889.709	777.861	985.955	1170.36	1510.29	1143.1	857.876
TGGT1_214230	Dopey, N-terminal domain-containing protein	9303	7515	6196	7415	5557	4462	5214	6253	4921	3897	11.1994	8.92632	10.8387	10.4475	10.6289	11.7715	10.6946	10.4484	9.88814
TGGT1_214240	bromodomain-containing protein	8922	14457	12816	13525	10053	8604	9751	12564	10204	7915	22.4649	19.2519	20.6141	19.7073	21.3707	22.9547	22.4061	22.5906	20.9409
TGGT1_214250	hypothetical protein	243	5441	5056	5782	4482	3093	3750	3298	3665	3175	310.428	278.859	323.565	322.596	282.069	324.124	215.946	297.912	308.421
TGGT1_214260	putative alpha-glucan water dikinase 1	5148	10862	9638	9956	7830	6728	7792	11121	9255	7029	29.2523	25.0918	26.2988	26.6022	28.962	31.7904	34.3721	35.5106	32.2301
TGGT1_214270	putative translation initiation factor IF-2	3441	35082	23729	26726	23191	19625	19869	22955	18798	18107	141.347	92.4227	105.618	117.877	126.388	121.277	106.143	107.906	124.214
TGGT1_214280	phosphoadenosine phosphosulfate reductase family protein	2043	3481	4098	3695	2686	1953	2096	3786	2666	1912	23.6224	26.8836	24.5944	22.9949	21.1843	21.5481	29.4858	25.7758	22.0916
TGGT1_214290	DJ-1 family protein	771	16982	17552	17356	11451	10769	11841	12309	10544	9929	305.367	305.11	306.115	259.766	309.529	322.567	254.021	270.129	303.989
TGGT1_214295	hypothetical protein	348	34	51	45	47	15	15	32	13	18	1.35453	1.96415	1.75842	2.36218	0.955197	0.905311	1.46309	0.737877	1.22096
TGGT1_214300	hypothetical protein	7140	15148	11644	14732	11921	9577	9589	13045	9050	8082	29.4134	21.8569	28.0578	29.2017	29.7243	28.2072	29.0701	25.0363	26.7195
TGGT1_214310	hypothetical protein	2067	4137	4476	3965	4172	3224	3388	6017	4170	3071	27.7481	29.0224	26.0851	35.3019	34.5649	34.4262	46.317	39.8488	35.0709
TGGT1_214320	facilitative glucose transporter GT1	1707	37363	50447	40604	32274	32162	34406	34327	29822	28999	303.456	396.083	323.463	330.684	417.533	423.337	319.965	345.083	401.011
TGGT1_214330	DnaJ domain-containing protein	1134	1353	1215	1190	1142	1013	1169	1720	1306	1079	16.5414	14.3598	14.27	17.6136	19.796	21.6515	24.1333	22.7483	22.4603
TGGT1_214340	hypothetical protein	981	2449	2402	2499	1807	1510	1498	2869	2023	1466	34.6105	32.8162	34.6407	32.2169	34.1106	32.0722	46.5331	40.733	35.2754
TGGT1_214350	putative GTP-binding protein	1191	15336	12397	13553	13135	10938	12195	10427	10521	9623	178.521	139.505	154.744	192.891	203.52	215.058	139.299	174.488	190.724
TGGT1_214370	hypothetical protein	2538	6601	6099	5475	4528	3536	3928	5748	4125	3177	36.0584	32.2071	29.3347	31.2039	30.8746	32.5061	36.0351	32.1035	29.5483
TGGT1_214380	hypothetical protein	429	2621	3606	3259	2763	1987	2317	2709	1618	1782	84.7028	112.655	103.304	112.646	102.641	113.437	100.474	74.4974	98.0522
TGGT1_214385	hypothetical protein	156	722	860	803	603	320	479	569	415	372	64.1654	73.8853	69.9972	67.6062	45.4576	64.4906	58.0348	52.5464	56.2892
TGGT1_214390	hypothetical protein	312	1972	1708	1375	1589	1061	1155	1173	961	660	87.6275	73.3698	59.9291	89.0765	75.3602	77.7522	59.8197	60.8399	49.934
TGGT1_214400	hypothetical protein	669	1977	2256	2273	2891	2038	1564	2187	1355	1341	40.9703	45.1957	46.2022	75.5816	67.5086	49.1017	52.0143	40.0067	47.3162
TGGT1_214420	hypothetical protein	615	229	263	309	149	68	108	359	148	124	5.16236	5.73145	6.83239	4.23746	2.45027	3.68837	9.28795	4.75342	4.75942
TGGT1_214430	hypothetical protein	1548	885	1126	987	726	704	606	1415	836	712	7.92612	9.74881	8.67033	8.20275	10.0782	8.22218	14.5441	10.6673	10.8572
TGGT1_214440	4'-phosphopantetheinyl transferase superfamily protein	1314	26844	41047	33592	19789	17904	19456	29462	19283	15927	283.231	418.668	347.64	263.404	301.95	310.988	356.753	289.867	286.118
TGGT1_214470	Ulp1 protease family, C-terminal catalytic domain-containing protein	2316	5050	4521	4113	3208	2847	2891	4393	3923	2736	30.2302	26.1625	24.1496	24.2265	27.2414	26.2177	30.1803	33.458	27.8859
TGGT1_214480	replication factor a protein 3 protein	618	2319	2325	2096	2069	1584	1582	2154	2128	1555	52.0236	50.4218	46.1203	58.5553	56.7999	53.7655	55.4572	68.0147	59.3949
TGGT1_214490	peptidase M16 inactive domain-containing protein	4062	7546	5948	6244	5801	5119	5685	5818	5702	4636	25.7552	19.6252	20.9032	24.978	27.9271	29.3952	22.7895	27.7273	26.9408
TGGT1_214500	ankyrin repeat-containing protein	1368	5023	5014	4886	3603	3245	3674	4471	4274	2837	50.9056	49.1227	48.5687	46.0651	52.5666	56.4077	52.0019	61.7118	48.9531
TGGT1_214510	hypothetical protein	2703	78	90	162	118	116	83	398	233	156	0.400071	0.446252	0.815002	0.763537	0.951027	0.644937	2.34281	1.70267	1.36234
TGGT1_214520	general transcription factor IIH polypeptide 4 GTF2H4	2598	3098	2655	2889	2340	2139	2050	3580	2582	1930	16.5322	13.6965	15.1216	15.7533	18.2454	16.573	21.9252	19.6307	17.5358
TGGT1_214530	DnaJ domain-containing protein	2268	3719	4163	4090	3245	2634	2732	4256	2745	2355	22.7338	24.6007	24.5228	25.0245	25.7367	25.3002	29.8579	23.9067	24.5107
TGGT1_214540	hypothetical protein	1161	5816	4918	5246	5976	4493	5410	3787	3499	3383	69.4513	56.7728	61.4449	90.0269	85.7601	97.8702	51.8996	59.5294	68.7823
TGGT1_214545	hypothetical protein	1170	63	43	36	135	93	116	66	45	61	0.746523	0.492568	0.418414	2.0181	1.76148	2.08237	0.89755	0.759707	1.2307
TGGT1_214550	hypothetical protein	558	0	0	0	16	0	7	3	2	5	0	0	0	0.50151	0	0.263481	0.0855436	0.0707971	0.211516
TGGT1_214560	hypothetical protein	4659	15792	10328	12960	9676	8334	9137	10706	9363	8310	46.9929	29.7103	37.827	36.3243	39.6407	41.1904	36.5624	39.6956	42.1032
TGGT1_214570	hypothetical protein	1893	16	3	16	8	10	22	8	0	7	0.117181	0.02124	0.114937	0.0739151	0.117066	0.244094	0.0672419	0	0.087288
TGGT1_214575	hypothetical protein	279	1196	2563	2160	1761	2025	1871	879	668	755	59.4313	123.12	105.278	110.395	160.843	140.849	50.1286	47.2925	63.8778
TGGT1_214580	tetratricopeptide repeat-containing protein	3660	1469	1100	1374	4298	3611	4238	5968	4784	4117	5.56454	4.02806	5.10499	20.539	21.8639	24.3201	25.9447	25.8184	26.5526
TGGT1_214590	micro-fibrillar-associated protein 1	1317	7240	6804	6727	5464	4668	4868	7385	6088	4000	76.2151	69.2409	69.4585	72.5636	78.5464	77.6337	89.2206	91.3079	71.6937
TGGT1_214600	hypothetical protein	12153	20024	12512	17593	12230	10932	11807	13980	13635	9453	22.8431	13.7984	19.6855	17.601	19.9341	20.4052	18.3031	22.1611	18.3609
TGGT1_214610	hypothetical protein	10116	8980	6099	7566	6609	5088	5696	6210	5398	4446	12.3071	8.08042	10.1706	11.4267	11.146	11.8262	9.7675	10.5401	10.3745
TGGT1_214620	putative hypoxia- inducible factor prolyl hydroxylase (phd2)	1734	6404	5954	5562	4435	3601	3866	5701	4602	2886	51.2024	46.0197	43.6186	44.7341	46.0209	46.8272	52.3121	52.4224	39.2875
TGGT1_214630	hypothetical protein	4641	6334	6056	5557	5279	3304	3508	4326	3810	2893	18.9215	17.4887	16.2824	19.8945	15.7765	15.8757	14.8312	16.2156	14.7144
TGGT1_214740	hypothetical protein	4725	8660	9255	10328	8228	7425	7398	8556	6837	5366	25.41	26.2518	29.7238	30.457	34.8238	32.885	28.8117	28.5814	26.8075
TGGT1_214750	hypothetical protein	3327	13928	15476	13611	10179	9469	11402	15253	12263	9042	58.0396	62.3433	55.6323	53.5114	63.0714	71.9803	72.9463	72.8054	64.1533
TGGT1_214760	erythronate-4-phosphate dehydrogenase domain-containing protein	1149	1258	1842	1937	2117	1574	1791	2148	1209	1393	15.1792	21.4859	22.9245	32.2251	30.3575	32.7387	29.745	20.7839	28.6179
TGGT1_214770	putative small GTP binding protein rab1a	609	7402	6504	7256	91	24	20	11	48	36	168.508	143.135	162.02	2.61347	0.873323	0.68976	0.287393	1.55684	1.39538
TGGT1_214780	hydrolase, NUDIX family protein	663	2179	2525	2293	2306	2007	2116	2696	1822	1810	45.5651	51.0425	47.0305	60.8331	67.0834	67.0328	64.7004	54.2818	64.4424
TGGT1_214790	glycoprotein	852	25463	24033	23190	19419	15430	18087	15829	15512	15067	414.341	378.053	370.127	398.64	401.335	445.874	295.607	359.623	417.44
TGGT1_214800	hypothetical protein	2280	2363	2308	2416	2589	1807	1851	2575	1995	1805	14.3687	13.567	14.4096	19.8605	17.5632	17.0513	17.9698	17.2833	18.6874
TGGT1_214810	hypothetical protein	969	2626	2578	2685	2226	1479	1831	1909	1370	1218	37.5716	35.6569	37.6799	40.1787	33.824	39.6872	31.346	27.9265	29.6709
TGGT1_214820	G-patch domain-containing protein	1401	3810	4465	3510	3018	2426	2534	4810	3209	2592	37.7029	42.7137	34.0689	37.6769	38.3737	37.9887	54.627	45.243	43.6721
TGGT1_214830	hypothetical protein	4536	5643	4062	4440	3774	3266	3585	5060	3589	3172	17.2475	12.0019	13.3107	14.552	15.956	16.5998	17.7492	15.6286	16.507
TGGT1_214835	hypothetical protein	381	1787	1711	2040	1681	1441	1558	3435	2861	1379	65.0261	60.1879	72.8106	77.1679	83.8147	85.8871	143.451	148.324	85.4371
TGGT1_214840	AP2 domain transcription factor AP2X-7	5610	38794	32812	36087	24820	20501	21677	43895	38536	24326	95.8716	78.3888	87.4737	77.3808	80.9829	81.1562	124.495	135.682	102.356
TGGT1_214850	putative 1-deoxy-D-xylulose 5-phosphate reductoisomerase	1899	2704	1665	2099	1971	1599	1889	2517	2260	1684	19.741	11.751	15.0306	18.1533	18.6597	20.8926	21.0891	23.5073	20.9326
TGGT1_214860	hypothetical protein	543	625	387	492	578	418	440	713	582	376	15.9576	9.55202	12.3212	18.6175	17.0591	17.0192	20.8925	21.1711	16.3454
TGGT1_214870	ribosomal protein L9, N-terminal domain-containing protein	1476	2017	1938	1839	1783	1459	1280	1755	1498	1272	18.9456	17.5975	16.9428	21.128	21.9053	18.2142	18.9187	20.0468	20.3427
TGGT1_214880	hypothetical protein	2796	16596	16900	17150	18287	8449	7681	17501	19461	14093	82.2914	81.009	83.4097	114.393	66.9652	57.6987	99.5924	137.483	118.98
TGGT1_214900	hypothetical protein	6861	23550	16940	19151	16101	12661	14508	21597	15854	11590	47.5874	33.091	37.9571	41.0449	40.8942	44.4126	50.0849	45.6427	39.8752
TGGT1_214910	hypothetical protein	2271	2524	2946	2511	1971	1456	1559	2717	1860	1266	15.4085	17.386	15.0355	15.1797	14.2078	14.4183	19.0359	16.1776	13.159
TGGT1_214920	putative GPI-anchored wall transfer protein GWT1	2577	2648	1984	2056	2020	1493	1559	2994	2038	1637	14.246	10.3184	10.8492	13.7098	12.8389	12.7063	18.4858	15.621	14.9948
TGGT1_214930	hypothetical protein	417	5425	4093	4874	4080	3012	3378	3943	3472	2848	180.365	131.55	158.942	171.127	160.066	170.141	150.45	164.461	161.217
TGGT1_214940	MIC2-associated protein M2AP	993	144830	236422	195886	75886	80379	82993	120270	76665	66439	2022.08	3190.97	2682.52	1336.62	1793.8	1755.41	1927.12	1524.99	1579.36
TGGT1_214950	hypothetical protein	588	16965	18098	17653	12527	11508	10814	12720	10388	8422	400.004	412.513	408.254	372.618	433.714	386.273	344.2	348.959	338.1
TGGT1_214960	AP2 domain transcription factor AP2X-8	11454	13472	11322	14849	9059	6212	6982	14808	10269	7093	16.3066	13.248	17.6291	13.833	12.0186	12.8029	20.5703	17.7089	14.6177
TGGT1_214970	putative DNA replication licensing factor	3150	31295	23204	28292	24921	21166	21393	17734	18936	19047	137.738	98.7271	122.136	138.372	148.905	142.642	89.577	118.74	142.733
TGGT1_214980	hypothetical protein	3330	21840	32448	29215	13826	13143	14829	31485	15890	13133	90.9278	130.595	119.303	72.6184	87.4644	93.5305	150.439	94.2539	93.0951
TGGT1_214990	hypothetical protein	10326	11945	8626	10684	7743	5635	6602	11210	7859	6745	16.0377	11.196	14.0699	13.1151	12.0932	13.4285	17.2733	15.0333	15.419
TGGT1_215010	hypothetical protein	2334	8678	8496	8156	7888	5195	5393	6652	5603	4815	51.5474	48.7863	47.5189	59.1099	49.3248	48.5305	45.3473	47.4176	48.697
TGGT1_215020	hypothetical protein	1596	2363	2006	2141	1730	1409	1525	2349	1963	1509	20.5267	16.8454	18.242	18.9586	19.5641	20.0689	23.4181	24.2945	22.3184
TGGT1_215030	hypothetical protein	5682	7912	5906	6045	4837	5021	5271	6876	5666	4389	19.3052	13.9308	14.4672	14.8891	19.5826	19.484	19.2546	19.6968	18.2336
TGGT1_215040	HEAT repeat-containing protein	5094	12290	10782	11411	9082	7190	8434	11099	9480	6949	33.4489	28.3677	30.4617	31.1829	31.2789	34.7744	34.6677	36.7595	32.2011
TGGT1_215050	hypothetical protein	627	1839	1458	1873	1580	1405	1330	1600	1412	1162	40.6633	31.1655	40.6219	44.0741	49.6581	44.5523	40.6025	44.4823	43.7467
TGGT1_215060	putative small GTP-binding protein sar1	579	6710	6263	6880	6171	4398	4424	4629	4706	3824	160.669	144.973	161.584	186.411	168.328	160.48	127.206	160.544	155.9
TGGT1_215070	ferodoxin FD	978	4878	4656	4776	3939	3050	3391	4329	3325	3078	69.1498	63.8055	66.4072	70.4435	69.1102	72.824	70.4286	67.1541	74.2911
TGGT1_215080	hypothetical protein	9840	11282	9122	10710	8337	5979	6155	9578	7805	5441	15.8957	12.4245	14.8008	14.8186	13.4652	13.1377	15.4875	15.6674	13.0524
TGGT1_215090	putative ATP binding protein	1155	3530	3783	3687	2910	1922	2292	3019	2400	2026	42.3722	43.8974	43.4091	44.0662	36.8767	41.6791	41.5893	41.0439	41.4061
TGGT1_215100	PP-loop family protein	7263	8311	5323	6541	7170	5484	5743	6352	4712	4411	15.8645	9.82255	12.2467	17.2662	16.7326	16.6077	13.9154	12.8147	14.336
TGGT1_215130	adaptor-related protein complex 3, sigma 2 subunit	477	2213	2119	2035	2055	1570	1685	2038	1813	1439	64.3208	59.5383	58.0144	75.3507	72.9394	74.1937	67.9808	75.0756	71.2114
TGGT1_215140	hypothetical protein	1065	59	67	85	17	19	4	72	14	33	0.768052	0.843158	1.08532	0.279186	0.395353	0.0788853	1.07568	0.259656	0.731428
TGGT1_215150	AP2 domain transcription factor AP2X-9	5631	39965	47061	51346	36511	27846	30450	32904	28524	24756	98.3971	112.011	123.997	113.405	109.587	113.576	92.9745	100.056	103.777
TGGT1_215160	hypothetical protein	810	11856	13506	12089	9324	8142	8478	9808	6785	6916	202.928	223.473	202.953	201.331	222.755	219.833	192.662	165.457	201.547
TGGT1_215165	hypothetical protein	315	0	0	0	0	0	0	0	0	0	0	0	0	0	0	0	0	0	0
TGGT1_215170	putative serine/threonine-protein phosphatase 2A catalytic subunit beta isoform	1659	9955	7942	8344	8082	5389	6021	6680	6105	5188	83.1923	64.1605	68.3939	85.2053	71.9851	76.2268	64.0664	72.6874	73.8177
TGGT1_215180	hypothetical protein	1335	145	226	210	371	216	202	317	141	151	1.50583	2.26888	2.13908	4.86056	3.58553	3.17801	3.77814	2.08621	2.66995
TGGT1_215185	hypothetical protein	807	16	39	33	29	37	19	11	30	22	0.274875	0.647702	0.556071	0.628519	1.01604	0.494499	0.21688	0.73429	0.643511
TGGT1_215195	tetratricopeptide repeat-containing protein	2799	89	80	130	197	140	99	167	176	130	0.440834	0.383064	0.631582	1.231	1.10842	0.742879	0.949323	1.24202	1.09635
TGGT1_215210	hypothetical protein	2052	3971	5866	4623	3221	2979	2663	6189	3453	2908	26.8294	38.3132	30.6363	27.4541	32.1717	27.2571	47.9892	33.2383	33.4522
TGGT1_215220	hypothetical protein	1510	45516	62200	58296	41064	34151	32722	42150	31498	28053	417.903	552.074	524.99	475.64	501.196	455.144	444.141	412.027	438.54
TGGT1_215230	RNA recognition motif-containing protein	2187	7681	7136	7514	5789	4875	5233	9185	6978	4641	48.6919	43.7311	46.721	46.2966	49.3977	50.2559	66.8238	63.0234	50.0922
TGGT1_215250	thiamin pyrophosphokinase, catalytic domain-containing protein	2451	4217	4699	4652	3264	2243	2397	4112	3490	2505	23.8533	25.6948	25.8099	23.2917	20.2799	20.5405	26.6938	28.1256	24.1252
TGGT1_215260	carbamoylphosphate synthetase	5100	15414	11745	12337	11910	10636	12394	15361	10177	10836	41.9019	30.865	32.8949	40.8447	46.2157	51.0419	47.9236	39.4157	50.154
TGGT1_215270	hypothetical protein	495	1334	918	1212	1160	842	992	1304	883	803	37.3627	24.8554	33.2956	40.9871	37.6954	42.0913	41.9153	35.2351	38.2928
TGGT1_215280	succinate dehydrogenase [ubiquinone] iron-sulfur protein	1029	8318	7761	6971	5625	4336	5152	6759	5914	4427	112.071	101.085	92.1232	95.6095	93.3802	105.159	104.512	113.523	101.555
TGGT1_215290	saccharopine dehydrogenase domain-containing protein	1323	4508	5391	4437	4045	2681	3335	5293	4178	3057	47.2403	54.6127	45.6057	53.4752	44.9074	52.9446	63.6565	62.3775	54.5434
TGGT1_215300	hypothetical protein	1782	3458	3755	3867	3828	2102	2649	3982	3288	2184	26.9033	28.2414	29.5091	37.5715	26.14	31.2219	35.5545	36.4455	28.9302
TGGT1_215320	hypothetical protein	1104	0	0	5	6	8	5	30	34	0	0	0	0.0615872	0.0950553	0.160584	0.0951232	0.432367	0.608316	0
TGGT1_215328	hypothetical protein	2055	4	0	2	0	7	3	15	4	4	0.0269859	0	0.0132345	0	0.0754861	0.0306616	0.11614	0.0384475	0.0459468
TGGT1_215340	AP2 domain transcription factor AP2X-10	2613	155	110	170	210	182	129	573	404	209	0.822395	0.564205	0.884706	1.40564	1.54352	1.0369	3.48912	3.05395	1.88805
TGGT1_215343	hypothetical protein	2643	159	145	193	260	191	232	346	343	221	0.834043	0.735283	0.993001	1.72056	1.60146	1.84364	2.08295	2.5634	1.97379
TGGT1_215347	hypothetical protein	369	500	1079	979	433	198	382	257	252	205	18.7859	39.1903	36.0783	20.5237	11.891	21.7431	11.0817	13.4894	13.114
TGGT1_215350	hypothetical protein	438	8181	8956	8179	7481	5798	6346	7431	5605	5413	258.953	274.046	253.931	298.731	293.349	304.307	269.944	252.768	291.723
TGGT1_215360	hypothetical protein	1176	4894	11334	8296	3518	3527	3330	6474	3589	3850	57.6959	129.169	95.9292	52.3218	66.4629	59.4734	87.5923	60.2818	77.2788
TGGT1_215370	hypothetical protein	3429	7510	6116	6110	5811	4603	5557	6326	5759	4306	30.3641	23.9047	24.2306	29.6399	29.7478	34.0376	29.3537	33.1741	29.6424
TGGT1_215380	hypothetical protein	2394	3181	4178	4378	3721	2514	2619	3696	2730	2411	18.4216	23.3899	24.868	27.185	23.2714	22.9772	24.5645	22.5247	23.7728
TGGT1_215385	transporter, major facilitator family protein	1335	331	313	326	355	272	258	318	277	291	3.43744	3.14229	3.32067	4.65094	4.51511	4.05905	3.79006	4.09844	5.14539
TGGT1_215390	putative TIM10 family protein	234	866	867	758	993	845	803	931	747	740	51.3086	49.6578	44.0497	74.2211	80.0243	72.0751	63.3045	63.0557	74.6488
TGGT1_215400	RNA recognition motif-containing protein	1116	2833	3132	2943	3399	3072	2839	2791	2465	2392	35.1942	37.6133	35.8604	53.2698	61.0012	53.4302	39.792	43.6287	50.5946
TGGT1_215410	DPCD family protein	618	0	0	5	13	12	0	9	4	0	0	0	0.11002	0.367916	0.430302	0	0.231715	0.127847	0
TGGT1_215420	SNARE protein	693	4347	3629	4134	4239	3024	3170	3622	3068	2705	86.965	70.1839	81.1198	106.985	96.7007	96.0753	83.1602	87.4464	92.1385
TGGT1_215425	hypothetical protein	327	1694	1134	1301	1389	928	926	1050	892	832	71.8214	46.4782	54.1027	74.2931	62.8899	59.477	51.0907	53.8811	60.0596
TGGT1_215430	hypothetical protein	735	11921	12747	11752	10143	8681	9457	9197	8186	8176	224.861	232.437	217.427	241.364	261.736	270.241	199.095	219.991	262.579
TGGT1_215440	WWE domain-containing protein	2271	8210	10462	8684	6507	4959	5044	10270	7238	5368	50.1204	61.7421	51.9987	50.1138	48.3903	46.6491	71.9538	62.9537	55.7959
TGGT1_215450	aquaporin 1	792	2282	3668	3010	2844	3170	2825	3501	1736	2032	39.9465	62.0709	51.681	62.8056	88.6983	74.9167	70.3343	43.2957	60.5627
TGGT1_215460	ribosomal protein RPS24	804	54746	47545	48321	41651	28083	30467	39978	35251	31122	944.027	792.561	817.277	906.073	774.049	795.901	791.162	866.034	913.731
TGGT1_215470	ribosomal protein RPL10A	654	91654	90704	90324	77183	56135	59572	81814	71073	56724	1942.95	1858.8	1878.08	2064.13	1902.12	1913.15	1990.45	2146.58	2047.37
TGGT1_215480	Adenosine/AMP deaminase domain-containing protein	1548	2658	2980	2447	2827	2000	2285	5604	3620	2839	23.8052	25.8006	21.4958	31.941	28.6312	31.0028	57.6007	46.191	43.2914
TGGT1_215490	transporter, major facilitator family protein	1605	36407	35986	33435	26468	22992	26240	36933	23435	21274	314.484	300.499	283.28	288.43	317.455	343.38	366.134	288.409	312.882
TGGT1_215500	TPR repeat-containing protein	1761	1503	1654	1728	1863	1382	1561	1632	1376	1189	11.8328	12.5881	13.3436	18.5032	17.3912	18.6178	14.7456	15.434	15.9378
TGGT1_215510	MraW methylase family protein	3189	4560	3719	3743	3454	2854	3076	3728	3263	2717	19.8243	15.6299	15.9608	18.9436	19.8326	20.259	18.6004	20.2107	20.1114
TGGT1_215520	hypothetical protein	1389	5354	5706	5858	5182	3980	4018	4507	3311	3125	53.4397	55.0571	57.3504	65.2513	63.4983	60.7566	51.6281	47.0844	53.1074
TGGT1_215530	hypothetical protein	471	12833	13333	14782	17118	9415	9658	7942	10560	8651	377.742	379.394	426.778	635.662	442.976	430.677	268.293	442.856	433.563
TGGT1_215540	hypothetical protein	615	97	52	79	254	164	234	363	394	231	2.18668	1.13322	1.74679	7.22358	5.90949	7.99146	9.39144	12.6544	8.86633
TGGT1_215550	hypothetical protein	4782	2837	1891	2587	3287	1900	1984	1505	1532	1788	8.22504	5.29988	7.35659	12.0222	8.80491	8.714	5.00758	6.32803	8.82602
TGGT1_215560	histone arginine methyltransferase PRMT5	2940	2747	2234	2627	2560	2179	2546	3036	2383	2186	12.9539	10.184	12.1507	15.2295	16.4245	18.1885	16.4307	16.0102	17.5513
TGGT1_215570	AP2 domain transcription factor AP2X-11	4119	8337	5219	6600	6374	3585	3469	5898	7667	5197	28.0612	16.9816	21.7892	27.0654	19.2876	17.6888	22.7831	36.7666	29.783
TGGT1_215580	hypothetical protein	459	56	19	31	37	24	14	15	37	23	1.69147	0.554785	0.918414	1.40988	1.15872	0.640621	0.519971	1.59224	1.18283
TGGT1_215590	flavoprotein subunit of succinate dehydrogenase	2010	23311	21015	20894	16359	13445	14844	20891	17082	14259	160.788	140.125	141.356	142.349	148.233	155.11	165.373	167.866	167.456
TGGT1_215600	hypothetical protein	990	2026	2322	2091	2025	1634	1923	2650	1771	1353	28.3722	31.4348	28.7216	35.7754	36.5761	40.7971	42.5904	35.3348	32.2604
TGGT1_215610	hypothetical protein	336	6399	6276	6437	4422	3939	4297	4680	4783	4065	264.035	250.339	260.516	230.183	259.793	268.603	221.619	281.178	285.58
TGGT1_215620	hypothetical protein	5877	4905	5687	5881	4130	3605	3588	5467	4304	2913	11.571	12.9692	13.6077	12.291	13.5935	12.8228	14.8011	14.4656	11.7002
TGGT1_215640	zinc finger, C3HC4 type (RING finger) domain-containing protein	4497	10873	10521	9746	8644	4186	4332	8003	9086	5734	33.5208	31.3558	29.4709	33.6191	20.628	20.2326	28.3159	39.9089	30.0983
TGGT1_215650	hypothetical protein	531	757	677	678	724	259	244	514	557	420	19.7647	17.0875	17.363	23.8472	10.809	9.65119	15.4017	20.7196	18.6708
TGGT1_215660	hypothetical protein	1950	3411	3052	2860	2725	2488	2578	3580	3130	2157	24.2513	20.9765	19.9444	24.4414	28.2746	27.7673	29.2112	31.7051	26.1109
TGGT1_215670	cAMP-dependent protein kinase	5238	13	0	4	50	29	12	149	66	100	0.0344085	0	0.0103845	0.166955	0.122691	0.0481173	0.452607	0.248885	0.450652
TGGT1_215680	SAG-related sequence SRS18	1107	3784	6005	4768	3963	3448	3813	4948	3664	3214	47.3905	72.7025	58.5704	62.6139	69.0241	72.3444	71.1185	65.3774	68.5339
TGGT1_215690	hypothetical protein	4635	5688	4381	5142	3901	2827	3109	4354	4179	2549	17.0137	12.668	15.0859	14.7204	13.5163	14.0882	14.9465	17.8091	12.9816
TGGT1_215700	phosphatidylinositol 3- and 4-kinase	8946	9395	6857	8440	6988	5771	5934	8251	6498	4940	14.5598	10.2728	12.8293	13.6621	14.2956	13.9317	14.675	14.3473	13.0348
TGGT1_215710	hypothetical protein	2433	5084	5137	4779	4189	3128	3594	5377	4263	3062	28.9702	28.2977	26.7107	30.1136	28.4909	31.0257	35.164	34.6093	29.7078
TGGT1_215730	putative Gas41	1554	4088	3817	3712	3049	2495	3058	4359	3615	2728	36.471	32.9196	32.4823	34.3163	35.5795	41.3306	44.631	45.9491	41.4382
TGGT1_215740	putative notchless	1584	2959	3107	2962	2198	1948	2178	2869	2396	1957	25.8987	26.2888	25.4284	24.2698	27.253	28.8794	28.8188	29.878	29.1637
TGGT1_215750	cytidine and deoxycytidylate deaminase zinc-binding region domain-containing protein	2079	1913	2279	2109	1264	1020	1396	1980	1363	917	12.757	14.6918	13.7947	10.6337	10.8724	14.1032	15.1534	12.9497	10.4117
TGGT1_215775	rhoptry protein ROP8	1728	5392	4643	5388	5931	3646	2781	2846	3982	5182	43.2608	36.0113	42.4007	60.0314	46.7578	33.802	26.2054	45.5174	70.7882
TGGT1_215885	hypothetical protein	822	20	67	52	27	13	27	30	16	9	0.337323	1.09241	0.860243	0.574495	0.350471	0.689886	0.580697	0.384475	0.258451
TGGT1_215890	hypothetical protein	4284	7416	6198	6167	5795	4953	5236	9056	5928	4709	23.9998	19.3904	19.5755	23.6591	25.6212	25.6706	33.6347	27.3324	25.947
TGGT1_215895	AP2 domain-containing protein	2907	1627	1976	1942	1175	836	831	1526	689	908	7.75945	9.11016	9.08435	7.06947	6.37298	6.00401	8.35238	4.68159	7.37306
TGGT1_215900	hypothetical protein	3000	10	28	8	37	8	46	40	12	2	0.0462133	0.125089	0.0362625	0.215712	0.0590949	0.322049	0.212148	0.0790096	0.0157368
TGGT1_215910	hypothetical protein	9090	37177	33614	34199	22144	22251	24587	48613	32029	25164	56.702	49.561	51.161	42.6075	54.2459	56.8103	85.0921	69.5984	65.3466
TGGT1_215920	hypothetical protein	1074	1687	1564	1673	1215	1164	1224	2292	1639	1054	21.777	19.5172	21.1827	19.7864	24.0176	23.9366	33.9556	30.1436	23.1656
TGGT1_215930	mediator complex subunit MED21	468	461	540	491	456	375	344	532	379	337	13.6566	15.4644	14.2668	17.0417	17.7569	15.4383	18.087	15.9961	16.9977
TGGT1_215940	putative Acetyl-coenzyme A transporter	1818	5677	4925	5566	4569	3522	3929	3732	3779	3014	43.2926	36.3075	41.6331	43.9563	42.9315	45.3914	32.6624	41.0585	39.1342
TGGT1_215950	hypothetical protein	5154	12738	18895	16303	10096	10014	10656	17752	11482	9637	34.2645	49.1345	43.0143	34.2609	43.057	43.4246	54.8029	44.0041	44.1372
TGGT1_215955	hypothetical protein	303	51	163	164	152	139	106	193	80	95	2.33354	7.2099	7.36022	8.77395	10.1661	7.34765	10.1348	5.21515	7.40096
TGGT1_215960	hypothetical protein	483	136	252	301	266	212	213	395	164	160	3.90373	6.99258	8.4744	9.63227	9.72679	9.26228	13.0122	6.70682	7.81952
TGGT1_215970	hypothetical protein	489	4803	8921	8986	3872	3773	4199	2581	1889	1128	136.173	244.506	249.889	138.491	170.985	180.353	83.9807	76.3032	54.4512
TGGT1_215980	hypothetical protein	633	164279	225264	210730	147629	143566	162537	155503	104168	86965	3598.05	4769.49	4527.02	4079.08	5026.07	5393.05	3908.73	3250.5	3243.01
TGGT1_215990	putative helicase	4068	4726	3880	4485	4049	2723	3216	3125	2773	2225	16.1065	12.7831	14.9924	17.4085	14.8336	16.6043	12.2228	13.4644	12.9109
TGGT1_216000	alveolin domain containing intermediate filament IMC3	1617	46866	38240	38233	43021	19718	19147	26726	41341	28961	401.824	316.951	321.527	465.334	270.23	248.7	262.981	504.999	422.776
TGGT1_216010	ribosomal protein RPL24	1317	3607	4231	3717	2933	2280	2648	3897	3148	1915	37.9707	43.0568	38.3792	38.9512	38.3645	42.2297	47.0809	47.2138	34.3234
TGGT1_216020	peptidase family c78 protein	2562	5672	5927	5241	4014	2823	3416	4744	3508	3170	30.6934	31.0056	27.8179	27.4026	24.4182	28.0043	29.4623	27.0458	29.207
TGGT1_216030A	hypothetical protein	3382	3190	3535	3283	2258	1526	1493	3047	2468	1585	13.0769	14.0088	13.2004	11.6774	9.99912	9.27196	14.3351	14.4142	11.0627
TGGT1_216030B	hypothetical protein	1024	1342	1090	1250	822	548	601	1107	1017	695	18.1694	14.2663	16.5997	14.04	11.8594	12.3271	17.2008	19.6174	16.0211
TGGT1_216040	putative 30S ribosomal protein S15	1188	3800	4517	4086	3064	2629	2568	4012	3192	2571	44.3461	50.9586	46.7704	45.1093	49.0405	45.4009	53.7335	53.0721	51.0849
TGGT1_216050	tetratricopeptide repeat-containing protein	1683	3326	3592	3596	2760	2311	2845	3372	2721	2373	27.3985	28.6046	29.0553	28.6826	30.4296	35.5045	31.8789	31.9348	33.2829
TGGT1_216053	hypothetical protein	864	0	0	0	13	0	4	9	13	0	0	0	0	0.263162	0	0.0972371	0.165741	0.2972	0
TGGT1_216055	hypothetical protein	867	2794	2989	2781	2545	2092	2278	2987	2329	1796	44.6782	46.2052	43.6186	51.3408	53.4716	55.1849	54.8172	53.0603	48.8984
TGGT1_216060	hypothetical protein	2355	12098	12133	11987	9907	9221	9738	11736	9018	7504	71.2215	69.0496	69.2164	73.5776	86.7697	86.8489	79.2921	75.6378	75.2158
TGGT1_216070	hypothetical protein	6945	7915	4932	7025	5121	4325	4895	5835	5934	4176	15.8004	9.51776	13.7551	12.8966	13.8005	14.8035	13.3681	16.877	14.1937
TGGT1_216080	apical complex lysine methyltransferase	2130	21012	20894	20208	18668	10770	10428	16824	15882	11094	136.765	131.47	129.013	153.289	112.051	102.827	125.675	147.28	122.946
TGGT1_216090	hypothetical protein	1053	80	82	80	51	34	51	53	35	47	1.0533	1.04368	1.03312	0.847102	0.715536	1.01725	0.800844	0.656537	1.0536
TGGT1_216120	hypothetical protein	2505	9598	7919	7854	6515	5824	6573	7065	6560	5286	53.1204	42.3688	42.6356	45.4884	51.5222	55.1114	44.8751	51.7268	49.8111
TGGT1_216130	putative ubiquitin conjugating enzyme E2	684	6377	7545	7285	6056	4393	4696	5201	4327	3786	129.255	147.838	144.832	154.855	142.327	144.197	120.985	124.954	130.657
TGGT1_216140	tetratricopeptide repeat-containing protein	1692	325	251	782	1033	810	705	1317	2170	1275	2.663	1.98819	6.28486	10.6781	10.6088	8.75133	12.3847	25.3326	17.7876
TGGT1_216150	peptidase family M3 protein	1521	0	0	0	0	0	4	1	0	0	0	0	0	0	0	0.0552352	0.010461	0	0
TGGT1_216155	hypothetical protein	426	0	0	0	0	0	0	4	0	0	0	0	0	0	0	0	0.1494	0	0
TGGT1_216160	hypothetical protein	1275	10	1	18	11	8	12	176	41	37	0.108737	0.0105117	0.191978	0.150896	0.139047	0.197677	2.19636	0.635175	0.685013
TGGT1_216170	SufS subfamily cysteine desulfurase	2244	3802	3735	3271	3161	2367	2407	3920	3025	2406	23.4897	22.3075	19.822	24.6375	23.3753	22.5288	27.7948	26.627	25.3093
TGGT1_216180	hypothetical protein	444	22692	24075	24659	19482	15088	16146	14292	13074	12771	708.562	726.72	755.235	767.44	753.06	763.779	512.166	581.628	678.967
TGGT1_216190	hypothetical protein	5961	7766	5486	6834	7225	4080	4543	7137	4882	4525	18.062	12.3345	15.59	21.1989	15.1678	16.007	19.0501	16.177	17.9187
TGGT1_216200	hypothetical protein	717	85	143	122	180	244	170	255	63	138	1.64357	2.67301	2.31382	4.39084	7.54139	4.97984	5.65876	1.73557	4.54325
TGGT1_216210	hypothetical protein	16698	16110	9380	12343	11259	10174	11226	10071	8195	9212	13.3758	7.52874	10.0518	11.7931	13.5023	14.1204	9.59641	9.69403	13.0226
TGGT1_216220	AP2 domain transcription factor AP2XI-5	2607	14306	13261	12924	11053	8703	9414	11600	9511	8174	76.0791	68.1741	67.4133	74.1538	73.9791	75.8436	70.7974	72.0618	74.0117
TGGT1_216230	hypothetical protein	429	2159	2227	1968	1677	1480	1565	1871	1607	1194	69.7724	69.574	62.3817	68.3707	76.4514	76.6201	69.3932	73.9909	65.6983
TGGT1_216240	hypothetical protein	2415	3992	3653	3841	3562	2380	2547	2838	3257	2483	22.9172	20.2729	21.628	25.7971	21.8394	22.1512	18.698	26.6392	24.2698
TGGT1_216250	RecF/RecN/SMC N terminal domain-containing protein	4257	4747	2791	3632	3836	3455	3993	4079	3939	2870	15.4598	8.78699	11.602	15.7605	17.9856	19.7007	15.2458	18.2769	15.9142
TGGT1_216260	putative eukaryotic initiation factor-2B, gamma subunit	1578	6851	5603	5840	5248	3833	4089	5075	5265	3745	60.1915	47.588	50.3263	58.1676	53.8286	54.4246	51.1717	65.9039	56.0211
TGGT1_216270	hypothetical protein	840	745	691	609	755	553	569	859	636	468	12.296	11.0251	9.85888	15.7203	14.589	14.2272	16.271	14.9554	13.1515
TGGT1_216275	ACR, YggU family COG1872 domain-containing protein	573	686	692	581	663	454	619	665	616	432	16.5981	16.1858	13.7883	20.2373	17.5583	22.6893	18.4658	21.2347	17.7966
TGGT1_216280	adenylate and guanylate cyclase catalytic domain-containing protein	2469	31	0	15	40	43	53	251	97	83	0.174072	0	0.0826151	0.283356	0.385948	0.450859	1.61753	0.776015	0.793531
TGGT1_216285	hypothetical protein	1614	203	734	333	342	271	269	935	536	403	1.74374	6.09504	2.80563	3.7061	3.72089	3.50053	9.2174	6.55965	5.89398
TGGT1_216290A	hypothetical protein	3400	8775	12049	9670	6730	4848	5858	6865	4101	3973	35.7813	47.4959	38.6756	34.6202	31.5984	36.1873	32.1264	23.8249	27.5833
TGGT1_216290B	hypothetical protein	3934	17602	22010	19444	15730	12145	12133	16216	9755	10524	62.032	74.9842	67.2111	69.934	68.4139	64.7768	65.5858	48.9793	63.1471
TGGT1_216335	hypothetical protein	22353	118839	95584	121005	88138	68900	73912	96611	68624	57613	73.7074	57.3104	73.6134	68.9638	68.3069	69.4488	68.7688	60.6401	60.8404
TGGT1_216370	hypothetical protein	1683	1601	1526	2025	2135	1431	1256	1546	1135	1175	13.1885	12.1522	16.3618	22.1875	18.8424	15.6744	14.6159	13.3208	16.4801
TGGT1_216375	hypothetical protein	918	767	693	797	944	551	613	579	646	449	11.5835	10.1175	11.8061	17.9855	13.3012	14.025	10.0354	13.8998	11.5455
TGGT1_216380	phospholipid-translocating P-type ATPase, flippase subfamily protein	5412	11997	8260	9901	7857	5810	6604	9586	8040	6119	30.7329	20.4553	24.8777	25.3918	23.7903	25.6292	28.1825	29.3439	26.6888
TGGT1_216390	RNA methyltransferase, TrmH family protein	2523	5159	4248	4227	4064	3721	3520	4141	3362	2998	28.3489	22.5658	22.7827	28.1728	32.6831	29.3029	26.1149	26.3209	28.0493
TGGT1_216400	meiotic recombination protein DMC1 family protein	1050	0	0	0	0	0	9	20	3	4	0	0	0	0	0	0.180028	0.303069	0.0564354	0.0899244
TGGT1_216410	hypothetical protein	567	4166	3484	4008	4036	2946	3301	2586	2562	2560	101.865	82.3529	96.1245	124.498	115.141	122.278	72.5681	89.2515	106.577
TGGT1_216415	hypothetical protein	495	103	85	114	76	63	50	82	49	42	2.88483	2.30143	3.13177	2.68536	2.82044	2.12154	2.63578	1.95529	2.00286
TGGT1_216420	hypothetical protein	462	1146	676	1321	727	483	565	792	591	515	34.3899	19.6105	38.8822	27.5224	23.1679	25.6857	27.2762	25.2677	26.3131
TGGT1_216430	TBC domain-containing protein	10230	34548	31309	36496	23435	20615	21211	30917	23015	17778	46.8204	41.0183	48.5131	40.0667	44.6569	43.5483	48.0864	44.438	41.0218
TGGT1_216435	hypothetical protein	1053	4578	4674	4737	3745	3178	3173	6309	5327	3520	60.2748	59.49	61.1737	62.2039	66.8816	63.2889	95.3307	99.925	78.9081
TGGT1_216440	OTU family cysteine protease	1842	4530	5037	4459	3437	2277	2557	3695	2765	2095	34.0955	36.6493	32.9183	32.635	27.3939	29.1559	31.9172	29.65	26.8473
TGGT1_216450	peptidase, T1 family protein	783	11661	8797	9762	9622	7205	8051	6898	7064	6562	206.472	150.576	169.538	214.93	203.917	215.96	140.172	178.2	197.825
TGGT1_216460	hypothetical protein	1815	4361	5588	5454	5881	2903	3007	3210	4934	3826	33.3118	41.2633	40.8628	56.672	35.4447	34.797	28.1403	53.696	49.7594
TGGT1_216470	hypothetical protein	1506	1850	1816	1801	1965	1336	1464	2480	1783	1323	17.0308	16.1612	16.2622	22.8208	19.6591	20.4175	26.2016	23.3855	20.7368
TGGT1_216480	NMD3 family protein	2400	3192	4213	3590	3327	3212	3405	4101	3268	2863	18.4391	23.5269	20.341	24.2458	29.6582	29.7983	27.1881	26.8962	28.159
TGGT1_216490	hypothetical protein	705	1300	1341	1139	1240	1130	1203	1752	1190	1067	25.5648	25.4932	21.9697	30.7629	35.5198	35.8395	39.5408	33.3409	35.7258
TGGT1_216500	putative tRNA synthetase	7827	8951	5580	7651	7022	5588	6423	6941	5114	4768	15.8549	9.55483	13.2927	15.6913	15.8213	17.2357	14.11	12.9058	14.3796
TGGT1_216510	putative thioredoxin	2145	5425	6430	5839	4202	3959	4319	5238	4883	3552	35.0639	40.1761	37.017	34.2628	40.9015	42.2904	38.8543	44.9655	39.0888
TGGT1_216530	ribosome recycling factor protein	774	1302	1613	1336	961	713	869	1551	1173	822	23.3216	27.9304	23.4723	21.7158	20.4141	23.5811	31.8839	29.9348	25.0691
TGGT1_216540	dolichyl-phosphate beta-glucosyltransferase	2070	2316	2239	2132	2152	1618	1683	2219	2167	1387	15.5116	14.4967	14.0058	18.183	17.3217	17.0765	17.0564	20.678	15.8166
TGGT1_216560	methyltransferase domain-containing protein	1599	3469	3368	3126	3220	1934	2146	3256	2975	2145	30.0777	28.2298	26.5846	35.221	26.8033	28.1882	32.3994	36.7501	31.6655
TGGT1_216580	hypothetical protein	3984	8275	6821	6935	6027	3646	4112	6494	5661	3815	28.7963	22.9463	23.671	26.4592	20.2805	21.678	25.9354	28.0668	22.6038
TGGT1_216585	hypothetical protein	276	0	0	0	0	0	5	3	0	0	0	0	0	0	0	0.380493	0.172947	0	0
TGGT1_216590	HEAT repeat-containing protein	3033	20047	17149	17513	12662	10877	12054	15976	12772	9813	91.6358	75.7793	78.5195	73.017	79.4727	83.4727	83.8101	83.1776	76.3724
TGGT1_216600	exonuclease III APE	1851	5410	5283	5668	4812	3419	3803	4864	3428	2817	40.5209	38.2523	41.6402	45.4688	40.933	43.1525	41.8107	36.5809	35.9242
TGGT1_216610	ribosomal RNA large subunit methyltransferase J protein	4017	770	658	739	746	549	736	1303	1257	616	2.65752	2.19537	2.50168	3.24811	3.02867	3.84823	5.16111	6.18092	3.61981
TGGT1_216620	EF hand domain-containing protein	11103	33881	24581	31392	26204	15529	15731	15049	17226	15763	42.3062	29.6717	38.4475	41.2782	30.9945	29.7579	21.5659	30.6453	33.5124
TGGT1_216630	putative trigger factor protein	3120	4478	3153	3692	3376	2771	2989	3046	2768	2353	19.8984	13.5442	16.0915	18.9253	19.6817	20.1213	15.5337	17.5239	17.8022
TGGT1_216640	putative GHMP kinase	1722	259	412	413	528	398	560	559	336	309	2.08523	3.20662	3.26142	5.36284	5.1219	6.83031	5.1651	3.85412	4.23577
TGGT1_216650	S15 sporozoite-expressed protein	1203	18970	20180	19542	15183	11895	12544	14743	12897	11244	218.62	224.822	220.899	220.743	219.119	219.006	194.994	211.759	220.629
TGGT1_216660	hypothetical protein	1386	1778	2324	1717	1801	1286	1614	2192	1585	1180	17.7851	22.4728	16.846	22.7271	20.5617	24.4583	25.1639	22.5884	20.0968
TGGT1_216670	FUSE-binding protein 2 / KH-type splicing regulatory protein	2826	35353	31330	33497	28867	22354	25650	29112	27249	21465	173.437	148.584	161.185	178.658	175.293	190.634	163.908	190.458	179.294
TGGT1_216680	ankyrin repeat-containing protein	1194	13235	18374	14492	10894	9745	10090	19521	9947	9345	153.677	206.245	165.049	159.579	180.867	177.489	260.135	164.554	184.749
TGGT1_216700	hypothetical protein	1323	1893	1663	1672	1793	1446	1425	1303	1249	1029	19.8371	16.8468	17.1856	23.7036	24.2208	22.6225	15.6706	18.6476	18.3596
TGGT1_216710	transporter, major facilitator family protein	2142	128	234	225	359	237	171	1025	735	374	0.828474	1.46413	1.42841	2.93136	2.45194	1.67673	7.61386	6.77778	4.12154
TGGT1_216720	hypothetical protein	552	20206	29603	24357	14855	12996	13851	20446	12807	12093	507.492	718.755	600.032	470.682	521.737	527.021	589.345	458.277	517.133
TGGT1_216730	MCM2/3/5 family protein	3087	24012	15286	19546	16925	13163	14380	11861	13343	12931	107.84	66.3653	86.1015	95.8928	94.4929	97.838	61.1343	85.3761	98.8786
TGGT1_216740A	riboflavin kinase	2956	2674	2552	2576	1799	1838	2006	3487	2767	1795	12.5414	11.5707	11.8503	10.6444	13.7791	14.2532	18.7693	18.4895	14.334
TGGT1_216740B	riboflavin kinase	147	7	10	8	4	7	4	6	5	2	0.66019	0.911731	0.740052	0.475923	1.05526	0.571516	0.649433	0.67185	0.321159
TGGT1_216750	Paf1/RNA polymerase II complex component LEO1	1134	6130	5717	4859	4012	3512	4030	5772	4556	3546	74.9438	67.5677	58.2671	61.8788	68.6313	74.641	80.9867	79.3579	73.813
TGGT1_216760	RNA pseudouridine synthase superfamily protein	2334	1983	1991	1744	1618	1603	1571	3064	2236	1918	11.779	11.4329	10.161	12.1247	15.22	14.1371	20.8876	18.923	19.3979
TGGT1_216770	hypothetical protein	492	7518	8036	8321	7891	7250	8110	9261	6217	5939	211.849	218.907	229.985	280.518	326.553	346.211	299.498	249.595	284.941
TGGT1_216780	hypothetical protein	3012	6548	5345	5598	4224	3276	3991	6097	4146	3258	30.1399	23.7836	25.2736	24.5281	24.1029	27.8299	32.2079	27.1891	25.5331
TGGT1_216785	hypothetical protein	366	540	694	613	395	300	530	350	282	252	20.4551	25.4134	22.7755	18.876	18.1644	30.4145	15.2155	15.2191	16.2527
TGGT1_216790	putative ATP-binding cassette sub-family E member 1	1842	10480	9014	9359	7866	6662	6939	7453	6167	5511	78.8787	65.5861	69.0923	74.6893	80.1486	79.1212	64.3787	66.1308	70.6233
TGGT1_216800	flagellar/basal body protein	678	1387	1932	1645	1273	940	950	1511	1092	964	28.3619	38.191	32.9933	32.8392	30.7241	29.4293	35.4597	31.8136	33.5625
TGGT1_216810	5'-nucleotidase, C-terminal domain-containing protein	2133	12154	17450	15371	10256	8306	10355	14518	10203	9280	78.9981	109.645	97.9943	84.0971	86.2943	101.963	108.297	94.4837	102.698
TGGT1_216820	transporter, major facilitator family protein	1683	22492	32702	24659	12286	11841	13582	23582	17565	12813	185.281	260.42	199.242	127.679	155.914	169.498	222.945	206.15	179.711
TGGT1_216830	DTW domain-containing protein	1392	923	1192	969	1117	789	756	1253	1156	767	9.19286	11.4768	9.46617	14.0349	12.5608	11.4069	14.3223	16.4036	13.0066
TGGT1_216840	hypothetical protein	3087	2219	1759	1617	1382	1186	1453	1854	1817	1233	9.96573	7.63683	7.123	7.83007	8.51391	9.88586	9.55594	11.6262	9.4283
TGGT1_216850	hypothetical protein	1086	1348	871	1103	1159	1025	918	1052	940	1041	17.2087	10.7491	13.8113	18.6658	20.9158	17.7541	15.413	17.0969	22.6271
TGGT1_216860	DEAD (Asp-Glu-Ala-Asp) box polypeptide DDX39	1305	69067	74359	66689	53080	40253	43895	57496	45771	39305	733.75	763.672	694.918	711.401	683.548	706.464	701.015	692.787	710.959
TGGT1_216870	DNA excision repair helicase	3198	5815	4403	4805	4043	3181	3704	4517	3861	2837	25.2092	18.4525	20.4317	22.1116	22.0428	24.3264	22.4736	23.8474	20.9405
TGGT1_216875	cpw-wpc domain-containing protein	1653	3	0	0	0	0	11	3	0	6	0.0251615	0	0	0	0	0.139767	0.0288768	0	0.0856812
TGGT1_216880	guanine nucleotide-binding protein	966	119244	107547	101433	83235	63523	72487	105957	83109	70494	1711.38	1492.12	1427.88	1507.03	1457.25	1576.05	1745.23	1699.38	1722.59
TGGT1_216890	hypothetical protein	3000	8655	9069	8634	7087	5520	5738	8481	7003	5586	39.9976	40.5156	39.1364	41.3176	40.7754	40.1721	44.9807	46.1087	43.9528
TGGT1_216900	cytokine induced apoptosis inhibitor 1 family protein	1332	6934	7243	6881	5662	4058	4857	6737	5719	4545	72.1719	72.8783	70.2485	74.3464	67.5132	76.586	80.4753	84.8077	80.5447
TGGT1_216910	hypothetical protein	654	4128	4759	4510	4262	3079	3554	5454	3321	2735	87.5085	97.5263	93.7753	113.98	104.331	114.137	132.69	100.302	98.7158
TGGT1_216920	mediator complex subunit MED8	666	3268	3673	3180	3176	1959	2029	2392	2166	1568	68.0293	73.9147	64.9296	83.4066	65.184	63.9872	57.1462	64.2398	55.5749
TGGT1_216930	cholinephosphate cytidylyltransferase	990	11429	10771	10747	9647	6686	6977	8735	8174	6632	160.052	145.816	147.619	170.432	149.662	148.019	140.387	163.087	158.131
TGGT1_216940	hypothetical protein	1053	17	52	42	43	13	19	46	30	15	0.223825	0.661849	0.542389	0.714224	0.273587	0.378975	0.695072	0.562746	0.336256
TGGT1_216950	helicase	2820	2820	2995	2783	2337	2317	2444	2873	2524	2160	13.864	14.2341	13.42	14.4945	18.2078	18.2028	16.2101	17.6791	18.0805
TGGT1_216960	elongation factor Tu GTP binding domain-containing protein	2592	3926	3531	3389	3057	2397	3129	3717	3185	1941	20.9992	18.2577	17.7798	20.6279	20.4934	25.3546	22.817	24.2714	17.6765
TGGT1_216965	leucine rich repeat-containing protein	864	0	5	7	18	0	5	16	0	8	0	0.0775604	0.110173	0.364379	0	0.121546	0.29465	0	0.218566
TGGT1_216970	putative coronin	1866	11529	13716	12524	8796	6915	7145	11553	9361	6806	85.6581	98.5144	91.2685	82.4456	82.1224	80.4222	98.5108	99.0901	86.0969
TGGT1_216980	WDR8 protein isoform 3 family protein	1671	2832	2755	2849	2310	2009	1957	3548	2599	2143	23.4966	22.0968	23.1849	24.1785	26.6431	24.598	33.7837	30.722	30.2728
TGGT1_216990	LysM domain-containing protein	1365	1239	1199	1150	842	533	766	1161	994	704	12.5842	11.7726	11.4566	10.7888	8.65318	11.7864	13.5332	14.3838	12.1744
TGGT1_217000	hypothetical protein	2091	8197	8749	8408	6406	4442	5623	9569	7581	5027	54.3487	56.0775	54.68	53.583	47.0766	56.4806	72.8137	71.6131	56.7495
TGGT1_217010	hypothetical protein	1719	4104	4190	4329	3068	2585	2863	5064	4150	2776	33.0994	32.668	34.2453	31.2157	33.3246	34.9809	46.8725	47.6861	38.1198
TGGT1_217020	ATPase, AFG1 family protein	2127	13701	20707	17558	9610	8708	9058	22172	11656	8747	89.3044	130.477	112.253	79.0224	90.726	89.4438	165.859	108.243	97.073
TGGT1_217030	hypothetical protein	657	1348	1867	1545	1153	878	1125	2152	1233	979	28.4455	38.0858	31.9781	30.6943	29.6149	35.9644	52.1168	37.0696	35.1742
TGGT1_217040	hypothetical protein	681	33	42	43	25	13	12	39	39	17	0.671823	0.826582	0.858639	0.642077	0.423036	0.3701	0.911209	1.13119	0.589263
TGGT1_217050	ADA2-A transcriptional co-activator SAGA component	3639	15703	16752	14907	10090	8406	9741	17346	13280	9639	59.8258	61.6976	55.7055	48.4957	51.1904	56.2221	75.8434	72.0835	62.5255
TGGT1_217160	Der1 family protein	639	2787	3594	3152	2175	1545	1500	3142	2279	1733	60.4678	75.3809	67.0772	59.5323	53.5807	49.3033	78.2358	70.4471	64.0184
TGGT1_217170	hypothetical protein	543	59	40	47	92	76	66	155	71	45	1.5064	0.987289	1.17703	2.96334	3.10166	2.55288	4.54185	2.58272	1.95623
TGGT1_217178	hypothetical protein	807	33	12	35	92	54	77	75	59	54	0.566929	0.199293	0.589772	1.99392	1.48286	2.00402	1.47873	1.4441	1.57953
TGGT1_217182	RNA-dependent RNA polymerase RDP	8610	28986	30165	29733	26726	19437	20834	27321	18395	16328	46.6738	46.9552	46.9597	54.2906	50.0273	50.8224	50.4887	42.2004	44.7648
TGGT1_217220	zinc finger, C3HC4 type (RING finger) domain-containing protein	3084	9268	7576	7710	5824	4568	5460	10304	7691	5222	41.6639	32.9238	33.9961	33.0294	32.8241	37.1847	53.1609	49.2593	39.9696
TGGT1_217340	hypothetical protein	2358	3327	3888	3555	2494	1947	1999	3028	2151	1810	19.5613	22.0987	20.5015	18.4989	18.298	17.8055	20.4321	18.0184	18.1193
TGGT1_217350	putative methyltransferase MTA70	2472	2668	2940	2905	1913	1491	1750	2887	2318	1689	14.9632	15.9398	15.9804	13.5351	13.3663	14.8688	18.5823	18.5219	16.1283
TGGT1_217360	hypothetical protein	6255	7858	5295	7182	5770	3521	3077	3471	4153	3338	17.417	11.3455	15.6138	16.134	12.4744	10.332	8.82933	13.1146	12.597
TGGT1_217370	hypothetical protein	495	0	0	0	0	1	0	12	4	3	0	0	0	0	0.0447688	0	0.385724	0.159615	0.143062
TGGT1_217380	hypothetical protein	3126	4	4	0	0	0	0	3	0	0	0.0177402	0.0171496	0	0	0	0	0.0152698	0	0
TGGT1_217390	hypothetical protein	2223	3	4	0	0	0	0	0	0	0	0.0187098	0.024116	0	0	0	0	0	0	0
TGGT1_217400	hypothetical protein	2316	3077	3761	3160	4569	2269	2416	1735	2559	2807	18.4195	21.7645	18.554	34.5046	21.7109	21.9101	11.9196	21.8249	28.6095
TGGT1_217410	hypothetical protein	2625	1193	2284	1852	1605	878	778	460	555	711	6.30085	11.6614	9.59403	10.694	7.41218	6.22495	2.78823	4.17622	6.39363
TGGT1_217420	hypothetical protein	2259	141	219	154	71	66	75	59	136	91	0.865349	1.29931	0.92703	0.549713	0.647454	0.697318	0.415562	1.18917	0.950894
TGGT1_217430	protease inhibitor PI1	1320	3644	5287	4427	3423	2897	2910	3802	3004	2293	38.273	53.6808	45.6063	45.3552	48.6357	46.3025	45.8288	44.9517	41.005
TGGT1_217440	HCNGP family protein	1482	4954	4484	4191	3588	2773	3328	4654	3825	3202	46.3443	40.551	38.4556	42.3446	41.4651	47.1651	49.9665	50.9804	51.0012
TGGT1_217450	general transcription factor IIH polypeptide 5 GTF2H5	597	1260	1214	1091	821	756	700	1349	902	744	29.2607	27.2539	24.8508	24.0526	28.0626	24.6269	35.9532	29.8437	29.4175
TGGT1_217460	glutaminyl-tRNA synthetase (GlnRS)	2583	20551	21556	19904	14087	12636	13014	17279	13460	11513	110.305	111.848	104.787	95.3868	108.409	105.821	106.438	102.93	105.213
TGGT1_217470	hypothetical protein	4407	2620	3796	3144	2079	1986	2188	3769	2415	2118	8.24226	11.5443	9.70128	8.25098	9.98659	10.4277	13.6077	10.8241	11.3446
TGGT1_217480	hypothetical protein	4770	10971	11784	12289	8232	6505	7350	11205	7781	6326	31.8872	33.1099	35.0338	30.1843	30.2211	32.3634	37.3761	32.2208	31.3053
TGGT1_217490	hypothetical protein	657	27	15	36	18	22	16	58	30	16	0.569753	0.305992	0.745121	0.479183	0.742059	0.511494	1.40463	0.901936	0.574859
TGGT1_217500	HMG (high mobility group) box domain-containing protein	1044	5188	3852	4070	4169	3103	3184	3587	2863	2938	68.895	49.4504	53.0131	69.8434	65.8662	64.0558	54.6678	54.1677	66.4291
TGGT1_217510	hypothetical protein	1143	29401	45389	34791	23876	21369	21853	27667	21856	18648	356.619	532.216	413.914	365.35	414.304	401.56	385.138	377.697	385.117
TGGT1_217520	hypothetical protein	405	5604	5909	6062	5450	2727	3024	3231	3099	2732	191.837	195.543	203.54	235.362	149.214	156.824	126.935	151.142	159.233
TGGT1_217530	hypothetical protein	1734	17480	27040	21387	5426	4409	4132	17614	9459	8211	139.759	208.998	167.722	54.7299	56.3471	50.0492	161.625	107.75	111.777
TGGT1_217540	RNA recognition motif-containing protein	1056	11679	13037	10932	10228	7906	8796	13262	10577	7863	153.331	165.462	140.775	169.403	165.911	174.947	199.823	197.842	175.765
TGGT1_217550	hypothetical protein	585	5725	7493	6739	5666	4906	4924	7423	4862	4851	135.678	171.666	156.649	169.4	185.846	176.786	201.894	164.164	195.741
TGGT1_217555	hypothetical protein	327	3925	4061	3827	3717	2619	2663	4731	3855	3127	166.41	166.444	159.148	198.81	177.488	171.044	230.2	232.861	225.729
TGGT1_217560	DNA-directed RNA polymerase II RPB10	219	1425	1303	1333	994	883	853	1533	1050	880	90.2109	79.7415	82.7705	79.3846	89.3506	81.807	111.378	94.7032	94.8518
TGGT1_217570	ribosomal protein RPS27	456	45533	44628	44934	40820	27540	28354	49705	34512	26911	1384.36	1311.68	1339.98	1565.68	1338.38	1305.98	1734.35	1494.94	1393.07
TGGT1_217580	DNA-directed RNA polymerase III RPC6	978	2195	2272	2002	1672	1832	1781	2264	1790	1389	31.116	31.1353	27.8365	29.9014	41.5114	38.2482	36.8331	36.1521	33.5251
TGGT1_217590	putative 50S ribosomal protein L17	1659	2349	2063	1936	1434	1142	1332	2387	2030	1409	19.6302	16.6662	15.869	15.1181	15.2546	16.8633	22.8932	24.1696	20.048
TGGT1_217600	calcium-dependent protein kinase CDPK9	2001	10398	10006	9477	7198	5678	6362	9158	7511	5643	72.0429	67.0189	64.4041	62.9157	62.8824	66.7778	72.8206	74.143	66.5687
TGGT1_217610	hypothetical protein	3540	12710	20243	15713	11879	10106	10285	22154	11600	9147	49.7772	76.64	60.3595	58.6909	63.264	61.022	99.5748	64.7254	60.9933
TGGT1_217620	hypothetical protein	1236	1216	992	821	1249	1169	1100	1097	891	784	13.6396	10.7567	9.03263	17.6741	20.9593	18.6922	14.1218	14.239	14.9728
TGGT1_217630	hypothetical protein	3006	537	692	653	397	127	223	510	400	166	2.4767	3.08533	2.95402	2.30991	0.936258	1.55812	2.69949	2.62839	1.30354
TGGT1_217640	hypothetical protein	393	2107	3050	2468	1267	926	1070	2100	1259	1165	74.3293	104.014	85.3969	56.3869	52.2155	57.1843	85.0212	63.278	69.9746
TGGT1_217650	hypothetical protein	1479	0	0	0	0	3	0	9	3	0	0	0	0	0	0.0449505	0	0.0968222	0.0400657	0
TGGT1_217660	Tctex-1 family protein	432	1260	4103	3329	2011	1814	1717	2829	1395	1355	40.4366	127.292	104.79	81.4184	93.0539	83.478	104.196	63.7838	74.0393
TGGT1_217665	hypothetical protein	588	364	312	396	369	373	370	442	253	252	8.58247	7.1115	9.15814	10.976	14.0576	13.2163	11.9604	8.4989	10.1165
TGGT1_217670	ribosomal protein RPS6	2982	3047	2254	2569	2249	1562	2106	3003	2745	1799	14.1662	10.1305	11.7151	13.1909	11.6079	14.8332	16.0232	18.1825	14.2407
TGGT1_217680	hypothetical protein	6642	77546	86010	86648	46512	48076	49667	71159	47570	40578	161.863	173.554	177.398	122.479	160.402	157.056	170.464	141.467	144.211
TGGT1_217688	hypothetical protein	2355	2656	3141	2543	2918	1922	1991	2844	2139	1964	15.636	17.8756	14.684	21.6715	18.086	17.7569	19.215	17.9407	19.686
TGGT1_217692	hypothetical protein	3984	3756	2220	2720	2771	2192	2633	2451	2630	1846	13.0706	7.46823	9.28408	12.165	12.1928	13.8809	9.78869	13.0394	10.9375
TGGT1_217700	AP2 domain transcription factor AP2XII-2	5214	7420	5215	7047	7459	4665	4639	3626	5238	4737	19.7297	13.405	18.379	25.0209	19.8272	18.687	11.0651	19.8433	21.4457
TGGT1_217710	DnaJ domain-containing protein	1083	0	0	0	0	0	0	11	19	4	0	0	0	0	0	0	0.161609	0.346533	0.0871843
TGGT1_217720	hypothetical protein	780	1423	1904	1689	1026	932	1009	2530	1516	1027	25.2929	32.7157	29.4459	23.0063	26.479	27.1695	51.6091	38.3905	31.0801
TGGT1_217722	hypothetical protein	261	36	36	51	34	32	15	12	4	11	1.91227	1.84861	2.65717	2.27841	2.717	1.20708	0.731545	0.302719	0.994854
TGGT1_217724	hypothetical protein	357	183	166	162	67	80	50	98	85	64	7.10675	6.23195	6.17073	3.28247	4.96596	2.94163	4.36776	4.70295	4.23174
TGGT1_217726	hypothetical protein	375	98	105	121	35	17	22	53	19	27	3.62312	3.75268	4.38777	1.63242	1.00461	1.23219	2.24877	1.00079	1.69957
TGGT1_217728	hypothetical protein	234	126	132	107	68	38	47	63	56	55	7.46523	7.56035	6.2181	5.08261	3.59872	4.21859	4.28376	4.72707	5.54822
TGGT1_217730	hypothetical protein	4089	5189	3757	4480	4615	3511	3662	4928	3676	2769	17.5936	12.3142	14.8988	19.7401	19.0281	18.8099	19.1758	17.7573	15.985
TGGT1_217740	3-ketoacyl-(acyl-carrier-protein) reductase	1131	12192	6202	8746	9634	7891	8469	5347	7129	6745	149.452	73.4942	105.157	148.983	154.615	157.273	75.2226	124.505	140.775
TGGT1_217750	hypothetical protein	468	1526	701	1216	1090	1033	1052	594	957	792	45.2061	20.075	35.3327	40.7357	48.9143	47.2123	20.1949	40.3911	39.9472
TGGT1_217760	GTP-binding protein	1287	3012	4082	3252	2057	2116	2239	3634	2682	2043	32.4463	42.5088	34.3607	27.9544	36.4349	36.5394	44.9269	41.1623	37.4711
TGGT1_217770	hypothetical protein	4689	11287	12044	11263	8459	7899	8718	12359	8921	7167	33.3723	34.425	32.6636	31.5524	37.3313	39.0501	41.9376	37.5797	36.0798
TGGT1_217780	Sec20 protein	2340	2530	2498	2526	2411	1780	1863	2875	2247	1611	14.9897	14.3074	14.6794	18.0209	16.8572	16.7218	19.5489	18.9674	16.2512
TGGT1_217790	S1 RNA binding domain-containing protein	7209	6487	4202	5085	4123	3636	3741	4629	3833	3206	12.4755	7.81205	9.59192	10.003	11.1771	10.8993	10.2167	10.5023	10.4977
TGGT1_217800	hypothetical protein	6222	35	4	12	153	112	98	168	125	47	0.0779877	0.00861616	0.0262265	0.430086	0.398905	0.330812	0.429615	0.396826	0.17831
TGGT1_217810	hypothetical protein	591	4198	3259	3296	2827	2471	2485	2565	2570	2022	98.4789	73.9062	75.8384	83.6628	92.6544	88.313	69.0558	85.8945	80.7608
TGGT1_217820	PCI domain-containing protein	1392	17519	14403	14696	12350	11961	12428	13261	11948	10541	174.485	138.675	143.565	155.175	190.418	187.52	151.578	169.541	178.751
TGGT1_217830	hypothetical protein	5754	8165	10842	10408	6900	5494	5850	12617	8816	6071	19.6732	25.2536	24.5973	20.9736	21.1592	21.3536	34.8889	30.2637	24.9056
TGGT1_217850	Sucrose-6F-phosphate phosphohydrolase	1629	1257	1064	1132	1118	914	1101	1683	1455	1133	10.698	8.75396	9.44963	12.0037	12.4339	14.1955	16.4385	17.6426	16.4178
TGGT1_217855	hypothetical protein	450	4	0	0	52	16	34	14	19	19	0.123235	0	0	2.02109	0.787932	1.58691	0.495012	0.83399	0.996663
TGGT1_217860	hypothetical protein	9273	150	54	90	439	326	440	854	532	385	0.224264	0.0780472	0.131981	0.828015	0.779073	0.996593	1.46534	1.13321	0.980048
TGGT1_217870	DHHC zinc finger domain-containing protein	1293	6517	8668	7255	5891	4439	4392	5397	4373	3775	69.8775	89.8471	76.3007	79.6865	76.0795	71.3427	66.4132	66.8037	68.9168
TGGT1_217875	hypothetical protein	267	566	745	788	555	403	407	562	425	313	29.3896	37.3963	40.1333	36.356	33.4483	32.0161	33.4908	31.4411	27.672
TGGT1_217880	putative RNA-binding protein Nova-1	1239	3804	5173	4920	3178	2425	2841	4351	3308	2518	42.5655	55.9571	53.9987	44.8618	43.3732	48.1599	55.8751	52.7368	47.9724
TGGT1_217890	putative alkyl hydroperoxide reductase/ Thiol specific antioxidant/ Mal allergen	591	25950	30273	29843	23738	19304	19066	20611	15216	16137	608.749	686.518	686.664	702.507	723.837	677.575	554.897	508.549	644.529
TGGT1_217900	hypothetical protein	549	1646	1615	1518	1810	1225	1261	1078	1088	1010	41.5667	39.4261	37.6001	57.6634	49.4475	48.2423	31.2426	39.145	43.4266
TGGT1_217910	DNA polymerase (pol2) superfamily protein	6054	24684	14984	19031	17524	13885	14809	16480	15405	12992	56.5277	33.1718	42.7473	50.6273	50.8258	51.377	43.3127	50.2619	50.6571
TGGT1_217915	hypothetical protein	1233	610	668	590	742	672	804	815	542	449	6.85891	7.26102	6.50697	10.5253	12.0778	13.6955	10.5171	8.68272	8.59588
TGGT1_217920	hypothetical protein	1371	96	25	35	136	114	109	210	99	57	0.970783	0.244392	0.347152	1.73498	1.84267	1.66984	2.43715	1.42632	0.981396
TGGT1_217930	hypothetical protein	1128	195	94	78	247	172	220	696	466	168	2.3967	1.11687	0.940319	3.82985	3.37909	4.09637	9.81749	8.16012	3.51566
TGGT1_217940	hypothetical protein	1372	117	147	69	120	53	112	234	125	55	1.18228	1.43598	0.683887	1.52975	0.856057	1.71455	2.7137	1.7996	0.946271
TGGT1_217951	hypothetical protein	420	5588	7153	4997	3846	3556	3257	8102	4868	3565	184.457	228.256	161.789	160.16	187.626	162.875	306.933	228.94	200.363
TGGT1_217961	hypothetical protein	2010	769	661	568	209	117	139	599	595	159	5.30418	4.40747	3.84275	1.81863	1.28994	1.45246	4.74167	5.8471	1.86727
TGGT1_218000	hypothetical protein	9849	7228	4917	5707	3880	3072	3562	5870	4733	3022	10.1745	6.69102	7.87962	6.89023	6.9121	7.59604	9.48302	9.49214	7.24285
TGGT1_218070	hypothetical protein	5229	12514	9555	10253	8466	6781	7980	10399	9305	6824	33.1792	24.4904	26.6638	28.3174	28.738	32.0531	31.6427	35.1494	30.8054
TGGT1_218192	hypothetical protein	1680	193	15	64	88	86	123	424	177	131	1.59271	0.119665	0.518036	0.916152	1.13441	1.53774	4.01566	2.08106	1.84064
TGGT1_218195	hypothetical protein	537	602	313	381	445	321	330	550	429	306	15.5421	7.81185	9.64807	14.4937	13.2468	12.907	16.2963	15.7798	13.451
TGGT1_218200	UDP-sugar pyrophospharylase	1872	6952	5795	6657	4518	3268	3729	5626	4622	3209	51.4864	41.4889	48.3573	42.2119	38.6863	41.8381	47.8183	48.769	40.4642
TGGT1_218210	putative Chromosome-associated kinesin KLP1	3033	25	19	28	115	111	97	138	108	53	0.114276	0.0839586	0.125538	0.663162	0.81102	0.671715	0.723948	0.703349	0.412487
TGGT1_218215	hypothetical protein	1755	0	4	0	6	4	0	19	26	0	0	0.0305469	0	0.0597955	0.0505084	0	0.172257	0.292628	0
TGGT1_218220	putative cell-cycle-associated protein kinase CDK	903	8642	8272	7359	5852	4158	4701	8701	5714	4845	132.683	122.774	110.821	113.347	102.042	109.342	153.314	124.989	126.652
TGGT1_218230	putative histone lysine methyltransferase, SET	1896	4779	3832	4321	3344	3097	3665	4363	3560	2902	34.9451	27.0876	30.991	30.8476	36.1979	40.5996	36.614	37.0878	36.1298
TGGT1_218240	hypothetical protein	3750	24583	22392	24836	22412	14885	15442	13709	17487	15003	90.8849	80.0287	90.0617	104.531	87.9627	86.4884	58.1668	92.1094	94.4395
TGGT1_218250	TAP42 family protein	1539	4918	5240	4717	4170	3225	4056	6459	4707	3522	44.3035	45.6328	41.679	47.3905	46.4378	55.3535	66.777	60.4123	54.0204
TGGT1_218260	histone H3.3	411	28476	36761	32948	23439	16978	18472	25977	20021	18016	960.562	1198.75	1090.13	997.45	915.431	943.969	1005.65	962.196	1034.72
TGGT1_218270	hypothetical protein	1092	15131	15741	15909	17640	9288	8882	6790	10576	8247	192.103	193.194	198.112	282.534	188.487	170.834	98.9345	191.302	178.271
TGGT1_218280	putative eukaryotic porin	1401	13045	10063	9755	9214	7751	8708	9869	8256	8112	129.09	96.2661	94.6844	115.028	122.603	130.547	112.082	116.4	136.677
TGGT1_218290	WD domain, G-beta repeat-containing protein	3945	14	25	37	113	73	100	80	62	61	0.0492005	0.0849331	0.127539	0.500986	0.410069	0.532401	0.322659	0.31043	0.364997
TGGT1_218300	zinc finger (CCCH type) motif-containing protein	3600	17632	15535	15560	13614	11731	12065	18635	14974	11609	67.9027	57.8353	58.7755	66.142	72.2127	70.3899	82.3621	82.159	76.1201
TGGT1_218310	microneme protein MIC14	2910	26522	36964	31579	24168	21791	22909	34626	19362	17723	126.358	170.243	147.569	145.259	165.945	165.348	189.326	131.425	143.764
TGGT1_218340	hypothetical protein	3564	13	15	60	175	132	127	407	303	181	0.0505701	0.0564076	0.22893	0.858805	0.820762	0.748431	1.81701	1.67929	1.1988
TGGT1_218350	hypothetical protein	594	2	0	11	8	4	12	33	4	33	0.0466801	0	0.251823	0.235558	0.149229	0.424307	0.883951	0.133013	1.3114
TGGT1_218358	zinc knuckle domain-containing protein	1329	3980	5233	4751	3503	3422	3425	5583	3334	3219	41.5189	52.7728	48.6127	46.1009	57.0606	54.1279	66.841	49.5519	57.1746
TGGT1_218362	zinc finger protein ZFP1	3213	5625	3568	5100	5922	2968	2836	3386	3581	3235	24.2717	14.8833	21.5848	32.2368	20.4708	18.5388	16.7678	22.0147	23.7668
TGGT1_218370	hypothetical protein	960	1005	1091	1191	1041	832	706	878	770	729	14.5139	15.2313	16.8706	18.9659	19.2058	15.4461	14.552	15.8431	17.9252
TGGT1_218390	hypothetical protein	801	1400	1123	1683	1967	1610	1845	1646	1233	1045	24.2317	18.7902	28.572	42.9503	44.5425	48.3782	32.6962	30.4054	30.7958
TGGT1_218400	NEK kinase	8643	6194	3770	6251	6980	5168	6202	5506	4870	4107	9.93562	5.84603	9.835	14.1249	13.2507	15.0714	10.1361	11.1297	11.2167
TGGT1_218410	ribosomal protein RPP0	945	89520	81841	82286	70267	52313	58601	78569	72735	58395	1313.34	1160.71	1184.09	1300.51	1226.76	1302.44	1322.88	1520.31	1458.65
TGGT1_218420	WD domain, G-beta repeat-containing protein	1734	11924	11603	10979	7937	5969	6583	11257	9187	6796	95.3369	89.682	86.1	80.0574	76.284	79.7371	103.294	104.651	92.5148
TGGT1_218450	hypothetical protein	1821	0	0	12	0	15	0	37	19	8	0	0	0.0896109	0	0.182542	0	0.32329	0.206093	0.103702
TGGT1_218460	hypothetical protein	522	0	0	0	0	0	0	0	1	0	0	0	0	0	0	0	0	0.0378398	0
TGGT1_218470	putative protein disulfide-isomerase	2637	12	8	18	44	55	33	178	59	40	0.0630898	0.0406597	0.0928222	0.291834	0.462204	0.262839	1.07401	0.441938	0.358061
TGGT1_218490	hypothetical protein	8949	9070	7385	7332	5321	5094	5543	8615	6175	4027	14.0515	11.0601	11.1413	10.3995	12.6144	13.0094	15.3173	13.6296	10.6222
TGGT1_218500	hypothetical protein	4707	384	223	350	569	633	574	484	250	304	1.13103	0.634957	1.01114	2.11428	2.98017	2.56126	1.63607	1.0491	1.52453
TGGT1_218510	hypothetical protein	1131	111	139	193	105	130	92	70	59	14	1.36066	1.64716	2.32051	1.62376	2.54719	1.70848	0.984773	1.03041	0.292195
TGGT1_218520	microneme protein MIC6	1050	93290	143649	122909	52686	57292	57935	77986	55545	42441	1231.78	1833.57	1591.78	877.607	1209.16	1158.88	1181.76	1044.9	954.121
TGGT1_218530	proteasome-interacting thioredoxin domain-containing protein	1038	5324	2885	4303	4864	3404	3620	2530	2954	2917	71.1097	37.2505	56.372	81.9578	72.673	73.2482	38.7814	56.2125	66.3355
TGGT1_218540	putative peptidase S15	1239	11052	6658	9108	10430	7861	8329	5822	6743	6244	123.668	72.0206	99.9635	147.234	140.601	141.191	74.7655	107.498	118.959
TGGT1_218550	PIK3R4 kinase-related protein	3810	25088	31085	28081	25763	13420	12264	39416	35900	21854	91.2913	109.348	100.225	118.267	78.0564	67.6072	164.607	186.118	135.398
TGGT1_218560	acetyl-coA carboxylase ACC2	10203	23263	17623	21182	16567	12185	13347	20227	15289	13253	31.6101	23.1492	28.2311	28.3995	26.4654	27.4752	31.5431	29.5986	30.6615
TGGT1_218570	Nin one binding (NOB1) Zn-ribbon family protein	1683	5814	4876	4595	3918	3369	3872	5292	4275	2946	47.8938	38.8297	37.1271	40.7169	44.3606	48.3211	50.0307	50.1732	41.3196
TGGT1_218580	RNA methyltransferase, TrmH family protein	8718	7092	7409	7860	4857	4279	4715	7501	5327	4204	11.2782	11.3901	12.2601	9.74418	10.8769	11.3593	13.69	12.0694	11.3829
TGGT1_218590	protein phosphatase 2C domain-containing protein	2706	6763	6144	5935	5012	3425	3647	5550	5350	4014	34.6497	30.4304	29.8251	32.395	28.0488	28.307	32.6337	39.0522	35.0152
TGGT1_218600	RNA recognition motif-containing protein	2259	3782	3546	3308	2251	2127	2448	3693	2922	2114	23.211	21.0381	19.9131	17.4282	20.8657	22.7604	26.0114	25.5496	22.09
TGGT1_218610	ATPase (DUF699) protein	3744	7593	7656	6549	4447	4154	4791	6857	5466	4201	28.1168	27.4063	23.7864	20.7742	24.5873	26.8767	29.1406	28.8372	26.4865
TGGT1_218720	calcium-dependent protein kinase CDPK6	4434	16112	24501	19699	9629	7749	8220	17765	12125	8469	50.3781	74.058	60.4141	37.9821	38.7285	38.9369	63.7485	54.0139	45.0862
TGGT1_218730	hypothetical protein	771	6054	6373	5676	4175	3342	3688	4599	3913	3304	108.862	110.783	100.11	94.7101	96.0579	100.467	94.9095	100.248	101.156
TGGT1_218740	putative membrane protein	555	3004	7009	5146	2090	1891	1711	3521	1736	1235	75.0404	169.257	126.086	65.8639	75.5057	64.7504	100.942	61.7841	52.5268
TGGT1_218750	hypothetical protein	1008	524	357	543	641	527	502	1018	799	450	7.20707	4.7467	7.32536	11.1222	11.5859	10.4599	16.069	15.6569	10.538
TGGT1_218760	putative SNAP protein (soluble N-ethylmaleimide-sensitive factor Attachment Protein)	990	3558	3640	3823	3528	2510	2677	3241	2751	2261	49.8263	49.2777	52.512	62.3286	56.1849	56.7935	52.0888	54.8877	53.9104
TGGT1_218770	carrier superfamily protein	2184	1774	1645	1552	1557	1172	1116	1940	1642	1204	11.2613	10.0948	9.66337	12.4689	11.892	10.7324	14.1335	14.8505	13.0131
TGGT1_218780	putative phosphoserine aminotransferase	1446	39407	36838	43512	40258	31095	33644	26778	25907	22941	377.827	341.438	409.195	486.943	476.544	488.68	294.653	353.89	374.499
TGGT1_218790	elongation factor G C-terminus domain-containing protein	2604	5155	5993	4512	3429	2776	3179	5471	3480	2486	27.4458	30.8452	23.5623	23.0314	23.6243	25.641	33.4292	26.3972	22.5355
TGGT1_218800	hypothetical protein	3609	3646	3398	3228	2550	2020	2254	3477	2770	1958	14.0061	12.6189	12.1629	12.358	12.4035	13.1175	15.3292	15.1605	12.8066
TGGT1_218810	histidyl-tRNA synthetase	514	1353	1508	1485	1494	1121	1222	1058	938	884	36.4941	39.3208	39.2874	50.8372	48.3307	49.9337	32.7509	36.0462	40.5972
TGGT1_218820	alba 2	447	16638	17281	17309	13751	9087	9822	10592	9457	8806	516.038	518.138	526.567	538.048	450.499	461.507	377.026	417.893	465.027
TGGT1_218830	hypothetical protein	3651	6054	6050	5581	3900	3232	3633	7021	5193	3388	22.9889	22.2089	20.7869	18.683	19.6174	20.8997	30.5976	28.0948	21.9048
TGGT1_218840	mutS domain protein	6492	11713	7573	8651	9186	6825	7418	7554	6323	5396	25.0137	15.6341	18.1208	24.7481	23.2973	23.999	18.514	19.2382	19.6201
TGGT1_218850	ribosomal protein RPS9	816	2777	2714	2739	2220	1679	1689	2161	1871	1512	47.1817	44.5763	45.6448	47.5836	45.5975	43.4735	42.1371	45.2901	43.739
TGGT1_218860	hypothetical protein	1053	414	409	464	365	236	271	355	297	212	5.4508	5.2057	5.9921	6.06259	4.96666	5.40538	5.36414	5.57119	4.75242
TGGT1_218870	TBC domain-containing protein	1392	2413	1964	2096	1648	1059	1123	1865	1428	1050	24.0329	18.9098	20.4758	20.7067	16.8592	16.9444	21.3177	20.2632	17.8056
TGGT1_218880	putative SF-assemblin	807	5973	5948	6182	5774	3405	3365	3001	3486	2797	102.614	98.7828	104.171	125.14	93.5028	87.5784	59.1688	85.3245	81.8137
TGGT1_218890	hypothetical protein	2907	26	0	7	121	69	95	154	138	87	0.123998	0	0.0327448	0.728005	0.525999	0.686379	0.8429	0.937678	0.70645
TGGT1_218900	hypothetical protein	2766	4	13	0	10	0	0	11	8	5	0.0200492	0.0629905	0	0.0632327	0	0	0.0632763	0.0571291	0.0426702
TGGT1_218910	hypothetical protein	2205	2077	2071	2061	1111	751	685	916	926	787	13.0592	12.588	12.7104	8.81251	7.54766	6.5248	6.60979	8.29511	8.42506
TGGT1_218920	putative proteasome subunit beta type	930	11902	9934	10645	9710	7281	7554	7941	8103	7030	177.429	143.161	155.651	182.612	173.496	170.6	135.86	172.101	178.435
TGGT1_218930	BTB/POZ domain-containing protein	1347	8	0	0	5	6	6	43	26	26	0.0823399	0	0	0.0649227	0.0987108	0.0935555	0.507927	0.381264	0.45563
TGGT1_218940	hypothetical protein	981	6058	5808	6004	4878	4142	4510	5239	5396	4486	85.6147	79.349	83.2264	86.9695	93.5669	96.5591	84.9728	108.648	107.944
TGGT1_218950	hypothetical protein	3489	4883	5570	4644	3580	3210	3086	6436	5206	4156	19.4032	21.3963	18.1001	17.9463	20.3885	18.5772	29.3505	29.4729	28.1178
TGGT1_218955	hypothetical protein	453	1098	577	1082	820	441	437	916	647	579	33.6041	17.0711	32.4802	31.6599	21.5735	20.2614	32.1735	28.2115	30.1708
TGGT1_218960	AP2 domain transcription factor AP2XII-1	6852	48624	38305	49439	36397	24104	24511	46625	34132	28090	98.3833	74.9242	98.1165	92.9057	77.9566	75.1327	108.269	98.393	96.7702
TGGT1_219070	cyclic nucleotide-binding domain-containing protein	8295	12763	10748	12824	13455	6093	5578	11213	11597	8337	21.3317	17.3658	21.0231	28.3701	16.2778	14.1237	21.5083	27.6152	23.7247
TGGT1_219080	putative edge expressed protein	942	2952	1967	2154	1953	1817	1908	1964	1977	1643	43.4464	27.9858	31.0946	36.2615	42.745	42.5415	33.1735	41.4549	41.1712
TGGT1_219100	cyclin-dependent kinase regulatory subunit protein	1767	4269	3286	4116	4500	2608	2730	2593	2701	2737	33.4948	24.9238	31.6759	44.542	32.7079	32.4498	23.3489	30.1931	36.5633
TGGT1_219110	hypothetical protein	1122	56	112	58	52	28	6	89	34	11	0.691964	1.33786	0.70295	0.810596	0.553027	0.112317	1.26211	0.598557	0.231423
TGGT1_219120	zinc finger (CCCH type) motif-containing protein	3261	30804	38414	36319	22586	17948	20208	34910	22475	17986	130.962	157.878	151.451	121.139	121.968	130.154	170.333	136.135	130.194
TGGT1_219125	hypothetical protein	303	262	261	382	258	232	223	269	183	195	11.988	11.5447	17.1439	14.8926	16.9678	15.4578	14.1257	11.9297	15.1914
TGGT1_219130	NADPH-glutathione reductase	1920	7395	8325	8029	6982	5840	6732	8866	6349	5576	53.398	58.1121	56.8656	63.6023	67.4051	73.6425	73.4729	65.3166	68.5533
TGGT1_219140	EF-1 guanine nucleotide exchange domain-containing protein	564	10558	10766	11326	8811	6960	7481	7380	7592	6671	259.532	255.835	273.078	273.237	273.471	278.59	208.199	265.887	279.202
TGGT1_219150	zinc finger, zz type domain-containing protein	2532	8732	9320	8663	7587	7211	7376	9661	6588	5956	47.8122	49.3328	46.5258	52.4083	63.1121	61.1847	60.7098	51.3937	55.5262
TGGT1_219160	hypothetical protein	1050	347	456	375	292	255	224	415	249	256	4.58172	5.82049	4.85659	4.86393	5.38185	4.48068	6.28868	4.68414	5.75516
TGGT1_219170	hypothetical protein	918	3909	3424	3442	4571	1980	1801	2807	3526	2493	59.0352	49.9891	50.9868	87.0889	47.7973	41.2056	48.6519	75.8681	64.1042
TGGT1_219175	hypothetical protein	396	719	704	769	936	418	402	607	806	562	25.1722	23.8266	26.4071	41.3404	23.3917	21.3214	24.389	40.2031	33.5003
TGGT1_219180	acetyltransferase, GNAT family protein	2340	2777	3270	2946	2849	2266	2080	3487	2755	2362	16.4531	18.7291	17.1201	21.2947	21.4598	18.6695	23.7103	23.2555	23.8271
TGGT1_219190	nuclear movement protein domain containing protein	813	4873	5383	5363	4748	3867	3806	4135	3406	2881	83.0987	88.7397	89.703	102.144	105.406	98.325	80.9255	82.7511	83.6488
TGGT1_219200	DEAD/DEAH box RNA helicase family protein	2889	9024	7768	7580	6281	5400	5588	8664	6082	5137	43.3052	36.0367	35.6789	38.0255	41.4216	40.6251	47.7168	41.5833	41.9729
TGGT1_219210	ankyrin repeat-containing protein	885	1780	1772	1754	1560	1679	1582	2406	1747	1609	27.8846	26.8352	26.9511	30.8301	42.0425	37.5447	43.2567	38.9914	42.916
TGGT1_219218	hypothetical protein	4905	161	230	198	372	296	273	614	575	432	0.455067	0.628453	0.548928	1.32647	1.33732	1.16899	1.99173	2.31552	2.07899
TGGT1_219222	hypothetical protein	540	5	3	0	0	10	3	22	12	6	0.12837	0.074458	0	0	0.410381	0.116684	0.648231	0.438942	0.26228
TGGT1_219230	AMP-binding enzyme domain-containing protein	2349	8364	13224	10211	6730	5896	5719	7946	4693	4647	49.365	75.4508	59.1119	50.1102	55.6231	51.1355	53.8228	39.4627	46.6978
TGGT1_219240	Peptidyl-tRNA hydrolase PTH2 domain-containing protein	801	3496	3683	4003	4333	2733	2596	3855	2331	2099	60.51	61.6245	67.9583	94.6129	75.6115	68.0703	76.576	57.4817	61.8567
TGGT1_219250	acetyltransferase, GNAT family protein	2472	13518	12903	13167	10024	8439	9160	12261	9668	7762	75.8145	69.9562	72.4316	70.9229	75.6525	77.8274	78.9183	77.2517	74.1195
TGGT1_219260A	putative cation-transporting ATPase	2060	2527	1177	2176	1446	1338	1513	1524	1394	1326	17.0069	7.65761	14.3642	12.2771	14.3936	15.4261	11.7711	13.3664	15.1944
TGGT1_219260B	putative cation-transporting ATPase	7872	13465	9072	11353	8842	8117	8316	9458	7817	7390	23.7143	15.4455	19.6117	19.6453	22.8503	22.1878	19.1168	19.6144	22.1598
TGGT1_219270	multi-pass transmembrane protein	1170	60138	54605	55246	54191	32198	33788	39805	49734	37764	712.609	625.505	642.103	810.094	609.851	606.544	541.318	839.629	761.902
TGGT1_219280	actin like protein ALP1	1245	7532	7400	6835	5458	4761	4948	7604	6338	4940	83.8744	79.6611	74.655	76.6758	84.7442	83.473	97.1792	100.555	93.6623
TGGT1_219290	putative F-actin-capping protein subunit beta	990	3948	3429	3750	3210	2525	2851	3789	3395	2377	55.2879	46.4212	51.5093	56.7106	56.5207	60.485	60.8962	67.7367	56.6762
TGGT1_219300	ran binding protein	1104	2183	2040	2267	1550	1440	1602	2463	1934	1802	27.414	24.7654	27.9236	24.5559	28.9051	30.4775	35.4973	34.6025	38.5294
TGGT1_219310	DnaK family protein	2457	23138	21407	20339	17890	16158	16951	19825	16457	16737	130.56	116.771	112.568	127.35	145.735	144.902	128.383	132.302	160.798
TGGT1_219320	acid phosphatase GAP50	1296	71711	64256	65614	62540	34834	37124	45259	60082	43510	767.13	664.496	688.464	844.009	595.634	601.638	555.649	915.712	792.485
TGGT1_219348	SAG-related sequence SRS55M	1188	33	48	22	70	77	82	261	241	165	0.385111	0.541513	0.251823	1.03057	1.43633	1.44972	3.49562	4.00701	3.27849
TGGT1_219370	hypothetical protein	1221	41	25	20	96	68	53	180	75	41	0.465539	0.274415	0.222743	1.37515	1.23417	0.911687	2.34562	1.21329	0.792639
TGGT1_219430	tRNA ligase class II core domain (G, H, P, S and T) domain-containing protein	3612	3978	3721	3268	2978	2220	2543	4096	3273	1855	15.2688	13.8069	12.3034	14.4202	13.6203	14.7871	18.0432	17.8986	12.1228
TGGT1_219440	hypothetical protein	5124	9383	7671	8480	5595	4827	5403	8676	7695	4645	25.3876	20.0644	22.5049	19.0979	20.8761	22.1468	26.9408	29.6633	21.3985
TGGT1_219450	WD domain, G-beta repeat-containing protein	7950	130	45	83	417	346	307	397	522	224	0.226707	0.0758629	0.141971	0.917409	0.964473	0.811067	0.794555	1.29695	0.665102
TGGT1_219460	hypothetical protein	3852	6625	7606	7815	6501	4960	5495	7364	5997	4662	23.8445	26.4639	27.5888	29.5181	28.5349	29.9617	30.4178	30.7516	28.5689
TGGT1_219470	hypothetical protein	516	679	782	657	671	528	516	549	620	444	18.2435	20.3115	17.3143	22.744	22.6759	21.0032	16.9287	23.7335	20.3114
TGGT1_219485	hypothetical protein	7062	10737	11169	10846	10982	9642	9348	13843	8341	7891	21.0787	21.1968	20.8849	27.1987	30.2566	27.802	31.1891	23.3298	26.3761
TGGT1_219500	hypothetical protein	1887	6003	7434	6906	5580	3200	3408	5119	5146	3627	44.1047	52.8001	49.7673	51.7197	37.5802	37.9327	43.1632	53.8663	45.3715
TGGT1_219510	putative GTP binding protein 7 isoform 2 family protein	1380	2816	3591	3287	2605	1743	2017	2803	2328	1833	28.2906	34.8755	32.3899	33.0159	27.9898	30.6982	32.318	33.3214	31.3538
TGGT1_219520	histone arginine methyltransferase PRMT1	1179	11335	9437	9006	8149	7732	8084	8814	7793	7669	133.29	107.276	103.874	120.888	145.331	144.012	118.949	130.56	153.544
TGGT1_219530	hypothetical protein	771	994	1071	905	980	639	680	714	491	430	17.8739	18.6174	15.9619	22.2313	18.3665	18.5242	14.7348	12.579	13.165
TGGT1_219540	cytosolic tRNA-Ala synthetase	3843	52331	42420	46214	36012	33761	37350	39842	34622	31158	188.789	147.94	163.528	163.897	194.682	204.13	164.957	177.951	191.384
TGGT1_219550	dihydrolipoyllysine-residue succinyltransferase component of oxoglutarate dehydrogenase	1413	11393	9982	9796	7871	6367	6742	9799	8414	6234	111.785	94.6802	94.2749	97.4276	99.8559	100.215	110.342	117.62	104.143
TGGT1_219570	hypothetical protein	528	134	112	204	269	261	244	397	192	180	3.51851	2.84294	5.25395	8.91071	10.9544	9.70603	11.9635	7.18269	8.04721
TGGT1_219590	RuvB family 1 protein	1479	8093	7275	7302	5894	5023	5638	5990	5552	4699	75.8629	65.9248	67.1372	69.7005	75.262	80.0649	64.4405	74.1483	74.9971
TGGT1_219600	hypothetical protein	2727	4842	5087	5135	3685	3192	3433	6250	4375	3323	24.6166	25.0012	25.6062	23.6345	25.9393	26.4408	36.4666	31.6893	28.7642
TGGT1_219610	hypothetical protein	630	22	40	34	93	35	26	236	121	80	0.484139	0.850949	0.733885	2.58188	1.23114	0.866799	5.96035	3.79371	2.99748
TGGT1_219620	hypothetical protein	1671	3638	2936	2721	2433	1965	2246	3709	3050	1943	30.1838	23.5485	22.1433	25.4659	26.0596	28.2305	35.3168	36.0531	27.4475
TGGT1_219630	flavodoxin domain-containing protein	2850	11257	13269	11694	7146	6298	7211	9908	8027	6497	54.7603	62.3989	55.7966	43.8543	48.971	53.1418	55.3148	55.6324	53.8115
TGGT1_219640	hypothetical protein	5448	5983	8073	7012	5253	5169	4750	13411	8634	6512	15.2255	19.8601	17.5023	16.8641	21.0257	18.3123	39.1674	31.3036	28.2153
TGGT1_219650	transporter, small conductance mechanosensitive ion channel (MscS) family protein	8382	6501	6452	7560	8253	4863	5127	6033	3276	3358	10.7528	10.3165	12.2649	17.221	12.8569	12.847	11.4521	7.71998	9.45671
TGGT1_219660	hypothetical protein	14712	1159	581	1659	2589	1352	1423	948	1314	1626	1.09219	0.529284	1.53343	3.0779	2.03651	2.03151	1.02527	1.76418	2.60889
TGGT1_219670	zinc finger (CCCH type) motif-containing protein	1788	0	0	0	19	8	24	11	12	7	0	0	0	0.185858	0.0991525	0.281922	0.0978872	0.132566	0.0924139
TGGT1_219678	hypothetical protein	4410	3096	3317	3239	3071	2201	2256	4122	2692	2292	9.73309	10.0807	9.98762	12.1797	11.0602	10.7445	14.872	12.0575	12.2683
TGGT1_219682	putative pyruvate dehydrogenase kinase	2271	5537	6457	5943	5344	3603	4171	6587	4887	3327	33.8023	38.1064	35.5859	41.157	35.1583	38.5752	46.1499	42.5055	34.5814
TGGT1_219690	hypothetical protein	627	8815	9979	9688	6893	5410	4504	7603	6286	5482	194.914	213.306	210.115	192.28	191.21	150.875	192.938	198.028	206.385
TGGT1_219700	putative DNA replication licensing factor MCM4	3045	23624	18362	22221	17274	14580	15542	15119	15544	13143	107.561	80.8196	99.2352	99.2201	106.109	107.203	79.0017	100.831	101.886
TGGT1_219710	hypothetical protein	5682	16258	12660	14114	8494	7893	8564	12402	12194	6960	39.6693	29.8618	33.7784	26.146	30.7838	31.6564	34.7289	42.3901	28.9145
TGGT1_219720	putative Ras-related protein Rab-5C	732	4398	4071	3889	4103	2789	2858	3282	2742	2391	83.2976	74.5374	72.2464	98.0358	84.4342	82.0043	71.3392	73.9905	77.1038
TGGT1_219730	hypothetical protein	1317	18227	22853	20323	12774	10624	10955	19302	13574	11089	191.875	232.563	209.842	169.643	178.765	174.708	233.194	203.583	198.753
TGGT1_219738	hypothetical protein	7578	11091	10460	10851	7673	6493	6900	16841	10258	7028	20.291	18.4995	19.4717	17.7094	18.9877	19.1241	35.3601	26.7379	21.8919
TGGT1_219742	hypothetical protein	1341	87	42	64	53	8	59	77	42	87	0.899453	0.419763	0.648994	0.69126	0.132203	0.924078	0.913613	0.618643	1.53143
TGGT1_219750	putative cytochrome c	348	10368	11559	11920	9586	6927	6847	9565	8359	7514	413.051	445.169	465.786	481.784	441.11	413.244	437.327	474.455	509.682
TGGT1_219760	N-acetyltransferase family protein	666	2037	2034	2122	1563	1383	1468	2205	1553	1193	42.4038	40.9318	43.3272	41.0468	46.0181	46.2953	52.6787	46.0593	42.2837
TGGT1_219770	putative 30S ribosomal protein S12	1785	4659	4008	3916	3115	2314	2758	4439	3648	2511	36.1862	30.0936	29.8328	30.5221	28.728	32.452	39.5683	40.3679	33.2059
TGGT1_219780	hypothetical protein	309	528	534	537	369	378	372	493	564	391	23.6899	23.1615	23.6323	20.8863	27.109	25.2854	25.3857	36.0529	29.8693
TGGT1_219790A	pre-mRNA processing factor PRP3	915	1442	1315	1363	979	800	994	1175	1436	770	21.849	19.2614	20.2565	18.7135	19.3754	22.8166	20.4323	30.9994	19.8645
TGGT1_219790B	pre-mRNA processing factor PRP3	1933	4230	4185	3615	2784	2430	2623	3351	3096	2413	30.3387	29.0167	25.4311	25.1902	27.8584	28.5005	27.5831	31.6365	29.4668
TGGT1_219800	putative vacuolar ATP synthase subunit b	1518	24549	23142	21713	18707	16374	16291	20812	18434	14582	224.208	204.321	194.508	215.539	239.036	225.404	218.144	239.865	226.753
TGGT1_219810	hypothetical protein	2901	25425	32619	31257	20513	20384	21244	26987	19095	17014	121.507	150.698	146.517	123.673	155.712	153.806	148.016	130.014	138.441
TGGT1_219820	putative polyubiquitin UbC	924	19070	22144	20324	19697	15560	13448	19071	14279	15306	286.132	321.195	299.107	372.84	373.18	305.683	328.399	305.243	391.018
TGGT1_219828	HMG (high mobility group) box domain-containing protein	297	3	3	4	42	39	32	50	57	41	0.14004	0.135378	0.183144	2.47336	2.90997	2.26297	2.67864	3.79086	3.25862
TGGT1_219832	cyclin-dependent kinase regulatory subunit protein	3804	7624	6024	6073	6465	5319	5679	6970	5583	4870	27.7863	21.2241	21.7096	29.725	30.9864	31.3557	29.1536	28.9899	30.2201
TGGT1_219840	hypothetical protein	888	1566	906	1034	1324	883	881	985	868	912	24.4493	13.6741	15.8342	26.0777	22.0358	20.8376	17.6491	19.3075	24.2431
TGGT1_219850	prolyl-tRNA synthetase (ProRS)	2493	43299	32835	34621	31658	27119	29450	28557	26311	24620	240.793	176.522	188.846	222.103	241.064	248.113	182.26	208.466	233.116
TGGT1_219860	putative replication licensing factor	2919	31488	22851	26343	23386	17546	19915	18213	18716	17349	149.554	104.919	122.722	140.125	133.206	143.295	99.2768	126.648	140.297
TGGT1_220025	hypothetical protein	2730	12	73	25	42	4	12	55	14	6	0.0609406	0.35838	0.124528	0.26908	0.0324697	0.0923218	0.320553	0.101294	0.0518795
TGGT1_220060	hypothetical protein	351	3331	3446	3533	3815	3429	3663	5034	2899	2398	131.57	131.581	136.876	190.1	216.492	219.187	228.195	163.14	161.268
TGGT1_220060A	hypothetical protein	717	2033	2088	2217	1863	1605	1657	1808	1224	1015	39.3103	39.0297	42.0471	45.4452	49.6063	48.5388	40.1217	33.7196	33.416
TGGT1_220060B	hypothetical protein	406	2509	2357	2737	3562	2464	2794	3548	2176	1942	85.6767	77.8068	91.6723	153.448	134.492	144.539	139.046	105.865	112.909
TGGT1_220070	hypothetical protein	468	0	0	0	0	4	0	0	0	1	0	0	0	0	0.189407	0	0	0	0.0504384
TGGT1_220080	Toxoplasma gondii family C protein	936	0	0	0	0	0	0	0	0	5	0	0	0	0	0	0	0	0	0.126096
TGGT1_220090	hypothetical protein	789	1873	1650	1702	1719	1223	1338	1772	1627	1198	32.9116	28.0279	29.3341	38.106	34.3503	35.6176	35.7345	40.7315	35.8415
TGGT1_220100	phosphoribosylpyrophosphate synthetase	1674	11604	12586	11241	9761	9151	9399	10458	9303	8567	96.1038	100.766	91.3144	101.984	121.142	117.927	99.4017	109.771	120.804
TGGT1_220110	hypothetical protein	7563	3619	3641	3624	2385	2301	2252	3960	2732	2158	6.63411	6.45224	6.51604	5.51554	6.74223	6.25403	8.33109	7.1352	6.73541
TGGT1_220120	hypothetical protein	954	1816	1397	1579	1368	1107	1258	1609	1358	1073	26.391	19.626	22.5073	25.0802	25.7146	27.696	26.8354	28.1171	26.5496
TGGT1_220125	hypothetical protein	540	122	103	146	102	85	103	129	113	97	3.13224	2.55639	3.67662	3.3037	3.48824	4.00617	3.80099	4.13337	4.24019
TGGT1_220128	hypothetical protein	711	348	278	285	226	158	157	245	373	135	6.78575	5.24034	5.45086	5.55946	4.92457	4.63784	5.48273	10.3624	4.48199
TGGT1_220132	hypothetical protein	5733	2415	1454	2432	1811	1314	1294	1695	1585	1469	5.84014	3.39912	5.76861	5.52498	5.07919	4.74065	4.70423	5.46094	6.04849
TGGT1_220140	EF hand domain-containing protein	735	1081	869	865	1126	873	941	999	1058	868	20.3904	15.8459	16.0036	26.7945	26.3213	26.8898	21.6261	28.4327	27.8766
TGGT1_220145	hypothetical protein	621	0	0	0	4	0	0	0	0	0	0	0	0	0.112658	0	0	0	0	0
TGGT1_220150	putative 50S ribosomal protein L16	564	1360	1239	1305	1189	928	957	1348	1073	916	33.4309	29.4426	31.4645	36.872	36.4628	35.6384	38.0287	37.5786	38.3375
TGGT1_220160	WD domain-containing protein	1665	2240	2104	1980	1616	1462	1357	2197	1672	1417	18.6518	16.9362	16.1711	16.9754	19.4587	17.1179	20.995	19.8354	20.0892
TGGT1_220170	hypothetical protein	813	1329	1455	1360	802	956	844	1456	1073	674	22.6633	23.9859	22.7477	17.2535	26.0584	21.8041	28.4952	26.0693	19.5694
TGGT1_220175	hypothetical protein	2091	1924	3099	2617	1476	1370	1483	2427	1675	1429	12.7567	19.8633	17.0192	12.346	14.5194	14.8961	18.4678	15.8227	16.1319
TGGT1_220180	hypothetical protein	255	101	142	111	97	75	64	149	89	102	5.49123	7.46332	5.91933	6.65312	6.51781	5.27139	9.29708	6.89397	9.44207
TGGT1_220190	hypothetical protein	1683	1466	1692	1639	981	846	886	1590	1178	947	12.0764	13.4741	13.2429	10.1948	11.1395	11.057	15.0319	13.8255	13.2823
TGGT1_220200	hypothetical protein	2043	4437	4743	4405	3799	2532	3001	4444	3985	2761	30.1099	31.1149	29.3202	32.5233	27.4648	30.852	34.6104	38.5283	31.9011
TGGT1_220208	hypothetical protein	8106	4411	4196	4245	2822	2552	2572	3846	3366	2414	7.54429	6.93766	7.12132	6.08898	6.97678	6.66423	7.54924	8.20214	7.02971
TGGT1_220212	pseudouridine synthase	1563	1228	1141	1058	816	857	1084	1038	1023	749	10.8925	9.78387	9.20484	9.13115	12.1507	14.5665	10.5667	12.9282	11.3117
TGGT1_220230A	leucine rich repeat-containing protein	2739	2518	1856	2084	1384	1332	1436	2909	2439	1424	12.7454	9.08176	10.3465	8.83768	10.7769	11.0115	16.8987	17.5889	12.2723
TGGT1_220230B	leucine rich repeat-containing protein	975	1276	1160	1161	1002	795	867	1616	1348	841	18.1441	15.9455	16.1926	17.9745	18.0694	18.6767	26.3716	27.3089	20.361
TGGT1_220240	hypothetical protein	1581	46690	75921	60639	32814	30223	33121	46691	26509	26096	409.43	643.597	521.567	363.012	423.63	440.005	469.896	331.193	389.627
TGGT1_220250	Nucleotide-sensitive chloride conductance regulator (ICln) protein	621	3642	3318	3346	2818	2414	2784	4067	3005	2453	81.3086	71.6092	73.2696	79.3676	86.1443	94.1593	104.204	95.5812	93.2423
TGGT1_220260	hypothetical protein	1791	1681	1673	1672	1100	1062	1096	2053	1574	1190	13.0125	12.5194	12.6949	10.7422	13.1404	12.8529	18.2387	17.3592	15.6841
TGGT1_220270	alveolin domain containing intermediate filament IMC6	1335	24359	23611	24280	26706	11693	10642	14262	20730	15912	252.969	237.037	247.319	349.882	194.1	167.428	169.981	306.717	281.352
TGGT1_220280	mucin family glycoprotein	1356	22	10	24	42	21	12	40	24	20	0.224932	0.0988381	0.240681	0.541731	0.343195	0.185869	0.469354	0.3496	0.348159
TGGT1_220290	hypothetical protein	6168	2403	3262	3380	2625	2120	2257	2830	2118	1812	5.40129	7.088	7.45181	7.44353	7.6168	7.68551	7.30033	6.78268	6.93459
TGGT1_220300	ribosomal protein L15 protein	4278	7361	4850	5686	5270	3929	4529	5747	5064	3667	23.8553	15.1944	18.0741	21.5459	20.3527	22.2355	21.3747	23.3815	20.2338
TGGT1_220310	hypothetical protein	471	487	517	506	471	310	335	431	395	299	14.3349	14.7114	14.609	17.4902	14.5855	14.9386	14.5599	16.5652	14.985
TGGT1_220320	BSD domain-containing protein	960	1319	1427	1376	1096	693	916	1370	966	821	19.0485	19.9222	19.4911	19.9679	15.9972	20.0406	22.7065	19.8758	20.1873
TGGT1_220330	hypothetical protein	1638	4301	3083	3926	4093	3895	4139	4060	3178	3151	36.4036	25.2257	32.5931	43.7041	52.6956	53.0722	39.4378	38.323	45.409
TGGT1_220340	hypothetical protein	5205	120	86	150	309	248	240	571	293	180	0.319631	0.221443	0.391886	1.03832	1.05587	0.968447	1.74548	1.1119	0.816317
TGGT1_220350	tRNA ligases class II (D, K and N) domain-containing protein	3513	14802	12269	12968	11568	9704	10995	12289	10736	7975	58.4158	46.8075	50.1978	57.5936	61.2144	65.7359	55.6594	60.3648	53.587
TGGT1_220360	FAD binding domain-containing protein	4173	6258	6568	6749	4907	3470	3861	7358	6014	4041	20.791	21.0945	21.9928	20.5666	18.4273	19.4329	28.0551	28.4665	22.8585
TGGT1_220370	hypothetical protein	3624	5596	6802	6390	5623	3756	3455	6886	6166	4497	21.4081	25.1555	23.9774	27.1378	22.9677	20.0237	30.2329	33.6074	29.2915
TGGT1_220380	hypothetical protein	3015	13066	19794	15155	6532	6084	6910	15011	10174	7051	60.0819	87.9894	68.3531	37.8925	44.718	48.1367	79.2178	66.6537	55.204
TGGT1_220390	hypothetical protein	825	7152	8952	8191	5665	4823	5230	7615	6046	4998	120.188	145.429	135.012	120.099	129.552	133.148	146.864	144.755	143.004
TGGT1_220400	actin depolymerizing factor ADF	357	51561	49972	54112	33006	25324	26132	26839	27021	24481	2002.36	1876.04	2061.18	1617.03	1571.97	1537.41	1196.19	1495.04	1618.71
TGGT1_220420	3'5'-cyclic nucleotide phosphodiesterase domain-containing protein	3123	125	127	167	234	182	181	232	141	122	0.554915	0.545024	0.727167	1.3105	1.29146	1.21728	1.182	0.891799	0.922136
TGGT1_220430	hypothetical protein	4857	5922	5782	5620	4377	3668	3835	5521	4349	3276	16.904	15.9549	15.7347	15.7617	16.7356	16.5837	18.0863	17.6865	15.9215
TGGT1_220440	cyclin-dependent kinase regulatory subunit protein	2547	4189	2314	3636	3940	2677	2629	1689	2380	2055	22.8018	12.1764	19.4126	27.0559	23.2917	21.6794	10.5512	18.4573	19.0454
TGGT1_220450	ribonuclease HI protein	1974	2198	1740	2324	3020	2225	2712	1739	1581	1764	15.4372	11.8137	16.0095	26.758	24.9784	28.8555	14.0169	15.8199	21.094
TGGT1_220460	SNF7 family protein	798	59	36	45	110	53	66	111	76	69	1.02503	0.604622	0.76683	2.41093	1.47182	1.73711	2.2132	1.88118	2.04105
TGGT1_220470	hypothetical protein	4035	13436	17127	16138	8410	7003	7891	16419	11396	8000	46.1652	56.8881	54.3871	36.4541	38.4611	41.0747	64.7446	55.7864	46.8008
TGGT1_220480	hypothetical protein	2430	2573	2865	2643	1971	1750	1828	3226	2302	1607	14.6799	15.8017	14.7904	14.1865	15.9593	15.7999	21.1231	18.7119	15.6105
TGGT1_220490	putative pre-rRNA-processing protein PNO1	888	1323	1300	1213	1132	1012	1026	1389	1133	954	20.6555	19.6207	18.5754	22.296	25.2551	24.2672	24.888	25.2021	25.3596
TGGT1_220500	UBX domain-containing protein	1164	9936	11488	11029	8247	6736	6809	10453	8314	6180	118.344	132.274	128.846	123.919	128.242	122.862	142.886	141.084	125.326
TGGT1_220510	hypothetical protein	1839	4857	8202	5985	4309	3657	3620	7582	5160	4221	36.6163	59.7753	44.256	40.9816	44.0681	41.344	65.5998	55.4227	54.1802
TGGT1_220520	hypothetical protein	6894	19511	14370	18561	11109	8967	9604	18780	12808	8710	39.2371	27.9363	36.6117	28.1837	28.8242	29.2595	43.3436	36.6969	29.8232
TGGT1_220530	AP2 domain transcription factor AP2V-1	1458	7411	8793	7356	5166	3900	3987	8665	5282	3643	70.4705	80.8283	68.6078	61.9714	59.2773	57.4347	94.5609	71.5584	58.9805
TGGT1_220540	hypothetical protein	891	2285	4445	2941	1691	1873	1812	2841	1470	1501	35.5547	66.8618	44.8856	33.194	46.5845	42.7136	50.7334	32.5881	39.7658
TGGT1_220560	hypothetical protein	1275	25	22	56	81	40	63	241	142	88	0.271843	0.231258	0.597265	1.11114	0.695234	1.03781	3.00751	2.19987	1.62922
TGGT1_220570	hypothetical protein	2103	6237	6390	5805	4354	3939	4414	6250	5535	3421	41.1173	40.7235	37.5364	36.2112	41.5076	44.0838	47.2869	51.9874	38.3991
TGGT1_220580	hypothetical protein	501	1326	1207	1223	990	907	852	1159	1191	795	36.6939	32.2889	33.1954	34.5614	40.119	35.718	36.8083	46.9563	37.4573
TGGT1_220585	hypothetical protein	4626	965	1085	1457	1985	1534	1490	3787	2134	1525	2.89208	3.14346	4.28296	7.50497	7.34853	6.76497	13.0254	9.11189	7.78164
TGGT1_220600	hypothetical protein	2268	10385	9803	10542	8135	5788	6566	8629	6396	5631	63.4822	57.9295	63.2076	62.7348	56.5544	60.8056	60.5366	55.7038	58.607
TGGT1_220610	protein phosphatase 2C domain-containing protein	1647	7817	7184	6800	5970	4519	4891	7869	5582	4925	65.8013	58.4597	56.1442	63.3979	60.8037	62.372	76.0198	66.9447	70.5862
TGGT1_220630	hypothetical protein	2820	51100	54662	49882	40856	33654	36920	58211	28344	29111	251.223	259.789	240.538	253.397	264.465	274.978	328.44	198.533	243.677
TGGT1_220640	hypothetical protein	748	13330	16587	13378	11128	9060	10322	17412	8499	8632	247.068	297.201	243.209	260.201	268.416	289.833	370.38	224.433	272.406
TGGT1_220650	hypothetical protein	1110	788	745	910	642	459	550	918	778	403	9.84218	8.99533	11.1483	10.1159	9.1637	10.407	13.1589	13.8445	8.57016
TGGT1_220720	hypothetical protein	366	1777	3192	2677	2074	1593	1874	3918	1729	1163	67.3123	116.887	99.4619	99.111	96.453	107.541	170.327	93.3112	75.0077
TGGT1_220730	hypothetical protein	342	2007	1994	1937	2588	2096	2178	4206	2254	1819	81.3597	78.1417	77.0182	132.352	135.815	133.757	195.679	130.181	125.549
TGGT1_220840	threonine synthase	1716	30	31	28	121	94	82	112	97	68	0.242377	0.242119	0.221886	1.23328	1.21392	1.00365	1.03849	1.11654	0.935403
TGGT1_220850	hypothetical protein	666	2985	2655	2448	1931	1479	1843	2381	1917	1442	62.1382	53.4287	49.9835	50.711	49.2124	58.1215	56.8834	56.8549	51.1091
TGGT1_220860	DEAD/DEAH box helicase	1809	10843	9424	8730	7432	6406	7079	9581	7583	6007	83.0996	69.8201	65.6244	71.8557	78.4746	82.19	84.27	82.7985	78.3838
TGGT1_220870	hypothetical protein	525	1260	1502	1410	907	863	831	1448	960	828	33.2736	38.3438	36.5216	30.2163	36.4278	33.2451	43.8844	36.1187	37.2287
TGGT1_220880	hypothetical protein	612	1762	1740	1721	1394	1018	1377	1844	1398	1050	39.9156	38.105	38.2401	39.8387	36.8619	47.2572	47.9413	45.1207	40.4991
TGGT1_220890	hypothetical protein	1365	18458	27374	22779	10933	11018	11693	14820	10809	8883	187.474	268.775	226.93	140.088	178.876	179.92	172.749	156.413	153.615
TGGT1_220900	hypothetical protein	2121	37153	37782	36612	40354	19311	17633	21421	30736	24321	242.852	238.742	234.732	332.767	201.765	174.611	160.694	286.237	270.675
TGGT1_220910	HEAT repeat-containing protein	5310	16578	15259	16024	13084	10542	10560	15284	12316	8413	43.2838	38.5137	41.0361	43.0963	43.9956	41.7691	45.7976	45.8137	37.3993
TGGT1_220920	hypothetical protein	5046	2745	2680	2740	2486	2040	1852	2827	2417	1453	7.54194	7.11822	7.38402	8.61684	8.95909	7.70867	8.91413	9.46126	6.79713
TGGT1_220930	hypothetical protein	2064	14428	10286	11097	10795	6159	6507	6348	7859	6946	96.9136	66.7914	73.1115	91.476	66.1274	66.215	48.9359	75.2103	79.4387
TGGT1_220940	ribosomal RNA methyltransferase (FtsJ ) family protein	1449	2287	2075	2250	1835	1360	1577	2459	1998	1621	21.8819	19.1926	21.1156	22.1494	20.7994	22.8586	27.0017	27.2362	26.4072
TGGT1_220950	hypothetical protein	1006	41665	81707	66568	22332	23696	24839	41569	27894	20124	574.198	1088.54	899.823	388.261	521.985	518.587	657.464	547.687	472.197
TGGT1_221160	acetyltransferase, GNAT family protein	1242	3985	4767	4603	3873	3109	3135	5099	3200	3039	44.4831	51.4408	50.3975	54.5406	55.4728	53.0153	65.3227	50.8918	57.7585
TGGT1_221170	CAAX metallo endopeptidase	1299	9206	7064	7946	7616	6219	6643	7503	5927	5731	98.254	72.8829	83.1819	102.544	106.094	107.409	91.9023	90.125	104.143
TGGT1_221180	hypothetical protein	2376	21932	29013	23208	11319	11060	11370	21287	16291	11271	127.974	163.655	132.825	83.3212	103.155	100.508	142.55	135.432	111.975
TGGT1_221190	putative mrna cleavage factor family protein	1245	1666	2286	1766	1203	1156	1242	2061	1364	1114	18.5521	24.6088	19.289	16.9001	20.5764	20.9526	26.3396	21.6404	21.1214
TGGT1_221200A	CW-type Zinc Finger protein	4576	9541	6771	10251	7053	6782	6584	9746	7300	5319	28.9065	19.8313	30.4628	26.9576	32.8438	30.2196	33.8876	31.5106	27.4379
TGGT1_221200B	CW-type Zinc Finger protein	3904	9614	9274	9453	6744	6944	6903	10391	7005	5443	34.1415	31.8377	32.9268	30.2136	39.4168	37.1376	42.3495	35.442	32.9106
TGGT1_221210	cyclophilin	540	69255	71274	78725	56761	42024	41880	44425	39341	36532	1778.06	1768.97	1982.48	1838.44	1724.59	1628.91	1308.98	1439.04	1596.93
TGGT1_221220	hypothetical protein	5787	386	223	227	923	561	614	1445	737	601	0.924745	0.516458	0.533411	2.7896	2.14828	2.22844	3.97297	2.51555	2.45148
TGGT1_221230	hypothetical protein	1725	9481	7858	7839	5629	4217	5354	7894	6722	4238	76.1997	61.053	61.7961	57.0737	54.1746	65.1891	72.8129	76.9714	57.9934
TGGT1_221240	hypothetical protein	312	3	0	0	0	0	0	0	0	0	0.133308	0	0	0	0	0	0	0	0
TGGT1_221250	hypothetical protein	3159	16072	12014	13487	11801	5963	6255	6602	9068	6607	70.5356	50.9709	58.0571	65.3376	41.8308	41.5875	33.2527	56.6998	49.3698
TGGT1_221260	Class-II DAHP synthetase family protein	1848	4493	3935	3834	3083	2836	3083	4650	3629	2721	33.7072	28.5382	28.2124	29.1787	34.0083	35.0394	40.0361	38.7886	34.7563
TGGT1_221265	hypothetical protein	2001	20	11	11	12	0	8	34	0	16	0.138571	0.0736766	0.0747541	0.104889	0	0.0839708	0.270354	0	0.188747
TGGT1_221270	oxidoreductase, 2OG-Fe(II) oxygenase family protein	1206	3723	4460	3776	4680	2780	2665	3649	2871	2830	42.799	49.5646	42.5769	67.8723	51.0832	46.4126	48.1423	47.0225	55.3919
TGGT1_221280	hypothetical protein	12114	15330	8313	12650	11108	7323	7202	7056	9151	7433	17.5446	9.19717	14.2001	16.0377	13.3962	12.4868	9.26769	14.9211	14.4838
TGGT1_221295	hypothetical protein	591	1989	2207	2071	1944	1567	1520	2624	2279	1417	46.659	50.0494	47.6521	57.5311	58.7574	54.0184	70.6443	76.1687	56.5965
TGGT1_221310	aminopeptidase N protein	3210	5608	4749	5233	8817	6658	7309	9141	5883	5268	24.2209	19.8281	22.1684	48.0408	45.9642	47.8232	45.3095	36.2004	38.7389
TGGT1_221320	acetyl-CoA carboxylase ACC1	7845	40989	20148	28527	27420	19306	20893	27307	22206	21772	72.4374	34.421	49.4485	61.132	54.5356	55.9363	55.3837	55.911	65.5107
TGGT1_221330	DNA gyrase/topoisomerase IV, A subunit domain-containing protein	4785	13663	15053	15736	10645	8657	8726	13859	8036	7106	39.587	42.1624	44.72	38.9097	40.0928	38.3018	46.084	33.1725	35.055
TGGT1_221340	hypothetical protein	1548	2078	2764	2946	2459	1508	1985	3036	1952	1656	18.6107	23.9305	25.8792	27.7832	21.5879	26.9324	31.2055	24.9074	25.252
TGGT1_221350	Ctr copper transporter family protein	903	1731	1312	1440	1555	1349	1476	1504	1188	1217	26.5765	19.4729	21.6852	30.1187	33.1059	34.3308	26.5009	25.9865	31.8134
TGGT1_221360	hypothetical protein	1935	3998	3114	3304	2830	2170	2339	3501	3000	1859	28.6451	21.5686	23.2193	25.5799	24.8519	25.3884	28.788	30.6239	22.678
TGGT1_221370	hypothetical protein	4041	3103	3055	3153	3348	1663	1714	2613	2690	2312	10.6459	10.1323	10.6102	14.4907	9.11978	8.90856	10.2885	13.1487	13.5053
TGGT1_221380	alba 1	744	21953	22350	27958	22331	18571	17808	16424	13798	15047	409.081	402.614	511.002	524.964	553.15	502.722	351.242	366.322	477.402
TGGT1_221390	hypothetical protein	2628	6424	6413	6257	6453	3793	3517	6621	6795	4537	33.8897	32.7054	32.3765	42.9468	31.9844	28.1082	40.0866	51.0721	40.7521
TGGT1_221400	hypothetical protein	5979	36898	34752	39066	29751	23804	24364	41671	27239	25120	85.5584	77.8996	88.8505	87.0296	88.2272	85.5866	110.893	89.9875	99.1741
TGGT1_221410	actin-like protein ALP4	1422	4540	4246	4382	4000	3067	3316	3902	3357	2493	44.2634	40.0188	41.9047	49.1988	47.7964	48.9779	43.6604	46.6307	41.3837
TGGT1_221415	hypothetical protein	267	0	2	0	5	0	0	7	0	5	0	0.100393	0	0.327531	0	0	0.417145	0	0.442044
TGGT1_221420	putative Chromosome-associated kinesin KLP1	2787	99	104	108	304	215	239	449	334	219	0.492478	0.500127	0.526958	1.90779	1.70955	1.80114	2.56336	2.36717	1.85487
TGGT1_221430	hypothetical protein	2580	1768	1974	1887	1364	1338	1659	2177	1641	1295	9.50059	10.2544	9.94585	9.24674	11.4926	13.5055	13.4258	12.5634	11.8483
TGGT1_221440	putative RPGR	5889	8121	6897	7282	5870	3689	4058	5553	4318	3466	19.1186	15.6965	16.8151	17.4337	13.8819	14.4729	15.0033	14.4831	13.8929
TGGT1_221450	SPRY domain-containing protein	1566	2635	2494	2549	1981	1399	1666	2146	1759	1215	23.328	21.3446	22.1344	22.1252	19.7973	22.3444	21.8041	22.1867	18.3144
TGGT1_221455	hypothetical protein	756	711	435	720	866	653	796	877	666	501	13.0388	7.71172	12.9509	20.035	19.1413	22.1145	18.4577	17.4009	15.6431
TGGT1_221460	phosphoglycerate mutase family protein	1353	9130	8842	8279	7368	5334	6581	8504	6539	5411	93.5537	87.5864	83.2089	95.2458	87.3647	102.16	100.006	95.4626	94.4032
TGGT1_221470	hypothetical protein	1659	21091	22124	20152	20449	14449	15831	23492	16886	13862	176.254	178.732	165.181	215.586	193.007	200.423	225.307	201.048	197.236
TGGT1_221480	hypothetical protein	873	7885	12319	10248	6455	6026	6289	8065	5343	4502	125.221	189.123	159.63	129.323	152.966	151.305	146.991	120.89	121.73
TGGT1_221490	cell cycle regulator protein	543	1671	1518	1867	1331	1298	1302	1500	1389	962	42.6643	37.4676	46.7556	42.8719	52.9731	50.3613	43.9534	50.5268	41.8198
TGGT1_221500	dual specificity phosphatase, catalytic domain-containing protein	2949	4180	4569	4433	3183	2367	2797	5079	3681	2938	19.6512	20.7649	20.4415	18.878	17.7871	19.9206	27.4034	24.6553	23.5171
TGGT1_221510	hypothetical protein	480	11620	12129	12259	9443	6503	7944	7727	7990	6951	335.624	338.663	347.299	344.083	300.23	347.603	256.136	328.795	341.832
TGGT1_221522	adaptor complexes medium subunit family protein	1716	9109	7926	7281	6900	5500	5836	7553	6715	5202	73.5939	61.9043	57.6983	70.3276	71.0275	71.4305	70.033	77.2945	71.5583
TGGT1_221530	hypothetical protein	1338	4924	6041	5005	5333	3188	3143	3498	3518	3028	51.0211	60.5113	50.8672	69.7123	52.8011	49.3371	41.5972	51.9349	53.4204
TGGT1_221540	hypothetical protein	3462	3578	3706	3459	3208	2363	2469	5532	4174	2969	14.3285	14.347	13.5867	16.2069	15.1258	14.9789	25.4247	23.8147	20.2437
TGGT1_221550	CMGC kinase, MAPK family, MEK kinase-related (incomplete catalytic triad)	1800	4	0	0	27	21	21	83	22	30	0.0308089	0	0	0.262353	0.25854	0.245037	0.733679	0.241418	0.393419
TGGT1_221560	hypothetical protein	1656	12	4	37	3	0	9	25	0	16	0.100464	0.0323731	0.30383	0.0316851	0	0.114148	0.240204	0	0.228069
TGGT1_221570	putative pre-rRNA-processing protein	1044	1169	1076	804	860	609	681	988	952	892	15.5239	13.8133	10.4724	14.4076	12.927	13.7004	15.0576	18.0118	20.1684
TGGT1_221580	ribosomal RNA large subunit methyltransferase J protein	6543	20949	15972	20481	15755	13335	14037	16727	11819	10078	44.3889	32.7165	42.5661	42.1149	45.1645	45.0591	40.6763	35.6799	36.3584
TGGT1_221585	hypothetical protein	309	699	757	797	456	571	560	778	386	443	31.3622	32.8338	35.0743	25.8107	40.9504	38.0641	40.061	24.6745	33.8417
TGGT1_221590	dual specificity phosphatase, catalytic domain-containing protein	1071	22433	36687	27399	13744	14501	15196	18888	13205	11563	290.393	459.099	347.884	224.449	300.047	298.006	280.606	243.539	254.852
TGGT1_221600	hypothetical protein	2691	5086	4451	4558	4569	3306	3713	5016	4275	3098	26.203	22.1681	23.033	29.6962	27.2251	28.9799	29.6582	31.3792	27.1753
TGGT1_221610	ubiquitin carboxyl-terminal hydrolase	2388	7117	6272	6482	6532	4255	4554	6852	5115	4309	41.3191	35.2011	36.9117	47.8416	39.4863	40.0538	45.6545	42.3088	42.5941
TGGT1_221620	putative beta-tubulin	1350	48933	42168	47109	47441	25297	24960	23572	34545	28975	502.523	418.633	474.526	614.63	415.256	388.326	277.82	505.442	506.637
TGGT1_221630	hypothetical protein	5823	3452	4659	4526	4185	4052	3190	8151	5713	4696	8.21887	10.7233	10.5696	12.5702	15.4207	11.5061	22.2723	19.3793	19.0365
TGGT1_221640	hypothetical protein	3816	6704	10029	8870	5454	4969	5069	9723	6616	4757	24.3564	35.2236	31.6086	24.9977	28.8564	27.8997	40.5408	34.2458	29.426
TGGT1_221660	DEAD/DEAH box helicase domain-containing protein	5553	10788	9389	9952	6535	6012	6713	10342	8429	5757	26.934	22.6608	24.3709	20.5832	23.9923	25.3907	29.6331	29.9825	24.4723
TGGT1_221665	hypothetical protein	2358	36	24	25	143	91	87	294	226	89	0.211664	0.136412	0.144174	1.06069	0.855221	0.774927	1.98383	1.89315	0.89095
TGGT1_221670	transcriptional elongation factor FACT140	3597	21262	17083	18748	14240	12605	13435	19405	14569	11366	81.9506	63.6514	70.8768	69.241	77.6575	78.4482	85.8368	80.0035	74.5889
TGGT1_221675A	hypothetical protein	1671	2616	1570	2473	2162	1336	1054	1915	1227	1269	21.7045	12.5924	20.1251	22.6294	17.7178	13.248	18.2345	14.504	17.9264
TGGT1_221675B	hypothetical protein	3184	7746	7107	7445	6470	3694	3858	6207	3824	3902	33.7282	29.9156	31.7966	35.5406	25.7102	25.4492	31.0177	23.7227	28.9282
TGGT1_221685	hypothetical protein	1044	132	219	178	55	92	61	376	119	73	1.75292	2.81143	2.31851	0.921417	1.95285	1.2272	5.73044	2.25147	1.65055
TGGT1_221690	hypothetical protein	4233	7047	6743	6244	4392	3435	4625	5847	4933	3794	23.0804	21.3496	20.0588	18.1471	17.9829	22.9482	21.9779	23.0188	21.1571
TGGT1_221700	hypothetical protein	840	2744	2847	2734	2240	1894	2018	2987	2042	1687	45.289	45.4247	44.2597	46.6405	49.9668	50.4577	56.5791	48.0171	47.407
TGGT1_221710	TBC domain-containing protein	5124	7185	5479	6485	5059	4188	4867	6990	5446	4102	19.4404	14.331	17.2104	17.2683	18.1125	19.9498	21.7054	20.9937	18.897
TGGT1_221720	hypothetical protein	9252	15635	14906	16222	13214	11001	12540	16307	12675	9708	23.4288	21.5928	23.8429	24.98	26.3498	28.4674	28.0439	27.0603	24.7686
TGGT1_221818	hypothetical protein	945	1381	1447	1395	1305	785	1135	1118	668	647	20.2605	20.5221	20.0739	24.1531	18.4085	25.2261	18.8239	13.9625	16.1614
TGGT1_221830	subtilisin SUB12	5880	237	60	120	863	525	548	1104	997	358	0.558804	0.13676	0.277519	2.56701	1.97862	1.95744	2.98739	3.34917	1.43718
TGGT1_221840	hypothetical protein	1395	9	5	10	40	44	39	375	379	105	0.0894451	0.0480374	0.09748	0.50151	0.698971	0.587186	4.27718	5.36642	1.77673
TGGT1_221850	putative prohibitin family protein	633	1047	1011	999	802	721	733	978	1000	748	22.9314	21.4058	21.4611	22.1597	25.2414	24.3212	24.583	31.2044	27.8936
TGGT1_221865	hypothetical protein	342	79	82	62	58	44	32	28	36	22	3.2025	3.21345	2.46522	2.96617	2.85107	1.96521	1.30266	2.0792	1.51846
TGGT1_221870	hypothetical protein	4122	20752	16946	18585	10804	8829	9825	17275	13195	8433	69.7976	55.0989	61.3118	45.8428	47.4662	50.0622	66.6823	63.2297	48.2927
TGGT1_221880	hypothetical protein	2418	248	107	155	392	302	325	265	230	200	1.42195	0.593078	0.871696	2.83546	2.76778	2.82301	1.74377	1.87885	1.95245
TGGT1_221890	WD domain, G-beta repeat-containing protein	1971	128	53	74	251	120	134	151	213	140	0.90035	0.36039	0.510546	2.22731	1.3492	1.42792	1.21896	2.13458	1.67667
TGGT1_221895	hypothetical protein	582	33	20	13	28	5	17	22	5	26	0.786103	0.460565	0.303746	0.841452	0.190383	0.613496	0.601451	0.169694	1.05453
TGGT1_221900	hypothetical protein	669	1955	2174	1870	1400	1203	1250	1703	1257	1242	40.5144	43.5529	38.0106	36.6013	39.8493	39.2437	40.5032	37.1132	43.823
TGGT1_221905	hypothetical protein	513	7549	7272	7304	5345	4079	4414	6205	5202	3896	204.014	189.986	193.612	182.232	176.205	180.718	192.453	200.296	179.27
TGGT1_221910	AN1 family Zinc finger domain-containing protein	699	14505	15783	15641	11707	8557	9303	13041	10585	7762	287.693	302.619	304.282	292.929	271.285	279.532	296.848	299.112	262.122
TGGT1_221922	NifU family domain-containing protein	1452	3964	3162	3634	3359	2817	3041	2459	2616	2055	37.8491	29.1863	34.0336	40.4611	42.9933	43.9881	26.9459	35.587	33.4081
TGGT1_221930	hypothetical protein	636	0	0	0	9	7	0	3	13	10	0	0	0	0.247502	0.243906	0	0.0750524	0.403744	0.37115
TGGT1_221940	adaptin n terminal region domain-containing protein	4047	6829	6060	6078	4006	3811	4090	7117	5396	3519	23.3944	20.0689	20.4229	17.313	20.8683	21.2264	27.9811	26.3365	20.5255
TGGT1_221950	putative splicesome-associated protein	1680	8165	7834	7096	5379	4688	4859	7664	6454	4824	67.3806	62.4969	57.4373	55.9998	61.8385	60.7468	72.585	75.8821	67.7805
TGGT1_221970	hypothetical protein	687	3012	2859	2542	2765	2007	1924	2499	2245	1731	60.7836	55.7752	50.3163	70.3935	64.7398	58.8212	57.8775	64.5475	59.4768
TGGT1_221980	U1 zinc finger protein	1677	1873	2166	1730	1391	1204	1287	1726	1284	1293	15.4843	17.3105	14.0282	14.5074	15.9101	16.1187	16.376	15.1235	18.2001
TGGT1_221990	hypothetical protein	1761	5942	5145	5727	5571	3107	2852	3741	5950	4059	46.7801	39.157	44.2239	55.3309	39.0988	34.0154	33.801	66.7386	54.4085
TGGT1_222000	brix domain-containing protein	1527	4459	3557	3439	3243	3143	3280	4157	3677	2980	40.4843	31.2197	30.6255	37.1451	45.6128	45.1149	43.3153	47.5635	46.0664
TGGT1_222010	HAD hydrolase, family IIID protein	1986	5501	4272	4352	4466	3516	4335	5795	3686	3273	38.4017	28.8294	29.7988	39.3309	39.2329	45.8454	46.4274	36.6603	38.9022
TGGT1_222020	phosphoglycerate kinase PGKII	1782	6640	4331	5304	5875	4665	5761	4216	4949	4217	51.6593	32.5735	40.4749	57.6626	58.0129	67.9009	37.6438	54.8567	55.8603
TGGT1_222030	hypothetical protein	2994	5863	3637	4067	3975	2611	3207	4155	3294	2406	27.1491	16.2808	18.4719	23.2209	19.3257	22.4974	22.0811	21.7316	18.9693
TGGT1_222040	Ran-interacting Mog1 protein	552	1887	2014	1989	1816	1436	1625	1859	1432	1255	47.3937	48.8995	48.9988	57.5401	57.6496	61.8301	53.5847	51.2417	53.6675
TGGT1_222050	hypothetical protein	4434	15697	14865	16468	10487	7743	7707	15949	10129	8936	49.0805	44.9317	50.505	41.3666	38.6985	36.5069	57.2319	45.1222	47.5723
TGGT1_222060	hypothetical protein	3489	1611	1172	1317	1577	1388	1583	2781	1635	1574	6.40151	4.50205	5.13304	7.90542	8.81596	9.5294	12.6824	9.25628	10.6491
TGGT1_222070	elongation factor Tu GTP binding domain-containing protein	1938	1481	1521	1512	994	1098	1195	1938	1366	1141	10.5947	10.5186	10.6093	8.97071	12.5554	12.9509	15.9111	13.9225	13.8976
TGGT1_222075	hypothetical protein	333	0	5	0	0	8	0	0	4	0	0	0.201238	0	0	0.532386	0	0	0.237266	0
TGGT1_222080	hypothetical protein	492	74	165	207	244	193	194	310	155	154	2.08523	4.49472	5.7213	8.67399	8.69307	8.28175	10.0253	6.22281	7.38861
TGGT1_222090	hypothetical protein	402	1460	1571	1255	1130	984	1134	1481	955	1107	50.3518	52.3762	42.4529	49.1639	54.2438	59.2478	58.6178	46.9242	65.0023
TGGT1_222100	hypothetical protein	3423	10195	10138	9470	8370	4363	4483	4047	4992	4665	41.2923	39.6944	37.6212	42.7674	28.2462	27.5073	18.8117	28.8063	32.1701
TGGT1_222110	PUB domain-containing protein	1068	2938	2970	2806	2680	2391	2357	3639	2109	1969	38.139	37.2708	35.7278	43.8892	49.6123	46.3526	54.214	39.0054	43.5193
TGGT1_222120	hypothetical protein	3810	5065	5000	4553	2927	2680	2710	4455	3578	2400	18.4307	17.5885	16.2503	13.4367	15.588	14.9393	18.6047	18.5496	14.8694
TGGT1_222130	hypothetical protein	597	2727	3489	2885	1794	1555	1624	2015	1904	1459	63.3285	78.3268	65.7145	52.5584	57.7214	57.1343	53.7033	62.9959	57.6883
TGGT1_222140	DEAD/DEAH box helicase domain-containing protein	3711	6097	4113	4783	3752	3870	4281	4192	4075	3395	22.7779	14.8543	17.5267	17.6834	23.1101	24.2292	17.9734	21.6898	21.5951
TGGT1_222150	hypothetical protein	4359	2898	3024	2963	2702	2301	2517	3180	2250	1814	9.21721	9.29777	9.24346	10.8416	11.698	12.1278	11.6076	10.1957	9.8233
TGGT1_222155	hypothetical protein	594	77	100	77	100	69	116	112	68	46	1.79718	2.2563	1.76276	2.94447	2.57421	4.10164	3.00007	2.26122	1.82801
TGGT1_222160	aldehyde dehydrogenase	1494	11401	9027	9336	10099	7938	8967	11728	9249	7048	105.799	80.9798	84.9767	118.228	117.745	126.061	124.903	122.282	111.358
TGGT1_222170	dense-granule antigen DG32	903	24672	32330	28645	21417	19147	19265	27217	18787	18829	378.796	479.846	431.371	414.825	469.888	448.092	479.571	410.95	492.206
TGGT1_222180	hypothetical protein	603	1348	1175	1224	963	664	977	985	844	466	30.9928	26.1159	27.6028	27.9321	24.4024	34.0301	25.9908	27.6468	18.2421
TGGT1_222188	hypothetical protein	1461	17	70	69	97	52	69	49	56	66	0.16132	0.642143	0.642227	1.16122	0.78874	0.991938	0.533637	0.757107	1.06635
TGGT1_222192	hypothetical protein	1785	2575	2429	2398	1803	1785	1821	2830	1869	1726	19.9999	18.2378	18.2684	17.6665	22.1606	21.4268	25.226	20.6819	22.8249
TGGT1_222200	putative LMBR1 family region protein	1971	3465	2952	3230	3032	2195	2479	2972	2381	1983	24.3728	20.0731	22.2846	26.9052	24.6791	26.4165	23.9918	23.8612	23.7489
TGGT1_222210	SPFH domain / Band 7 family protein	1323	3989	3476	3670	3343	2386	2687	3330	3134	2329	41.8015	35.2131	37.7221	44.1947	39.9661	42.6573	40.0484	46.7906	41.5544
TGGT1_222220	alveolin domain containing intermediate filament IMC7	1290	60931	54909	53433	47022	38509	45288	51992	43366	40955	654.842	570.476	563.261	637.537	661.536	737.359	641.279	664.017	749.418
TGGT1_222230	hypothetical protein	7485	6490	6712	7495	5239	4665	4867	6652	6489	4726	12.021	12.0183	13.6166	12.2419	13.8115	13.657	14.1404	17.124	14.9042
TGGT1_222240	hypothetical protein	3072	15791	27046	22788	14191	13464	13907	20783	13219	12694	71.2651	117.996	100.873	80.7952	97.1256	95.0819	107.643	84.9957	97.5404
TGGT1_222245	hypothetical protein	636	1460	3833	2362	1424	1253	1359	2237	1309	1140	31.8261	80.7729	50.5024	39.1604	43.6591	44.8795	55.9641	40.6539	42.3111
TGGT1_222250	hypothetical protein	4650	2431	2125	2027	2200	1614	1835	2628	1883	1541	7.24803	6.12477	5.92776	8.27492	7.69186	8.28836	8.99234	7.99866	7.8227
TGGT1_222260	hypothetical protein	285	12	1	12	53	30	24	48	6	12	0.583747	0.0470261	0.572566	3.25256	2.33269	1.76869	2.67977	0.41584	0.993902
TGGT1_222270	hypothetical protein	1164	5404	4044	4581	4954	3657	4336	3538	3721	3354	64.3651	46.5631	53.5176	74.4384	69.623	78.2387	48.3621	63.1432	68.0169
TGGT1_222280	hypothetical protein	777	1831	1901	1619	1473	806	883	1680	1233	928	32.6705	32.7903	28.3345	33.157	22.9877	23.8685	34.4024	31.3445	28.1925
TGGT1_222290	LSM domain-containing protein	516	1826	1711	1672	1162	1218	1157	1552	1657	997	49.0613	44.441	44.0632	39.3868	52.3093	47.0944	47.8567	63.4297	45.6092
TGGT1_222300	hypothetical protein	4407	7375	3266	4799	6242	5172	5646	4230	4699	4016	23.201	9.93247	14.808	24.7728	26.0074	26.9081	15.2721	21.0612	21.5109
TGGT1_222305	hypothetical protein	402	21	17	15	21	21	16	72	59	44	0.724238	0.56677	0.507405	0.913666	1.15764	0.835948	2.84975	2.89898	2.58365
TGGT1_222310	hypothetical protein	1611	3774	4217	3479	2232	2305	2430	3556	2575	2255	32.4784	35.0826	29.3663	24.2322	31.7071	31.6808	35.121	31.572	33.0414
TGGT1_222330	hypothetical protein	7017	3203	2860	3340	2920	1509	1553	1636	2158	1589	6.3284	5.46259	6.47269	7.27822	4.76561	4.64842	3.70965	6.07463	5.34539
TGGT1_222340	NOL1/NOP2/sun family protein	1977	362	338	345	330	341	338	1037	700	348	2.53858	2.29136	2.37302	2.91945	3.82233	3.59084	8.34589	6.99376	4.15508
TGGT1_222350	hypothetical protein	1233	5691	5592	5266	5669	2936	3122	3866	4730	3746	63.9902	60.7838	58.0774	80.4151	52.7684	53.1809	49.8884	75.7736	71.7153
TGGT1_222360	hypothetical protein	2325	6214	6541	6316	6273	4344	4333	5522	5692	4584	37.0541	37.7055	36.941	47.1896	41.4045	39.1427	37.7897	48.3573	46.5403
TGGT1_222370	SAG-related sequence SRS13	2406	5008	4824	3876	7547	5854	6945	9239	4956	5414	28.8574	26.8717	21.9067	54.8621	53.9185	60.6264	61.0984	40.687	53.1165
TGGT1_222380	importin-beta N-terminal domain-containing protein	3444	17611	15218	15099	12097	9584	10163	14501	11760	9795	70.8939	59.2214	59.6176	61.434	61.6687	61.979	66.9939	67.4472	67.1349
TGGT1_222385	hypothetical protein	753	7	4	0	42	16	16	26	19	7	0.128882	0.0711949	0	0.975547	0.470875	0.446283	0.549388	0.4984	0.219437
TGGT1_222390	hypothetical protein	951	1451	1121	970	1620	1035	1046	1529	1392	1332	21.1532	15.7982	13.8701	29.794	24.118	23.1013	25.5816	28.912	33.0621
TGGT1_222400	hypothetical protein	1887	6361	5125	5160	5675	4545	4907	5745	5538	4878	46.7349	36.4004	37.185	52.6003	53.3756	54.6172	48.4416	57.9697	61.0207
TGGT1_222410	hypothetical protein	2130	8969	8330	7325	6502	5393	5838	7889	5620	5196	58.3785	52.4143	46.7646	53.3902	56.1089	57.5665	58.9309	52.1166	57.5833
TGGT1_222420	hypothetical protein	1731	139	89	125	580	297	392	580	593	386	1.11328	0.689091	0.98198	5.86037	3.80225	4.75636	5.33128	6.76671	5.26377
TGGT1_222430	HECT-domain (ubiquitin-transferase) domain-containing protein	4056	6170	7590	7384	5190	4000	4428	6163	4748	3756	21.0899	25.08	24.7562	22.3802	21.8546	22.9295	24.1766	23.1224	21.8592
TGGT1_222440	hypothetical protein	1587	1363	1437	1335	1148	813	693	1147	1036	689	11.9071	12.1357	11.4391	12.652	11.3526	9.17153	11.4997	12.8944	10.2482
TGGT1_222660	leucine rich repeat-containing protein	5622	18003	18753	19148	16135	11550	12206	16068	12500	10022	44.3958	44.7058	46.315	50.1964	45.5273	45.6003	45.4749	43.9176	42.0795
TGGT1_222700	hypothetical protein	1947	9	4	4	16	16	12	45	10	15	0.0640862	0.0275346	0.0279373	0.14373	0.182111	0.12945	0.367745	0.10145	0.181858
TGGT1_222710	putative IMP-specific 5'-nucleotidase 1	2052	6429	6355	6176	5304	3703	3937	6440	4407	3800	43.4365	41.5071	40.9279	45.2085	39.9905	40.2971	49.9355	42.4214	43.7133
TGGT1_222800	putative glycogen synthase	9015	11617	8580	9574	7627	5438	6211	7862	7393	5422	17.8655	12.7557	14.4417	14.7973	13.3676	14.4704	13.8761	16.1985	14.1971
TGGT1_222840	Ser/Thr phosphatase family protein	1302	15563	20385	17656	12693	10699	11935	16156	11352	10282	165.718	209.838	184.404	170.509	182.101	192.529	197.435	172.219	186.412
TGGT1_222850	stress responsive a/b barrel domain-containing protein	306	3265	4628	3854	2495	2509	2642	3574	2311	2187	147.928	202.701	171.269	142.608	181.702	181.341	185.838	149.176	168.708
TGGT1_222860	putative eukaryotic translation initiation factor	2271	46842	38745	38599	34911	31330	31755	36463	30693	29380	285.961	228.656	231.126	268.868	305.72	293.684	255.468	266.957	305.381
TGGT1_222870	hypothetical protein	549	2055	2026	1875	2324	1813	1831	2474	1905	1609	51.8953	49.4597	46.4428	74.0385	73.1824	70.0489	71.7014	68.5397	69.1816
TGGT1_222880	hypothetical protein	2190	2523	2104	2120	1967	1525	1747	2336	1954	1531	15.9721	12.8761	13.1638	15.7092	15.4314	16.7546	16.9718	17.6238	16.5021
TGGT1_222900	phosphoserine phosphatase	5301	17350	15327	16407	14935	11706	12027	18656	13046	11717	45.3764	38.751	42.0883	49.2767	48.9364	47.6524	55.9965	48.6115	52.1754
TGGT1_222910	phosphoglycerate mutase	1545	6964	7391	6754	6355	4724	5031	6652	5172	4780	62.4911	64.1149	59.4459	71.9418	67.7583	68.393	68.5053	66.1226	73.0309
TGGT1_222920	mbp-1 interacting protein-2a family protein	423	1491	2519	1924	1546	1787	1752	2716	1481	1483	48.8681	79.8127	61.8521	63.9239	93.6192	86.992	102.162	69.1567	82.7576
TGGT1_222930	hypothetical protein	927	2691	3137	2867	2818	2169	2286	3074	2411	1915	40.246	45.3543	42.0569	53.1686	51.8514	51.7943	52.7624	51.3733	48.7636
TGGT1_222935	hypothetical protein	990	48	217	181	100	27	63	123	109	80	0.672193	2.93771	2.48618	1.76668	0.604379	1.33657	1.97683	2.17476	1.90749
TGGT1_222940	hypothetical protein	1470	70	129	134	163	161	119	390	139	81	0.66019	1.17613	1.23959	1.93939	2.42711	1.70026	4.22131	1.86774	1.30069
TGGT1_222948	hypothetical protein	375	2323	3015	2781	2245	1783	1819	3108	1798	1482	85.8828	107.756	100.846	104.708	105.366	101.879	131.871	94.7061	93.2876
TGGT1_222952	phosphohistidine phosphatase	1161	7488	8773	7379	6732	4862	4761	6813	5383	4823	89.4174	101.274	86.4281	101.416	92.8034	86.1294	93.3698	91.5824	98.06
TGGT1_222960	SCY kinase-related protein (incomplete catalytic triad)	3198	4315	3660	3783	3233	2433	2881	3735	2646	2284	18.7064	15.3386	16.086	17.6816	16.8595	18.9213	18.5829	16.343	16.8587
TGGT1_222970	putative inositol(myo)-1(or 4)-monophosphatase 2	894	2572	3501	2885	2592	1795	1749	3429	1934	1814	39.8861	52.4854	43.8832	50.7098	44.4947	41.0902	61.0282	42.7306	47.8968
TGGT1_222975	hypothetical protein	1341	6	32	12	27	36	44	42	18	18	0.0620313	0.31982	0.121686	0.352151	0.594915	0.689143	0.498335	0.265133	0.316848
TGGT1_222980	hypothetical protein	1713	0	0	0	32	14	6	64	21	7	0	0	0	0.326728	0.181114	0.0735664	0.594461	0.242148	0.0964601
TGGT1_222990	putative ribosomal protein S18	2217	8704	8025	7576	6158	4858	5626	7247	5524	4115	54.4304	48.5136	46.4691	48.5812	48.5593	53.2991	52.0108	49.2161	43.8138
TGGT1_223000	dynein light chain DLC	417	3504	3148	3497	3825	2412	2504	1911	2010	1886	116.497	101.177	114.038	160.431	128.181	126.12	72.9164	95.2094	106.761
TGGT1_223010	hypothetical protein	432	3109	2751	3023	3498	2309	2455	1802	1896	2203	99.7758	85.3475	95.1577	141.622	118.446	119.359	66.37	86.6911	120.375
TGGT1_223020	coproporphyrinogen III oxidase	1095	4003	6131	5655	4094	4116	4266	4623	3236	3535	50.6827	75.0414	70.2276	65.3925	83.2995	81.8262	67.1754	58.3733	76.2048
TGGT1_223025	hypothetical protein	210	5	9	6	8	6	4	17	4	5	0.330095	0.57439	0.388527	0.666292	0.633159	0.400061	1.28804	0.376236	0.562028
TGGT1_223030	tetratricopeptide repeat-containing protein	1758	0	0	1	4	0	4	12	0	16	0	0	0.00773518	0.0397956	0	0.0477889	0.108608	0	0.214837
TGGT1_223040	hypothetical protein	720	9650	8813	9334	8531	6589	6646	8619	6495	5717	185.816	164.05	176.289	207.234	202.8	193.871	190.469	178.183	187.432
TGGT1_223045	hypothetical protein	255	30	28	47	50	34	63	27	25	23	1.63106	1.47164	2.50638	3.42944	2.95474	5.18903	1.68471	1.93651	2.12909
TGGT1_223050	ribosomal protein RPS20	702	55886	52611	48812	41525	30219	32876	51577	37045	33899	1103.71	1004.44	945.538	1034.59	953.946	983.62	1169.01	1042.35	1139.87
TGGT1_223060	MORN repeat-containing protein	10416	35117	29594	31070	28220	24264	25975	35328	26173	20840	46.7417	38.0791	40.563	47.386	51.6229	52.3769	53.9658	49.6332	47.2285
TGGT1_223070	hypothetical protein	636	9184	11647	10537	9189	7452	7942	8498	5609	6261	200.2	245.438	225.294	252.7	259.655	262.276	212.599	174.2	232.377
TGGT1_223080	hypothetical protein	8730	78929	68509	86412	69465	58749	62216	59810	43235	46383	125.346	105.176	134.601	139.17	149.131	149.683	109.008	97.823	125.416
TGGT1_223095	hypothetical protein	2265	1083	1027	1079	1612	1302	1345	2119	1570	1168	6.62901	6.07696	6.47803	12.4477	12.7387	12.4721	14.8855	13.6915	12.1725
TGGT1_223110	glycolipid transfer protein GLTP	693	9124	10998	10656	11356	7691	8795	8580	6901	6352	182.532	212.698	209.098	286.607	245.941	266.556	196.995	196.697	216.364
TGGT1_223120	cyclin-dependent kinase regulatory subunit protein	381	0	4	4	2	5	0	14	6	8	0	0.140708	0.142766	0.0918119	0.290821	0	0.58466	0.311061	0.495646
TGGT1_223125	ubiquitin family protein	939	5411	4826	4789	4533	3553	3860	3998	3315	2895	79.8914	68.882	69.3536	84.4334	83.8514	86.3391	67.7451	69.7329	72.7763
TGGT1_223130	hypothetical protein	2772	2091	1660	1886	1777	1462	1758	1862	1463	1212	10.458	8.02599	9.25205	11.2121	11.6879	13.3202	10.6878	10.4249	10.3209
TGGT1_223140	tRNA binding domain-containing protein	1419	11619	10097	10600	9159	7606	8408	9104	7729	7409	113.521	95.3661	101.581	112.891	118.783	124.45	102.082	107.587	123.249
TGGT1_223150	START domain-containing protein	1275	5341	4982	4750	4079	3656	4203	6393	3649	3254	58.0765	52.3694	50.6609	55.9548	63.5444	69.2364	79.7802	56.5306	60.2441
TGGT1_223258	hypothetical protein	1080	119	275	161	407	320	410	730	139	187	1.52761	3.41266	2.02718	6.5912	6.5661	7.97344	10.7547	2.54221	4.08719
TGGT1_223262	WD domain, G-beta repeat-containing protein	1863	398	588	446	1165	731	936	1722	704	783	2.96182	4.23008	3.25545	10.9372	8.69532	10.5523	14.7069	7.46413	9.92101
TGGT1_223270	hypothetical protein	4071	3609	2808	2756	2337	2197	2400	3762	3189	2377	12.2906	9.24443	9.20593	10.0404	11.9594	12.3821	14.7034	15.473	13.7827
TGGT1_223390	putative activating signal cointegrator 1 complex subunit 3 family 1 ASCC3L1	6624	30551	26330	26576	18638	17537	18693	27757	21682	17979	63.943	53.2739	54.5581	49.2122	58.67	59.2713	66.6734	64.6545	64.0696
TGGT1_223400	hypothetical protein	354	6	13	0	21	20	19	27	9	11	0.234983	0.49218	0	1.03755	1.25201	1.12729	1.21356	0.50218	0.733494
TGGT1_223410	putative eukaryotic initiation factor-4E	678	12661	10800	11562	10616	8712	9198	9309	8999	8172	258.897	213.49	231.896	273.858	284.754	284.937	218.461	262.171	284.515
TGGT1_223420	DnaJ domain-containing protein	1152	1915	2752	2489	2399	1696	1732	2153	1867	1623	23.0465	32.017	29.3807	36.4227	32.6253	31.5777	29.7367	32.0119	33.2562
TGGT1_223430	hypothetical protein	2151	482	343	628	1364	1046	959	2041	1594	1204	3.10667	2.13716	3.97017	11.0909	10.7764	9.36405	15.0974	14.6375	13.2127
TGGT1_223440	DEAD/DEAH box helicase domain-containing protein	5322	7467	6990	7420	6334	6118	6053	8137	5424	4601	19.4518	17.603	18.9591	20.816	25.4751	23.8881	24.3271	20.131	20.4073
TGGT1_223450A	ubiquitin carboxyl-terminal hydrolase	2592	4826	2696	4023	2839	1958	2309	3941	3061	2369	25.8131	13.9402	21.1059	19.1569	16.7401	18.71	24.192	23.3264	21.5743
TGGT1_223450B	ubiquitin carboxyl-terminal hydrolase	4594	10808	8293	9223	6478	5046	5162	9668	7237	5240	32.6169	24.1938	27.3005	24.6629	24.3409	23.6	33.4847	31.1163	26.9245
TGGT1_223480	sushi domain (scr repeat) domain-containing protein	14289	1038	642	1058	1402	1013	1117	1863	1545	1209	1.00713	0.602167	1.00687	1.71609	1.57105	1.64186	2.07449	2.13573	1.99725
TGGT1_223485	hypothetical protein	282	2983	2936	2898	2467	1887	2093	2144	1754	1968	146.654	139.537	139.746	153.008	148.287	155.886	120.97	122.857	164.734
TGGT1_223490	hypothetical protein	936	2982	3217	2962	2585	2469	2439	2706	2383	1984	44.1692	46.0637	43.0327	48.3035	58.4556	54.7295	45.9994	50.2884	50.0349
TGGT1_223500	hypothetical protein	3339	3751	2446	2793	2012	2189	2254	3515	3240	2108	15.5747	9.81802	11.3748	10.5391	14.5282	14.1783	16.7498	19.1667	14.9026
TGGT1_223510	hypothetical protein	1359	2686	2470	2314	2136	1500	1574	2927	1993	1487	27.4015	24.3591	23.1544	27.4901	24.4598	24.326	34.2692	28.9673	25.8285
TGGT1_223520	EF hand domain-containing protein	2151	73	112	84	83	60	71	90	57	60	0.470512	0.697849	0.531041	0.674888	0.618147	0.693272	0.665737	0.523425	0.658443
TGGT1_223530	hypothetical protein	279	1569	1392	1528	1593	1134	1287	1830	1417	1049	77.9663	66.8681	74.4747	99.8632	90.072	96.8858	104.363	100.32	88.752
TGGT1_223540	importin-beta N-terminal domain-containing protein	3288	14074	10520	12848	12962	10736	11408	11314	9849	8713	59.3436	42.8813	53.1365	68.95	72.3589	72.8724	54.7501	59.1671	62.5523
TGGT1_223550	hypothetical protein	1224	1730	2087	1601	1640	1288	1279	4671	2347	1825	19.5953	22.852	17.7869	23.4345	23.3193	21.947	60.7196	37.8749	35.1956
TGGT1_223560	hypothetical protein	1413	3050	2540	2575	3157	2192	2092	2684	2161	2138	29.9258	24.0922	24.7813	39.0775	34.3779	31.096	30.2232	30.2087	35.7168
TGGT1_223570	hypothetical protein	2493	7064	7258	7186	6328	4347	4655	6125	5055	4841	39.2841	39.0192	39.1972	44.3954	38.641	39.2178	39.0917	40.0515	45.8374
TGGT1_223580	mediator complex subunit MED4	1560	2726	2516	2307	1785	1575	1780	2798	1987	1548	24.2264	21.6157	20.11	20.0128	22.3737	23.9652	28.538	25.159	23.4236
TGGT1_223590	proteasome subunit	1110	11613	9880	10588	10782	7833	8657	6820	7189	6695	145.047	119.294	129.712	169.891	156.382	163.806	97.7602	127.928	142.375
TGGT1_223600	hypothetical protein	2235	4066	3652	3708	3257	2803	3039	3328	2686	2344	25.2219	21.8997	22.5607	25.4879	27.7924	28.5587	23.6923	23.7382	24.7564
TGGT1_223610	hypothetical protein	3912	6469	7788	7908	6340	4927	4107	8028	7222	5670	22.9259	26.6816	27.4889	28.3455	27.9103	22.0501	32.6519	36.4652	34.213
TGGT1_223620	putative SNARE protein	795	2296	2240	2311	1823	1006	1325	1603	1752	1179	40.0399	37.7629	39.5296	40.1064	28.0422	35.0053	32.0824	43.5298	35.0069
TGGT1_223630	hypothetical protein	1431	2898	3065	2899	2220	1683	1832	3560	3024	2054	28.0768	28.7061	27.5485	27.1336	26.0631	26.8888	39.5832	41.7409	33.8819
TGGT1_223640	hypothetical protein	4860	5385	5239	5612	5294	4308	4374	5967	4131	3410	15.3616	14.4476	15.7026	19.0521	19.6436	18.9029	19.5353	16.7895	16.5625
TGGT1_223650	hypothetical protein	894	1081	856	897	831	800	768	782	668	564	16.764	12.8328	13.6441	16.2576	19.8305	18.043	13.9178	14.7591	14.8918
TGGT1_223660	putative 50S ribosomal protein L4	2409	5882	5278	5278	4077	3525	4175	6430	4622	3745	33.8514	29.3641	29.7935	29.6004	32.4267	36.4003	42.4693	37.8977	36.6963
TGGT1_223668	LYAR-type C2HC zinc finger protein	660	1227	1206	1231	1248	1042	854	1170	941	986	25.7744	24.4899	25.3632	33.0723	34.9868	27.1769	28.2061	28.1621	35.2647
TGGT1_223672	3'(2'),5'-bisphosphate nucleotidase	984	2532	2839	2860	2717	2329	2552	2944	2029	2135	35.6744	38.6682	39.524	48.2935	52.4512	54.4717	47.604	40.7293	51.2165
TGGT1_223680	ubiquitin family protein	1200	10517	10574	10449	9183	7453	8023	7794	7432	7182	121.506	118.098	118.409	133.844	137.636	140.424	103.343	122.333	141.277
TGGT1_223685	hypothetical protein	474	1724	1655	1688	1933	1601	1484	1083	966	1050	50.4251	46.7955	48.4266	71.326	74.8504	65.7569	36.3539	40.2549	52.2899
TGGT1_223690	hypothetical protein	630	2963	3147	3209	2603	1889	2090	3072	2227	1880	65.2048	66.9484	69.2658	72.2649	66.4465	69.6773	77.5856	69.8231	70.4408
TGGT1_223700	F5/8 type C domain-containing protein	4716	6	63	30	106	54	97	146	107	83	0.0176387	0.17904	0.0865042	0.393121	0.253747	0.432	0.492583	0.448157	0.415443
TGGT1_223710	tetratricopeptide repeat-containing protein	2895	7844	7448	6832	6737	6400	6388	7634	5838	5272	37.5645	34.4806	32.0914	40.7017	48.9906	46.3449	41.957	39.8323	42.9867
TGGT1_223725	hypothetical protein	12660	13676	13931	14267	11627	7945	7425	14385	11508	8191	14.9766	14.748	15.3246	16.0631	13.9072	12.3182	18.0791	17.955	15.2725
TGGT1_223750	hypothetical protein	2046	4602	8260	6208	4172	3609	4065	8092	4143	3497	31.1838	54.1076	41.2606	35.6642	39.0897	41.7292	62.929	39.9971	40.3457
TGGT1_223760	hypothetical protein	4767	10358	8742	8945	7372	5682	6728	11028	7912	6057	30.1244	24.5782	25.5167	27.0479	26.4142	29.6433	36.8088	32.7839	29.993
TGGT1_223770	hypothetical protein	360	0	0	0	2	0	3	0	0	0	0	0	0	0.0971676	0	0.175027	0	0	0
TGGT1_223780	hypothetical protein	5646	9782	6235	7085	6669	4550	4605	4971	4746	4463	24.0201	14.8006	17.0643	20.6592	17.8588	17.1307	14.0089	16.6038	18.6592
TGGT1_223790	hypothetical protein	3012	11014	11889	11516	9650	4999	5496	8463	6817	6126	50.6965	52.9023	51.992	56.0359	36.7798	38.3246	44.7064	44.7052	48.0097
TGGT1_223800	hypothetical protein	1581	3194	2300	2586	2726	1891	2516	2527	2653	2019	28.0086	19.4975	22.2426	30.157	26.5058	33.4245	25.4316	33.1455	30.1447
TGGT1_223810	hypothetical protein	3834	6832	6233	6196	6501	3514	3481	5293	4926	3430	24.705	21.7886	21.976	29.6566	20.311	19.0694	21.966	25.3783	21.1178
TGGT1_223830	fasciclin domain-containing protein	1923	19	14	17	20	8	34	68	61	40	0.136982	0.0975737	0.120215	0.181905	0.0921917	0.371352	0.562639	0.626571	0.491007
TGGT1_223840	putative ATP-citrate lyase	3846	21103	20250	21036	12517	10363	12576	17268	14297	11182	76.0717	70.5667	74.3778	56.9226	59.7114	68.6782	71.4386	73.4269	68.6305
TGGT1_223845	hypothetical protein	312	255	394	358	350	217	245	417	238	212	11.3311	16.9249	15.6034	19.6204	15.413	16.4929	21.2658	15.0675	16.0394
TGGT1_223855	RNA recognition motif-containing protein	1698	4090	5794	4991	3701	3428	3914	7571	5113	4079	33.3944	45.7325	39.9705	38.122	44.7388	48.4138	70.9441	59.4782	56.7052
TGGT1_223870	hypothetical protein	2406	674	601	717	541	358	383	623	376	470	3.88376	3.34782	4.05241	3.93274	3.29738	3.3434	4.11996	3.08682	4.61115
TGGT1_223880	zinc finger, C3HC4 type (RING finger) domain-containing protein	11682	31644	24754	33288	19331	15907	16140	28454	15865	13687	37.5545	28.3996	38.749	28.9422	30.1753	29.0183	38.7549	26.8252	27.6566
TGGT1_223900	hypothetical protein	2991	154	65	91	432	290	334	694	845	372	0.713826	0.29126	0.413728	2.52616	2.14864	2.34539	3.69185	5.58033	2.93585
TGGT1_223910	acyltransferase domain-containing protein	1167	5988	6411	6150	5310	4091	4569	4462	3627	3072	71.1376	73.6273	71.6628	79.5825	77.6854	82.231	60.8358	61.3898	62.138
TGGT1_223915	hypothetical protein	606	26	3	22	13	0	7	10	0	11	0.594825	0.0663487	0.493673	0.375202	0	0.242611	0.26256	0	0.428477
TGGT1_223920	rhoptry neck protein RON3	5877	103745	87666	87697	80851	44929	42244	58467	63419	54587	244.737	199.922	202.917	240.616	169.415	150.971	158.291	213.149	219.25
TGGT1_223930	RNA recognition motif-containing protein	1149	10172	10542	9355	7198	5502	6117	10631	7982	5981	122.737	122.966	110.717	109.569	106.116	111.816	147.216	137.218	122.874
TGGT1_223940	GAP45 protein	738	34071	30991	31863	26066	18258	18455	27455	30615	21345	640.054	562.812	587.111	617.749	548.249	525.222	591.923	819.403	682.727
TGGT1_223950	hypothetical protein	2607	5102	3788	4466	3862	2805	2990	2355	2574	2362	27.1324	19.4739	23.2952	25.9099	23.8437	24.0888	14.3731	19.5024	21.3868
TGGT1_223960	ubiquitin interaction motif family protein	1167	6304	5430	5138	5171	3417	4013	4667	4333	3424	74.8917	62.361	59.8705	77.4993	64.8866	72.2244	63.6308	73.3394	69.258
TGGT1_223970	putative translation elongation and release factors (gtpases)	3036	5127	3642	3954	3755	3283	3722	4295	4120	3459	23.4126	16.0776	17.7102	21.6323	23.9635	25.749	22.5093	26.805	26.894
TGGT1_223985	serine/threonine specific protein phosphatase	7344	14090	13851	15243	9342	7517	7908	8763	7376	6310	26.5991	25.2774	28.2246	22.2485	22.6826	22.6162	18.9854	19.8385	20.2817
TGGT1_224000	hypothetical protein	2223	7845	8259	8280	8075	3397	3003	4729	6525	4465	48.9262	49.7934	50.6501	63.5327	33.8639	28.3727	33.8478	57.9777	47.4121
TGGT1_224010	hypothetical protein	2505	0	4	12	49	23	20	108	104	40	0	0.0214011	0.0651423	0.342123	0.20347	0.16769	0.685988	0.820059	0.376929
TGGT1_224020	hypothetical protein	336	2654	2767	2167	2606	1990	2054	2274	1776	1781	109.509	110.371	87.7019	135.653	131.249	128.395	107.684	104.406	125.121
TGGT1_224030	hypothetical protein	3429	5110	5148	5417	4997	3907	3932	8925	5352	4216	20.6605	20.1212	21.4823	25.488	25.2497	24.0842	41.4134	30.8296	29.0229
TGGT1_224040	flagellar associated protein	921	134	234	199	109	148	115	236	175	113	2.01713	3.40518	2.93821	2.06996	3.56109	2.62255	4.07711	3.75317	2.89618
TGGT1_224050	AP2 domain transcription factor AP2X-4	2691	9129	8802	8641	6173	4900	5282	7622	5824	4482	47.0325	43.8381	43.6656	40.1215	40.3518	41.2259	45.0667	42.7491	39.3156
TGGT1_224060	putative thioredoxin	1869	14694	15313	15759	12217	8521	8741	10773	9796	7854	108.998	109.808	114.659	114.327	101.033	98.2285	91.7124	103.528	99.1947
TGGT1_224070	hypothetical protein	4497	6959	5055	6102	5276	3950	4594	5640	4961	3096	21.4542	15.0655	18.4518	20.5199	19.465	21.4562	19.9552	21.7904	16.2512
TGGT1_224080	Kazal-type serine protease inhibitor domain-containing protein	6093	91	6	50	262	210	192	197	114	176	0.207061	0.0131979	0.111591	0.75208	0.763781	0.661844	0.514441	0.369567	0.681849
TGGT1_224090	enoyl-CoA hydratase/isomerase family protein	1611	5479	8118	6635	4030	3250	3737	6085	4305	2903	47.1513	67.5363	56.0061	43.7526	44.7063	48.7206	60.0988	52.7834	42.5362
TGGT1_224100	hypothetical protein	549	701	783	751	436	573	420	690	481	352	17.7025	19.115	18.6019	13.8902	23.1293	16.068	19.9976	17.3058	15.1348
TGGT1_224110	putative adhesion regulating molecule region protein	1191	8855	7684	7892	7908	5827	6254	8367	6542	5405	103.078	86.4688	90.1083	116.131	108.421	110.289	111.779	108.497	107.125
TGGT1_224130	hypothetical protein	465	29947	32903	31489	31603	19696	17965	31348	33524	21438	892.871	948.345	920.864	1188.69	938.655	811.446	1072.65	1424.04	1088.27
TGGT1_224140	hypothetical protein	3294	82	134	152	191	39	53	329	131	47	0.345127	0.545212	0.627494	1.01415	0.262375	0.337939	1.58918	0.785538	0.336807
TGGT1_224150	hypothetical protein	3897	1407	1409	1657	1691	1342	1542	1139	1236	1196	5.00555	4.84579	5.78205	7.5894	7.63138	8.31074	4.65044	6.26481	7.24449
TGGT1_224160	hypothetical protein	6195	4160	2564	3350	3401	2514	2792	3389	3147	2663	9.3098	5.54703	7.35348	9.60195	8.99301	9.46585	8.70424	10.034	10.147
TGGT1_224170	SAG-related sequence SRS60A	945	29	9	17	121	73	50	152	159	92	0.425456	0.127642	0.244628	2.23948	1.71188	1.11128	2.55925	3.32342	2.29807
TGGT1_224180	hypothetical protein	3885	119	51	78	366	250	291	817	567	313	0.424663	0.175939	0.273019	1.64772	1.42603	1.57321	3.34604	2.88278	1.90178
TGGT1_224190	cation-transporting atpase family protein	3786	11198	10198	10483	9050	6988	7184	9246	7086	6280	41.0061	36.1009	37.6526	41.8083	40.9028	39.8539	38.8574	36.9692	39.1549
TGGT1_224200	tRNA pseudouridine synthase	2706	2498	2401	2351	1925	1684	1833	2626	2408	1650	12.7983	11.8918	11.8145	12.4422	13.791	14.2272	15.4407	17.5771	14.3934
TGGT1_224205	putative ER lumen protein retaining receptor	1137	8840	7737	7239	6081	4536	5216	6109	5468	4438	107.79	91.2003	86.578	93.5424	88.4084	96.3524	85.489	94.9921	92.1369
TGGT1_224210	hypothetical protein	3528	8634	6440	7740	6793	5525	6007	8616	10052	6038	33.929	24.4648	29.8333	33.6765	34.7044	35.7614	38.8578	56.2786	40.3991
TGGT1_224220	serine/threonine-protein phosphatase PP2A catalytic subunit	1044	3994	3790	3539	3122	2503	2727	3679	3226	2405	53.0391	48.6545	46.0967	52.303	53.1302	54.8618	56.0699	61.0356	54.3778
TGGT1_224230	AP2 domain transcription factor AP2X-3	5760	2431	2557	2637	1962	1533	1825	3009	2049	1880	5.85128	5.94966	6.22554	5.95759	5.89794	6.65466	8.3119	7.0265	7.70446
TGGT1_224235	translation initiation factor IF-3 protein	1650	4985	4899	5041	4735	3451	3955	3404	3501	2838	41.886	39.7931	41.5453	50.1915	46.3492	50.344	32.8251	41.911	40.6009
TGGT1_224240	protein phosphatase 2C domain-containing protein	3444	8076	7162	7097	4778	3901	4332	7879	6347	4420	32.5103	27.8712	28.0221	24.2648	25.1012	26.4187	36.4006	36.402	30.2947
TGGT1_224260	PHD-finger domain-containing protein	16977	51400	35779	52045	33890	28800	31618	42646	30562	26977	41.975	28.2456	41.6877	34.9144	37.5935	39.1164	39.9685	35.5583	37.5094
TGGT1_224270	hypothetical protein	10137	15830	15667	17316	10201	8816	9736	15781	10581	7895	21.6501	20.7138	23.2289	17.6006	19.2727	20.1724	24.77	20.6176	18.3844
TGGT1_224275	hypothetical protein	462	11	26	42	48	32	48	27	26	28	0.330095	0.75425	1.23622	1.81716	1.53493	2.18215	0.92987	1.11161	1.43062
TGGT1_224280	CPSF A subunit region protein	8544	10764	7773	8632	6993	6295	6964	9823	8497	5850	17.4663	12.193	13.7385	14.3152	16.3273	17.1192	18.2929	19.6437	16.1622
TGGT1_224290	DHHC zinc finger domain-containing protein	1116	9679	14031	11272	6975	6703	6645	7442	5354	5301	120.242	168.503	137.349	109.314	133.102	125.059	106.103	94.7619	112.124
TGGT1_224310	DHHC zinc finger domain-containing protein	1176	3521	4640	3751	3072	2688	2694	3086	2181	1808	41.5094	52.8804	43.374	45.6886	50.6527	48.1145	41.7531	36.6326	36.2909
TGGT1_224320	hypothetical protein	7227	1733	1732	1883	1791	1359	1772	1922	1437	1400	3.32452	3.21199	3.54309	4.33443	4.16718	5.14981	4.23151	3.92752	4.57275
TGGT1_224330	proteasome activator pa28 beta subunit protein	1329	4965	5188	4344	4047	3453	3540	4814	3897	3120	51.7944	52.3189	44.4482	53.2601	57.5775	55.9453	57.6344	57.9195	55.4162
TGGT1_224340	hypothetical protein	801	2948	2852	2658	2582	1734	1837	2479	2275	1941	51.025	47.7201	45.1245	56.379	47.9731	48.1684	49.243	56.1007	57.2005
TGGT1_224350A	putative aminopeptidase N	3659	29235	22386	26229	24673	19461	21005	25359	24673	20159	110.772	81.997	97.4785	117.938	117.865	120.572	110.273	133.192	130.051
TGGT1_224350B	putative aminopeptidase N	690	6320	5425	5943	5217	4474	4526	6028	5789	4737	126.986	105.374	117.124	132.241	143.69	137.769	139.003	165.72	162.055
TGGT1_224460	putative aminopeptidase n	2913	104856	120804	114113	89588	88669	94947	111888	83429	74807	499.046	555.808	532.702	537.902	674.547	684.583	611.144	565.713	606.19
TGGT1_224470	hypothetical protein	1791	8418	11961	10336	8834	7840	8023	14496	9403	7036	65.1631	89.5068	78.4777	86.2692	97.0066	94.0864	128.781	103.703	92.7336
TGGT1_224480	putative cell-cycle-associated protein kinase CLK	5100	11642	8847	9776	7745	6841	7580	10834	9015	6436	31.648	23.2493	26.0664	26.5611	29.7256	31.2165	33.8002	34.9153	29.7888
TGGT1_224490	polyprenyl synthetase superfamily protein	1941	3349	3088	2824	2648	1905	2086	2862	2534	1789	23.9209	21.3224	19.7847	23.8609	21.7496	22.5722	23.4609	25.787	21.7566
TGGT1_224510	hypothetical protein	6300	8979	6858	7952	6954	6019	6149	7813	7130	5383	19.7595	14.5895	17.1643	19.3058	21.1721	20.4998	19.7323	22.3547	20.1693
TGGT1_224520	alveolin domain containing intermediate filament IMC8	609	8630	11286	9316	6219	4036	3979	8058	6570	5065	196.463	248.374	208.018	178.607	146.864	137.228	210.528	213.092	196.322
TGGT1_224530	alveolin domain containing intermediate filament IMC5	1755	10517	11053	10309	8629	4864	5015	9472	7943	6172	83.0812	84.4087	79.8783	85.9958	61.4183	60.0177	85.8747	89.3979	83.0149
TGGT1_224540	hypothetical protein	2909	554	205	839	952	438	343	466	398	333	2.64031	0.944483	3.922	5.72384	3.33665	2.47649	2.54884	2.70246	2.70214
TGGT1_224540A	hypothetical protein	6320	6653	5942	7331	7442	3591	3197	3954	4548	3399	14.5945	12.6008	15.7738	20.5952	12.5915	10.6246	9.95452	14.2142	12.6952
TGGT1_224540B	hypothetical protein	2046	3994	4915	4584	4301	2413	2359	3132	3029	2209	27.0639	32.196	30.4669	36.767	26.1356	24.2163	24.3566	29.2424	25.4857
TGGT1_224560	hypothetical protein	318	124	156	156	125	113	117	98	89	86	5.40608	6.57478	6.67094	6.87507	7.87467	7.72759	4.90342	5.52818	6.38379
TGGT1_224570	hypothetical protein	1809	8268	8206	7975	7867	5984	6760	6371	5017	4912	63.3651	60.7963	59.949	76.0615	73.3051	78.4863	56.0363	54.7804	64.0954
TGGT1_224575	hypothetical protein	357	22	12	20	25	16	10	33	17	4	0.854364	0.450502	0.761818	1.2248	0.993191	0.588325	1.47077	0.94059	0.264484
TGGT1_224580	RNA recognition motif-containing protein	1620	6381	5729	5716	4254	3378	4062	6094	5754	4171	54.6087	47.3967	47.9807	45.9279	46.2089	52.6636	59.8533	70.1576	60.776
TGGT1_224590	DNA-directed RNA polymerase III POLR3C	2472	4309	4662	4391	2786	2582	3130	4082	3466	2500	24.1666	25.276	24.1549	19.7118	23.1467	26.5939	26.2739	27.6949	23.8725
TGGT1_224600	GTP binding protein	1356	2856	2736	2664	2026	1753	1599	2363	1923	1523	29.2003	27.0421	26.7156	26.1321	28.6486	24.7671	27.7271	28.0117	26.5123
TGGT1_224610	GYF domain-containing protein	4149	6768	4849	5881	5958	4387	4495	6015	4468	3613	22.6154	15.6636	19.2751	25.116	23.4318	22.7547	23.0671	21.2711	20.5557
TGGT1_224620	hypothetical protein	867	1742	3251	2355	1216	1527	1487	2278	1639	1112	27.8559	50.2553	36.937	24.5306	39.0302	36.0228	41.8057	37.3404	30.2756
TGGT1_224630	zinc finger (CCCH type) motif-containing protein	5805	1784	1754	1551	2187	1062	994	2591	1412	1457	4.2607	4.04959	3.63328	6.58932	4.05418	3.59641	7.10175	4.80454	5.92467
TGGT1_224650	mRNA capping enzyme, beta chain protein	2763	6582	5569	6235	4634	3820	4197	6646	4868	3209	33.0267	27.0135	30.6863	29.3339	30.6382	31.9039	38.2719	34.8008	27.4155
TGGT1_224660	transcription factor s-ii (tfiis), central domain-containing protein	3942	8422	7001	7806	6009	5009	5365	7810	5998	4776	29.6201	23.8028	26.9278	26.6612	28.1589	28.585	31.5235	30.0545	28.5993
TGGT1_224670	DnaJ domain-containing protein	9132	8022	5719	6918	5944	5342	5811	7994	6176	4377	12.1788	8.3934	10.3016	11.3843	12.9634	13.3651	13.9283	13.3586	11.314
TGGT1_224675	hypothetical protein	444	0	0	0	0	0	20	0	0	0	0	0	0	0	0	0.94609	0	0	0
TGGT1_224680	hypothetical protein	1884	88	197	173	154	115	121	315	267	217	0.647575	1.40142	1.24869	1.42966	1.35269	1.34893	2.6603	2.7993	2.71885
TGGT1_224700	hypothetical protein	5037	10048	9539	9278	8927	4924	4328	9209	9635	6621	27.6564	25.3814	25.0479	30.9976	21.6634	18.0468	29.0898	37.7833	31.0283
TGGT1_224710	hypothetical protein	1506	292	403	321	358	306	287	451	381	198	2.6881	3.58644	2.89847	4.15769	4.50275	4.0026	4.76488	4.99712	3.10347
TGGT1_224720	SPOC domain-containing protein	2115	4674	3926	3599	2924	2559	2903	4889	4071	2913	30.6384	24.8785	23.1399	24.1803	26.8127	28.8285	36.7799	38.0198	32.5115
TGGT1_224730	hypothetical protein	1020	2679	2775	2098	1977	1730	1822	2567	1864	1378	36.4134	36.4625	27.9702	33.9001	37.5861	37.5175	40.043	36.0965	31.8901
TGGT1_224740	hypothetical protein	1275	5390	5817	5144	3884	3461	3834	5353	4131	3405	58.6093	61.1467	54.8631	53.2799	60.1551	63.1579	66.8017	63.9978	63.0397
TGGT1_224750	SAG-related sequence SRS40F	1173	31	50	24	5	16	12	32	4	17	0.366397	0.571289	0.278229	0.0745532	0.302275	0.214866	0.434063	0.0673568	0.342104
TGGT1_224760	SAG-related sequence SRS40E	1191	197	247	312	297	342	433	1765	751	647	2.2932	2.77952	3.56231	4.36153	6.36349	7.63593	23.5794	12.4551	12.8233
TGGT1_224790	SAG-related sequence SRS40A	1179	0	8	0	5	0	0	0	0	0	0	0.0909411	0	0.0741737	0	0	0	0	0
TGGT1_224800	hypothetical protein	885	3064	3036	2998	2548	1898	1818	1746	1630	1718	47.9992	45.9772	46.0657	50.3559	47.5263	43.1456	31.3907	36.3801	45.8234
TGGT1_224810	hypothetical protein	5349	1250	516	949	2240	1568	1704	2635	2188	1108	3.23985	1.29289	2.41259	7.32436	6.49613	6.69087	7.83806	8.07968	4.88961
TGGT1_224820	hypothetical protein	1023	2780	2216	2283	2225	1654	1940	2639	2109	1611	37.6754	29.0321	30.3473	38.0407	35.8295	39.8301	41.0454	40.7212	37.1729
TGGT1_224830	hypothetical protein	3345	2516	2986	2947	2277	1875	2041	4277	2734	1828	10.428	11.964	11.9805	11.9059	12.4218	12.8154	20.3443	16.1444	12.8999
TGGT1_224840	3'5'-cyclic nucleotide phosphodiesterase domain-containing protein	3975	4707	3206	3346	3178	1800	1787	3699	2924	2613	16.4171	10.8096	11.4466	13.9833	10.035	9.44219	14.8063	14.5298	15.517
TGGT1_224845	hypothetical protein	366	158	151	227	333	164	156	116	132	206	5.985	5.52942	8.43401	15.9132	9.92987	8.95219	5.04287	7.12381	13.286
TGGT1_224850	putative polyadenylate binding protein	2310	28065	25006	24314	23077	21629	22632	28778	21808	22598	168.439	145.083	143.131	174.728	207.494	205.777	198.221	186.476	230.922
TGGT1_224860	putative exosome component 2	1062	1881	1941	1807	1429	1332	1492	2357	1753	1336	24.5557	24.4954	23.1379	23.5343	27.7946	29.5073	35.3131	32.6045	29.6954
TGGT1_224870	hypothetical protein	25908	20694	13218	19200	15412	12007	13813	14290	12141	11313	11.0739	6.83779	10.0776	10.4045	10.2703	11.198	8.77604	9.25636	10.3074
TGGT1_224880	kinesin motor domain-containing protein	6024	14112	13688	14821	16932	7794	6220	7426	9977	9771	32.4782	30.4536	33.4566	49.1606	28.6719	21.6866	19.6142	32.7141	38.2879
TGGT1_224890	hypothetical protein	3228	8710	9951	9554	5526	4573	4981	8770	6059	4473	37.4087	41.3159	40.2477	29.9413	31.3941	32.4092	43.2281	37.0755	32.7094
TGGT1_224900	putative adenylate kinase	774	10704	11965	11072	8545	6446	7459	8505	6529	6010	191.731	207.184	194.525	193.092	184.557	202.407	174.837	166.619	183.291
TGGT1_224905	hypothetical protein	450	4	13	9	4	0	0	0	0	4	0.123235	0.387182	0.271969	0.155468	0	0	0	0	0.209824
TGGT1_224910	divalent cation tolerance protein, CutA1 family protein	768	3445	3396	3789	3730	2798	2933	2463	2305	2303	62.1894	59.2639	67.0893	84.9458	80.736	80.2114	51.0274	59.2829	70.7848
TGGT1_224920	hypothetical protein	5280	8428	8410	9211	7183	5076	5480	6422	4953	5086	22.1299	21.3474	23.7226	23.7939	21.3044	21.7988	19.3525	18.5291	22.7379
TGGT1_224928	histone lysine demethylase JMJD4	4986	2898	2627	2710	2398	1621	1834	3222	2558	1555	8.05813	7.06142	7.39106	8.41184	7.20463	7.72561	10.2819	10.1337	7.36182
TGGT1_224932	hypothetical protein	489	2	0	0	2	0	4	0	11	0	0.0567034	0	0	0.0715344	0	0.171805	0	0.444328	0
TGGT1_224935	hypothetical protein	4509	5997	5929	5813	5451	4492	4528	5628	3803	4116	18.4392	17.6232	17.5311	21.1441	22.077	21.0917	19.8598	16.6596	21.5478
TGGT1_224940	hypothetical protein	2541	2495	2134	2029	1725	1342	1693	2956	2032	1710	13.613	11.2557	10.8584	11.8735	11.7038	13.9939	18.5097	15.7957	15.8854
TGGT1_224950	calcium-dependent protein kinase CDPK5	2049	6941	8628	7134	4706	4049	4137	9217	6610	4671	46.9644	56.4355	47.3457	40.1702	43.7912	42.4062	71.5728	63.7205	53.8115
TGGT1_224960	hypothetical protein	744	3566	4192	3451	3038	2326	2158	3344	3270	2307	66.4502	75.5148	63.0756	71.4182	69.2816	60.9206	71.5145	86.8149	73.195
TGGT1_224970	nucleolar protein	3288	11579	16664	13715	9414	8464	8495	18055	13963	9629	48.8233	67.9253	56.7223	50.0768	57.0459	54.2647	87.3708	83.8816	69.1284
TGGT1_224980	hypothetical protein	3399	8586	9092	8288	6921	6395	6794	10284	6536	5373	35.0209	35.8503	33.158	35.6133	41.6937	41.9817	48.1406	37.9822	37.3141
TGGT1_224990	hypothetical protein	465	2127	2431	2014	1553	1400	1447	2507	1969	1570	63.4166	70.0674	58.8974	58.4134	66.72	65.3584	85.7831	83.6397	79.6992
TGGT1_225000	hypothetical protein	4425	16930	19166	18304	12525	11540	11652	16746	12704	11225	53.0435	58.05	56.25	49.5061	57.7928	55.3061	60.2141	56.7083	59.8798
TGGT1_225005	hypothetical protein	588	245	313	293	215	180	149	319	271	214	5.77666	7.13429	6.7761	6.39522	6.78385	5.32224	8.63205	9.10357	8.59099
TGGT1_225010	hypothetical protein	2580	9933	12568	11454	6902	5634	6433	8470	6813	5263	53.3764	65.2876	60.3708	46.7896	48.3925	52.3696	52.2353	52.1601	48.1527
TGGT1_225020	hypothetical protein	3033	9004	8769	8587	8517	4934	5118	7405	8570	5949	41.1577	38.7491	38.4998	49.1143	36.0502	35.4416	38.8466	55.8121	46.2997
TGGT1_225028	putative myosin heavy chain	3489	10	12	8	83	41	59	304	137	49	0.0397363	0.0460961	0.0311802	0.416075	0.260414	0.35517	1.38635	0.775603	0.331514
TGGT1_225032	putative myosin heavy chain	201	0	0	0	5	0	0	8	0	0	0	0	0	0.435079	0	0	0.633278	0	0
TGGT1_225050	putative adenosylhomocysteinase	1767	35064	29311	29241	31196	26951	30163	31736	25638	25067	275.114	222.32	225.032	308.785	338.002	358.528	285.77	286.594	334.867
TGGT1_225060	nucleoredoxin family protein	1251	5835	5432	5482	4851	3577	3929	4096	3632	2965	64.6654	58.1951	59.5897	67.8216	63.364	65.9645	52.0958	57.3467	55.9467
TGGT1_225070	hypothetical protein	1371	7	51	26	48	10	11	55	32	19	0.0707862	0.498559	0.257885	0.612347	0.161638	0.168516	0.638301	0.461033	0.327132
TGGT1_225080	ribosomal protein RPS18	471	62592	54441	55311	48830	33913	36659	59588	48534	39486	1842.41	1549.13	1596.91	1813.26	1595.61	1634.73	2012.97	2035.38	1978.92
TGGT1_225090	hypothetical protein	7419	13861	13166	14835	11460	10028	10191	11941	8819	7751	25.9022	23.7844	27.1914	27.0168	29.9537	28.8507	25.6092	23.4798	24.6615
TGGT1_225098	hypothetical protein	279	233	297	286	120	80	223	313	77	68	11.5782	14.2671	13.9396	7.52265	6.35429	16.7875	17.8501	5.45138	5.75323
TGGT1_225102	hypothetical protein	597	385	623	466	163	128	144	232	140	95	8.94076	13.9861	10.6145	4.77537	4.75135	5.0661	6.18321	4.63205	3.75627
TGGT1_225105	hypothetical protein	3069	4091	4058	4030	2785	2400	2567	3366	2943	1869	18.4808	17.7214	17.8566	15.8717	17.3299	17.5677	17.4509	18.9414	14.3754
TGGT1_225108	SNF7 family protein	2586	4150	3980	4144	2660	2038	2185	3460	2757	1918	22.2489	20.6271	21.7912	17.9907	17.4645	17.7463	21.2887	21.0585	17.5076
TGGT1_225110	AP2 domain transcription factor AP2X-2	3765	7490	7619	8019	4898	3427	3581	4989	4492	3984	27.5807	27.1217	28.9631	22.7535	20.1711	19.9767	21.0838	23.5665	24.9782
TGGT1_225120	hypothetical protein	441	13757	21348	17349	10863	9724	9933	15924	8622	8790	432.487	648.788	534.965	430.829	488.638	473.072	574.532	386.179	470.498
TGGT1_225125	pre-rRNA processing protein	8616	17415	11694	13302	10219	9805	11242	12208	11118	8964	28.0224	18.1904	20.9943	20.7442	25.2187	27.4046	22.5444	25.4883	24.5586
TGGT1_225130	hypothetical protein	4155	5292	4240	3812	4449	3650	3801	5330	3936	3266	17.6578	13.6766	12.4759	18.7277	19.4672	19.2138	20.4106	18.7113	18.5546
TGGT1_225140	BT1 family protein	1527	0	13	10	6	0	8	6	8	14	0	0.114101	0.0890534	0.0687237	0	0.110036	0.0625191	0.103483	0.216419
TGGT1_225150	hypothetical protein	2076	45094	50208	49038	46373	27270	25431	32007	26602	24512	301.148	324.138	321.214	390.69	291.098	257.289	245.312	253.108	278.714
TGGT1_225160	hypothetical protein	1206	16225	27864	23025	11276	11326	11582	18936	11423	10147	186.52	309.656	259.622	163.532	208.118	201.707	249.828	187.091	198.608
TGGT1_225170	hypothetical protein	384	685	1147	970	676	786	744	1009	505	471	24.7313	40.0328	34.3503	30.79	45.3599	40.6937	41.8081	25.9764	28.9532
TGGT1_225190	hypothetical protein	3234	3419	2964	3235	2196	1474	1756	3267	1894	1469	14.6571	12.2835	13.6027	11.8764	10.1004	11.4043	16.0735	11.568	10.7223
TGGT1_225200	hypothetical protein	4338	27921	27290	27242	22459	14195	13446	20438	18920	15315	89.2339	84.3137	85.3963	90.5513	72.5148	65.1012	74.9634	86.1492	83.3363
TGGT1_225210	hypothetical protein	327	520	539	492	475	293	209	452	364	291	22.0467	22.0915	20.4601	25.4062	19.8564	13.4241	21.9933	21.9874	21.0064
TGGT1_225220	SCP family extracellular subfamily protein	2463	9241	7620	7981	6287	3536	3319	7141	5578	3917	52.0167	41.4643	44.0639	44.645	31.8148	28.3027	46.1312	44.7336	37.5402
TGGT1_225230	hypothetical protein	2235	13033	14158	13261	8856	7098	8062	15139	11287	9258	80.8454	84.9001	80.6842	69.3033	70.3784	75.7619	107.775	99.7518	97.7792
TGGT1_225240	putative 50S ribosomal protein L13	696	3813	3434	3366	3267	2732	2923	3831	2975	2556	75.9531	66.1264	65.7649	82.0983	86.9866	88.2074	87.5797	84.4301	86.6879
TGGT1_225250	putative LSU ribosomal protein L14P	369	1546	1272	1288	1273	1274	1178	1498	1206	1042	58.086	46.2003	47.4656	60.3387	76.511	67.0509	64.5931	64.5566	66.6574
TGGT1_225260	DNA-directed RNA polymerase II RPB1	3219	11567	9650	10372	7012	6604	7251	10059	7667	5972	49.8182	40.1782	43.8158	38.0991	45.4639	47.311	49.7204	47.0462	43.7931
TGGT1_225270	hypothetical protein	9735	14145	7884	12356	11446	6320	7460	7239	7595	5950	20.1444	10.8541	17.2596	20.5642	14.3867	16.0949	11.8316	15.4103	14.4274
TGGT1_225280	hypothetical protein	7644	261	301	211	99	82	61	171	86	85	0.473378	0.527752	0.375363	0.226521	0.237725	0.167608	0.355939	0.222227	0.262485
TGGT1_225290	GDA1/CD39 (nucleoside phosphatase) family protein	1935	48	46	68	273	134	153	546	459	210	0.343913	0.318611	0.477878	2.46761	1.53463	1.66072	4.48965	4.68545	2.5618
TGGT1_225300	hypothetical protein	837	3964	4223	3926	4239	2104	1837	3152	3625	2531	65.6593	67.6207	63.7844	88.5793	55.7059	46.0966	59.9186	85.5465	71.3795
TGGT1_225310	putative ARF1-directed GTPase-activating protein	1509	9517	7423	7342	7632	6400	7188	7430	6276	5422	87.4378	65.9287	66.1629	88.4592	93.9878	100.047	78.343	82.1511	84.8159
TGGT1_225315	hypothetical protein	951	72	109	99	134	108	72	106	74	35	1.04964	1.53614	1.41561	2.46444	2.51666	1.59015	1.77348	1.53699	0.868749
TGGT1_225320	hypothetical protein	1515	4700	6568	6022	5646	2964	3128	2604	3478	3399	43.0104	58.1038	54.0527	65.1812	43.3557	43.365	27.3482	45.3458	52.9597
TGGT1_225330	hypothetical protein	2100	8415	9963	9402	8171	5007	4658	5466	5035	4612	55.555	63.585	60.8822	68.0534	52.8371	46.5871	41.4143	47.3587	51.8414
TGGT1_225340	hypothetical protein	6126	16482	16102	16625	13032	8970	9076	12228	8945	7978	37.3011	35.2279	36.9041	37.2073	32.4486	31.1174	31.7599	28.8419	30.7414
TGGT1_225350	hypothetical protein	1200	4970	4452	4668	4212	3858	4229	4528	4255	3026	57.42	49.7231	52.898	61.3905	71.2462	74.0188	60.0379	70.0387	59.5243
TGGT1_225360	hypothetical protein	2271	1390	1650	1371	1828	1284	1578	1789	1340	1300	8.48566	9.73757	8.20937	14.0784	12.5294	14.594	12.5341	11.6549	13.5124
TGGT1_225370	hypothetical protein	2736	0	12	0	40	7	4	65	20	15	0	0.0587826	0	0.255704	0.0566974	0.0307064	0.378005	0.144389	0.129414
TGGT1_225380	hypothetical protein	1344	1896	1284	1425	1203	1195	1313	1589	1281	1084	19.5581	12.8041	14.418	15.6553	19.7038	20.5188	18.8116	18.8265	19.0387
TGGT1_225400	hypothetical protein	2871	10	40	48	58	106	48	163	127	31	0.0482898	0.186729	0.227351	0.353337	0.818189	0.351151	0.903348	0.873756	0.25488
TGGT1_225410	histone H3 centromeric CENH3	651	1384	1567	1391	1479	1020	1066	1195	1152	1127	29.4743	32.2606	29.056	39.7357	34.7216	34.3923	29.207	34.9535	40.8648
TGGT1_225413	hypothetical protein	840	0	4	0	7	7	0	49	27	16	0	0.0638211	0	0.145751	0.184671	0	0.928148	0.634898	0.449622
TGGT1_225420	histidine triad domain-containing protein	666	1898	1867	2102	1773	1249	1443	1753	1600	1230	39.5103	37.5711	42.9188	46.5617	41.5594	45.5069	41.8802	47.4532	43.5951
TGGT1_225430	Ras-related GTP binding A family protein	1710	1642	1453	1373	1320	772	978	1368	1096	872	13.3127	11.3882	10.9185	13.5012	10.0047	12.0124	12.7289	12.66	12.0373
TGGT1_225435	hypothetical protein	366	186	114	115	182	126	156	246	170	104	7.04563	4.17453	4.27274	8.6973	7.62905	8.95219	10.6944	9.17461	6.70748
TGGT1_225440	hypothetical protein	5232	2347	2414	1950	2225	1463	1525	2037	1630	1388	6.21919	6.18377	5.06823	7.438	6.19666	6.12192	6.19475	6.15375	6.26223
TGGT1_225450	hypothetical protein	1740	3167	2756	2581	2501	2021	2234	2479	2242	1867	25.234	21.2282	20.171	25.1396	25.7394	26.9662	22.6688	25.4511	25.3281
TGGT1_225460	hypothetical protein	555	3	14	16	0	8	7	10	7	6	0.0749405	0.33808	0.392027	0	0.319432	0.264905	0.286687	0.249129	0.255191
TGGT1_225470	peptide methionine sulfoxide reductase	810	3358	4026	3596	2983	2238	2378	3250	2538	2110	57.4757	66.6151	60.3704	64.4113	61.2288	61.6613	63.8409	61.8908	61.49
TGGT1_225480	hypothetical protein	2511	4442	4462	4260	4268	2924	3090	4083	3985	2992	24.5256	23.8159	23.0703	29.7284	25.8055	25.8462	25.8722	31.3474	28.1269
TGGT1_225490	calcium-dependent protein kinase CDPK2	2136	23276	24624	23142	13919	9621	10849	19193	15023	10831	151.076	154.505	147.329	113.973	99.816	106.678	142.969	138.923	119.695
TGGT1_225500	hypothetical protein	1293	4280	4811	4278	2992	3074	3381	5289	3332	3126	45.8916	49.8679	44.9916	40.4722	52.6849	54.9202	65.0842	50.901	57.0686
TGGT1_225510	RAP domain-containing protein	3036	6268	5761	5305	4233	3469	3498	7005	5139	3921	28.623	25.432	23.7615	24.386	25.3211	24.1993	36.7119	33.4346	30.4861
TGGT1_225530	metal cation transporter, ZIP family protein	2154	7450	5899	6424	4905	4668	5722	5030	4871	5050	47.9511	36.7043	40.5555	39.8279	48.0249	55.794	37.1555	44.6675	55.3417
TGGT1_225540	hypothetical protein	1458	17430	25310	20829	12864	13071	12983	28021	15187	12880	165.74	232.658	194.268	154.317	198.67	187.026	305.792	205.747	208.529
TGGT1_225550	phosphatidylserine decarboxylase	1284	9225	9247	7867	7276	5741	6136	8789	7192	5737	99.6069	96.5206	83.317	99.111	99.084	100.371	108.912	110.638	105.469
TGGT1_225555	hypothetical protein	204	11652	11041	12993	9886	7821	7308	7978	7313	6513	791.879	725.374	866.101	847.587	849.597	752.409	622.249	708.085	753.63
TGGT1_225560	hypothetical protein	3351	54268	73225	65890	54238	31708	31462	51018	36934	31023	224.521	292.866	267.384	283.089	209.689	197.196	242.242	217.707	218.533
TGGT1_225570	hypothetical protein	2154	51	53	44	22	0	11	67	15	14	0.328256	0.329772	0.277777	0.178637	0	0.107259	0.494914	0.137551	0.153423
TGGT1_225580	putative proteasome (prosome, macropain) 26S subunit, non-ATPase, 9	735	2149	2067	2102	2018	1613	1643	2061	1795	1477	40.5357	37.691	38.8897	48.0206	48.6327	46.95	44.6161	48.2388	47.4351
TGGT1_225590	hypothetical protein	1038	0	0	0	4	4	0	0	18	0	0	0	0	0.0673995	0.0853972	0	0	0.342527	0
TGGT1_225680	hypothetical protein	762	180	224	230	244	210	241	281	219	234	3.27496	3.93983	4.10452	5.60053	6.10724	6.64275	5.86748	5.67687	7.24883
TGGT1_225690	hypothetical protein	5451	18230	15964	18503	20506	9121	7337	13900	18180	12985	46.3659	39.2509	46.1589	65.7959	37.0806	28.2701	40.5732	65.8775	56.2306
TGGT1_225710	putative mitochondrial inner membrane translocase subunit TIM17	690	1497	1816	1322	1039	1012	1188	1301	957	989	30.0788	35.2737	26.0539	26.3366	32.5022	36.162	30.0005	27.3957	33.8341
TGGT1_225720	hypothetical protein	903	1518	1287	1395	1148	819	897	1600	1169	1004	23.3062	19.1018	21.0076	22.2356	20.0991	20.8636	28.1924	25.5709	26.2454
TGGT1_225730	putative membrane protein	387	4917	4486	4574	3713	3030	3401	3582	3258	3018	176.148	155.357	160.722	167.806	173.505	184.578	147.27	166.288	184.084
TGGT1_225745	hypothetical protein	36624	12612	11024	15464	16148	11152	11057	13716	9634	9430	4.77426	4.0342	5.74177	7.71164	6.74789	6.34099	5.95885	5.1959	6.07789
TGGT1_225770	Tyrosine kinase-like (TKL) protein	6066	11198	9617	9529	8024	6136	7472	10300	6859	5505	25.5933	21.2481	21.3616	23.1357	22.4163	25.8714	27.0169	22.3346	21.4221
TGGT1_225780	hypothetical protein	1425	4426	4159	4095	3612	2771	2877	3721	3086	2268	43.0611	39.1163	39.0777	44.333	43.0926	42.4044	41.5475	42.7761	37.5695
TGGT1_225790	PDI family protein	570	3494	6729	5311	4147	4559	4612	5464	3044	2942	84.9838	158.219	126.704	127.249	177.246	169.942	152.523	105.485	121.836
TGGT1_225800	iron-sulfur assembly ATPase	1557	6010	6297	5447	4919	4305	4265	4918	4163	3614	53.5148	54.2037	47.5728	55.2564	61.2725	57.5329	50.2574	52.8126	54.7907
TGGT1_225810	BIR protein	816	4865	5274	4591	3704	3045	3410	4779	3649	2954	82.6572	86.6231	76.508	79.3917	82.6948	87.7707	93.1853	88.329	85.453
TGGT1_225820	hypothetical protein	1533	2404	3309	3037	2480	1733	1928	3940	3103	2291	21.7411	28.9293	26.9397	28.2946	25.0517	26.415	40.8935	39.9815	35.2769
TGGT1_225830	hypothetical protein	2889	12557	14791	13962	11138	8609	8270	10035	7149	7181	60.2596	68.6174	65.7188	67.4301	66.0368	60.1234	55.2676	48.8785	58.6738
TGGT1_225840	hypothetical protein	2061	4388	3833	4344	3313	2258	2584	3527	3205	2428	29.5173	24.9256	28.6617	28.115	24.2788	26.333	27.2288	30.7164	27.8085
TGGT1_225850	peptidase, M28 family protein	4668	12685	13831	12877	10376	8569	9219	17596	11238	8803	37.6745	39.7106	37.5123	38.877	40.6799	41.48	59.9768	47.553	44.5151
TGGT1_225860	hypothetical protein	3174	12460	12578	12694	12495	7264	7120	8479	9276	7933	54.4251	53.1115	54.3852	68.8531	50.7166	47.1149	42.5048	57.7263	58.998
TGGT1_225870	hypothetical protein	4740	12229	13954	14730	11344	7947	7703	12273	10054	8039	35.7685	39.4552	42.2585	41.8583	37.154	34.1324	41.1977	41.8967	40.0342
TGGT1_225880	UDP-glucose 4-epimerase	1089	3850	2522	2619	3200	2376	2615	3211	2690	1941	49.0141	31.0385	32.7037	51.3944	48.3503	50.4347	46.9151	48.7915	42.0731
TGGT1_225890	hypothetical protein	6336	8021	7662	8691	5800	5168	5638	6486	5522	4400	17.551	16.2073	18.6528	16.0106	18.0754	18.6894	16.2878	17.2148	16.3925
TGGT1_225900	hypothetical protein	4386	6391	7275	6328	6242	4241	3904	7283	6725	5296	20.2017	22.2305	19.6195	24.8914	21.4279	18.695	26.4206	30.2861	28.5027
TGGT1_225910	hypothetical protein	3792	5037	4948	4903	3726	3033	3233	5086	3876	2827	18.4158	17.4882	17.5826	17.1857	17.7249	17.907	21.3407	20.1899	17.5981
TGGT1_225920	hypothetical protein	3252	3481	5507	5328	4642	3701	3362	6402	3911	3140	14.8403	22.696	22.2794	24.966	25.2203	21.7136	31.3232	23.7551	22.7922
TGGT1_225930	triose-phosphate isomerase TPI-I	762	18960	20617	19759	14177	12238	13577	13283	11959	11410	344.962	362.622	352.614	325.404	355.907	374.226	277.359	309.998	353.458
TGGT1_225940	hypothetical protein	948	8955	9710	8342	8618	6305	6575	9689	7148	5671	130.962	137.276	119.661	158.998	147.387	145.671	162.619	148.935	141.208
TGGT1_225950	hypothetical protein	1917	29	23	8	11	13	10	8	12	8	0.209732	0.160801	0.0567489	0.100361	0.15028	0.109563	0.0664001	0.123646	0.0985088
TGGT1_225953	hypothetical protein	264	0	0	0	0	2	0	6	4	0	0	0	0	0	0.167883	0	0.361616	0.299279	0
TGGT1_225955	hypothetical protein	885	0	0	17	6	0	0	9	5	0	0	0	0.261213	0.118577	0	0	0.161808	0.111595	0
TGGT1_225960	STE kinase	11874	12908	11644	14757	11436	6653	6701	11081	9096	6986	15.0713	13.1428	16.9002	16.845	12.4166	11.853	14.8485	15.1312	13.888
TGGT1_225970	mediator complex subunit MED31	594	1096	589	848	529	481	571	929	844	401	25.5807	13.2896	19.4133	15.5763	17.9448	20.1899	24.8846	28.0657	15.9355
TGGT1_225980	hypothetical protein	5574	7514	6434	6054	4810	3752	4681	6941	6097	3812	18.6893	15.4703	14.7695	15.0929	14.9168	17.6383	19.8132	21.6057	16.1433
TGGT1_225990	acyl transferase domain-containing protein	1509	4945	3120	4188	4789	4219	4615	2682	3131	3130	45.4324	27.7108	37.7404	55.5072	61.9586	64.2344	28.2794	40.9839	48.9623
TGGT1_226000	putative ATP synthase	552	5936	5126	5373	4283	3660	3813	4419	3756	3695	149.088	124.458	132.363	135.707	146.934	145.082	127.375	134.402	158.009
TGGT1_226010	pterin-4-alpha-carbinolamine dehydratase	315	591	886	659	565	413	499	1065	561	507	26.0115	37.697	28.4488	31.3713	29.055	33.2717	53.7947	35.1781	37.9931
TGGT1_226020	transporter, major facilitator family protein	1770	50472	65837	57621	29381	29067	30407	43253	32498	26301	395.335	498.518	442.687	290.327	363.922	360.816	388.815	362.663	350.757
TGGT1_226030	AGC kinase	1032	16674	16909	15599	13375	9439	10259	12082	11253	9585	224	219.595	205.545	226.677	202.688	208.791	186.277	215.381	219.24
TGGT1_226040	EF hand domain-containing protein	510	1294	1688	1955	1979	1088	1072	1008	1223	972	35.1765	44.3595	52.1274	67.8687	47.2759	44.1479	31.4478	47.367	44.9887
TGGT1_226050	hypothetical protein	2325	8771	6455	6820	6385	3916	5353	8428	6538	4493	52.3015	37.2098	39.8888	48.0322	37.3251	48.3571	57.6769	55.5446	45.6163
TGGT1_226060	transmembrane amino acid transporter protein	2151	9637	10249	9374	5122	4118	4050	6445	4835	3463	62.114	63.8594	59.2617	41.6479	42.4255	39.5458	47.6742	44.3993	38.0031
TGGT1_226068	DnaJ domain-containing protein	1332	8721	10883	9904	7904	5563	5624	10299	7261	5092	90.7717	109.504	101.11	103.785	92.552	88.6802	123.024	107.674	90.2384
TGGT1_226072	Ser/Thr phosphatase family protein	2424	19510	22318	21104	14034	11966	13752	20126	16054	11571	111.587	123.398	118.392	101.261	109.395	119.157	132.107	130.819	112.68
TGGT1_226080A	polyA polymerase	1997	1811	1745	1665	1430	1147	1099	1669	1199	932	12.5727	11.7112	11.3377	12.5243	12.7282	11.5586	13.2978	11.8593	11.0165
TGGT1_226080B	polyA polymerase	435	495	625	483	381	275	344	476	384	245	15.7763	19.2564	15.099	15.319	14.0096	16.6094	17.4108	17.4366	13.2949
TGGT1_226090	DEAD/DEAH box helicase domain-containing protein	3147	3026	2070	2648	2186	2100	2208	2840	2440	1949	13.3309	8.81572	11.4422	12.1492	14.7878	14.7363	14.3589	15.3148	14.6191
TGGT1_226100	haloacid dehalogenase family hydrolase domain-containing protein	6084	1046	1071	990	1130	778	912	1248	868	710	2.38359	2.35931	2.21277	3.2485	2.83381	3.14841	3.26382	2.81806	2.75471
TGGT1_226110	Copper-exporting ATPase	2106	43	35	82	59	39	32	61	17	26	0.283073	0.222738	0.529474	0.489991	0.410381	0.319137	0.460863	0.159445	0.291422
TGGT1_226220	alveolin domain containing intermediate filament IMC9	2271	7849	6116	6774	6581	4179	3747	3376	4584	3957	47.9165	36.0939	40.5618	50.6838	40.779	34.6539	23.653	39.8701	41.1297
TGGT1_226230	hypothetical protein	1167	54	42	33	97	44	87	14	25	40	0.641521	0.48235	0.384532	1.45377	0.835531	1.56579	0.190879	0.423145	0.809089
TGGT1_226240	putative bud site selection protein	597	1420	1211	1314	1247	1015	1146	980	856	833	32.9763	27.1865	29.9303	36.5331	37.6767	40.3177	26.1187	28.3217	32.9365
TGGT1_226245	hypothetical protein	831	0	0	8	0	16	4	0	0	4	0	0	0.130912	0	0.426678	0.101098	0	0	0.113623
TGGT1_226250	DEAD (Asp-Glu-Ala-Asp) box polypeptide DDX3X	2205	29826	28811	27661	21222	19702	21495	27125	22618	19809	187.532	175.119	170.588	168.334	198.008	204.745	195.732	202.612	212.061
TGGT1_226260	hypothetical protein	1011	4847	7936	5970	3269	3376	3785	5742	3571	3456	66.4676	105.204	80.2995	56.5533	74.0001	78.6322	90.3676	69.7683	80.6918
TGGT1_226270	hypothetical protein	777	2736	1930	1951	1699	1594	1876	1881	1547	1409	48.8184	33.2905	34.1449	38.2443	45.462	50.7104	38.5184	39.3268	42.8053
TGGT1_226280	putative ribosomal protein L28	849	3061	2311	2565	2072	1655	1698	2672	2113	1532	49.9855	36.4818	41.0837	42.6851	43.1988	42.0064	50.076	49.16	42.5949
TGGT1_226290	hypothetical protein	1002	3182	4363	3668	3435	2532	2343	4086	3647	2476	44.0272	58.3581	49.7796	59.9588	55.9986	49.1123	64.883	71.8932	58.3297
TGGT1_226300	2,4-dienoyl CoA reductase 2, peroxisomal family protein	1089	4	0	8	20	15	12	55	12	19	0.0509237	0	0.0998968	0.321215	0.305242	0.23144	0.803592	0.217657	0.411844
TGGT1_226310	zinc finger (CCCH type) motif-containing protein	3345	452	322	330	1055	626	633	946	680	610	1.8734	1.29016	1.34155	5.51633	4.14724	3.9746	4.49982	4.01543	4.30468
TGGT1_226320	hypothetical protein	2163	4432	4092	4139	3296	2870	3189	4807	4159	3131	28.4074	25.355	26.0213	26.6517	29.404	30.9659	35.3605	37.9798	34.1691
TGGT1_226330	hypothetical protein	2706	2190	1294	1723	2057	1284	1557	1502	1613	1325	11.2203	6.409	8.65859	13.2954	10.5152	12.085	8.83167	11.7741	11.5583
TGGT1_226340	hypothetical protein	3492	11463	10408	11144	9885	6797	7142	9987	9928	7304	45.5106	39.9463	43.3967	49.5104	43.1344	42.9567	45.5052	56.1574	49.3735
TGGT1_226350	hypothetical protein	4902	4797	4135	4606	3254	2655	2918	4046	3275	2786	13.567	11.3054	12.7773	11.6102	12.0025	12.5025	13.1327	13.1965	13.4157
TGGT1_226370	dgat2l1-prov protein	1143	2916	3461	2997	1745	1605	1605	3205	1649	1593	35.3695	40.5825	35.6558	26.702	31.1179	29.4927	44.6151	28.4967	32.8985
TGGT1_226380	hypothetical protein	1137	14619	24224	19424	9069	9551	10082	17309	9940	8610	178.256	285.542	232.31	139.506	186.153	186.239	242.221	172.681	178.751
TGGT1_226385	hypothetical protein	273	3	4	0	4	9	5	4	0	3	0.152352	0.196373	0	0.256266	0.730568	0.384674	0.23313	0	0.259397
TGGT1_226390	hypothetical protein	3000	2614	2972	3002	2835	2397	2446	4290	2847	2414	12.0802	13.2774	13.6075	16.5282	17.7063	17.1246	22.7529	18.745	18.9943
TGGT1_226400	lipoic acid synthase LIPA	1632	7009	6706	6012	5139	4338	4507	6143	4652	3839	59.5421	55.0716	50.0943	55.0748	58.9048	58.0033	59.8909	56.304	55.5271
TGGT1_226410	EF-1 guanine nucleotide exchange domain-containing protein	987	64644	59874	65046	58000	45726	47213	40102	40270	37792	908.028	813.027	896.175	1027.79	1026.66	1004.68	646.471	805.906	903.836
TGGT1_226420	peptidase family M3 protein	2004	13667	13231	11949	9538	10205	10534	15623	11992	10226	94.5505	88.4869	81.0818	83.2441	112.849	110.403	124.042	118.199	120.452
TGGT1_226430	reticulon protein	591	13913	12096	13302	12188	10333	12178	9920	9883	8717	326.378	274.308	306.069	360.694	387.454	432.787	267.07	330.31	348.166
TGGT1_226440	SWI2/SNF2-containing protein RAD16	5103	8575	8564	8878	6274	5764	6496	10678	7745	5610	23.2968	22.4924	23.6581	21.5037	25.0311	26.7366	33.2939	29.9789	25.9504
TGGT1_226450	hypothetical protein	1545	92	23	16	24	25	16	121	95	267	0.825558	0.199519	0.140825	0.271692	0.358585	0.217509	1.24611	1.21455	4.07934
TGGT1_226460	hypothetical protein	1713	1603	1955	1577	1251	1116	1142	1904	1133	954	12.9737	15.2958	12.5188	12.773	14.4374	14.0021	17.6852	13.0645	13.1461
TGGT1_226470	hypothetical protein	9624	28293	32087	32140	19620	17538	18021	32919	20486	17900	40.7579	44.6846	45.413	35.6564	40.3836	39.3286	54.4241	42.0457	43.904
TGGT1_226480	DNA topoisomerase family protein	2664	2758	2305	2278	2625	2180	2572	2150	1604	1865	14.3532	11.5963	11.6281	17.2341	18.1344	20.2779	12.8412	11.893	16.5254
TGGT1_226490	hypothetical protein	618	5	9	14	13	9	12	11	9	11	0.112168	0.195181	0.308056	0.367916	0.322727	0.407829	0.283208	0.287656	0.420157
TGGT1_226500	hypothetical protein	279	4179	4488	4353	2931	2847	2836	3222	2468	2464	207.662	215.592	212.165	183.741	226.133	213.495	183.748	174.727	208.47
TGGT1_226510	Sec23/Sec24 trunk domain-containing protein	4623	9175	7995	7836	6726	5128	5623	10055	7885	5533	27.5151	23.1781	23.0494	25.4464	24.5813	25.5464	34.6066	33.6897	28.2517
TGGT1_226515	hypothetical protein	1374	82	168	123	67	78	28	73	44	33	0.8274	1.63873	1.21733	0.852869	1.25802	0.428013	0.84535	0.632537	0.566936
TGGT1_226520	hypothetical protein	741	4477	4731	4664	2661	2228	2755	3887	2751	2203	83.7639	85.5694	85.5914	62.8088	66.6312	78.0888	83.4635	73.3317	70.1784
TGGT1_226532	hypothetical protein	1035	218	375	342	154	214	148	318	108	80	2.92015	4.85596	4.4934	2.6024	4.58199	3.00336	4.88863	2.06112	1.82455
[truncated: 6,640 more rows]
