# Supplementary material for: Transcriptomic and metabolomic analyses reveal the essential nature of Rab1B in Toxoplasma gondii
Source: Parasit Vectors. 2023 Nov 8;16:409. doi: 10.1186/s13071-023-06030-6 (PMC10634116; doi:10.1186/s13071-023-06030-6)
Supplement: Supplementary file 5 — Additional file 5. Fuzzy c-mean clustering results according to the Mfuzz package in R. [file 13071_2023_6030_MOESM5_ESM.xlsx]

## Sheet: Sheet1
Table S4 The fuzzy c-mean clustering results according to the Mfuzz package in R.
gene	TATi	iRab1B 18	iRab1B 24	cluster	membership	gene	TATi	iRab1B 18	iRab1B 24	Description
TGGT1_200260	0.391264	-1.13647	0.74521	1	0.420648	TGGT1_200260	112.808	97.6073	116.329	hypothetical protein
TGGT1_200270	0.88953	-1.08238	0.192849	1	0.738925	TGGT1_200270	68.6551	58.8889	65.2046	PAN/Apple domain-containing protein
TGGT1_200360	1.15389	-0.614371	-0.53952	1	0.372866	TGGT1_200360	1112.91	909.766	918.365	hypothetical protein
TGGT1_200460	0.613547	-1.15393	0.540381	1	0.516344	TGGT1_200460	34.8659	30.8318	34.6989	hypothetical protein
TGGT1_201120	0.855604	-1.09933	0.24373	1	0.718205	TGGT1_201120	33.7232	25.4042	31.1195	ELMO/CED-12 family protein
TGGT1_201210	0.398259	-1.13777	0.739509	1	0.42303	TGGT1_201210	9.36535	7.21717	9.8426	hypothetical protein
TGGT1_201390	1.1147	-0.818286	-0.296411	1	0.464551	TGGT1_201390	1648.89	1176.79	1304.25	hypothetical protein
TGGT1_201630A	1.02928	-0.967887	-0.0613966	1	0.587931	TGGT1_201630A	60.2266	49.0222	54.1077	protein phosphatase 2C domain-containing protein
TGGT1_201780	1.15383	-0.615669	-0.538165	1	0.37333	TGGT1_201780	1609.65	1039.93	1064.88	microneme protein MIC2
TGGT1_201785	1.15328	-0.626287	-0.52699	1	0.377167	TGGT1_201785	2.54766	0.552497	0.663824	hypothetical protein
TGGT1_202080	0.409407	-1.13974	0.730331	1	0.426886	TGGT1_202080	19.2564	17.2546	19.6711	hypothetical protein
TGGT1_202170	1.13475	-0.75246	-0.38229	1	0.429634	TGGT1_202170	12.487	11.3789	11.5963	hypothetical protein
TGGT1_202310	0.0545198	-1.02614	0.971625	1	0.328911	TGGT1_202310	46.2798	41.9614	49.9445	O-sialoglycoprotein endopeptidase
TGGT1_202390	0.478137	-1.14931	0.671173	1	0.452536	TGGT1_202390	57.4368	44.8189	58.9334	S15 sporozoite-expressed protein
TGGT1_202450	0.146412	-1.06513	0.918723	1	0.350742	TGGT1_202450	42.0872	36.1845	45.8499	hypothetical protein
TGGT1_202480	0.360129	-1.13019	0.770057	1	0.410382	TGGT1_202480	28.6507	21.5655	30.5995	hypothetical protein
TGGT1_202568	0.846252	-1.10349	0.257236	1	0.709355	TGGT1_202568	68.8854	58.5389	65.7597	hypothetical protein
TGGT1_202610	0.941062	-1.05001	0.108953	1	0.711548	TGGT1_202610	135.415	96.7114	119.24	protein phosphatase 2C domain-containing protein
TGGT1_202620	0.915936	-1.0669	0.150963	1	0.734006	TGGT1_202620	447.967	296.228	389.426	hypothetical protein
TGGT1_202840	0.0332095	-1.01619	0.982982	1	0.324055	TGGT1_202840	159.245	133.54	182.509	FHA domain-containing protein
TGGT1_202970	0.733234	-1.13913	0.405896	1	0.598248	TGGT1_202970	2.55567	1.771	2.41849	hypothetical protein
TGGT1_203060	0.863928	-1.09546	0.231528	1	0.725277	TGGT1_203060	191.976	143.578	176.356	hypothetical protein
TGGT1_203240	0.108869	-1.04998	0.941111	1	0.341629	TGGT1_203240	55.645	49.1342	60.3209	hypothetical protein
TGGT1_203280	0.30794	-1.11775	0.809814	1	0.394261	TGGT1_203280	31.5595	28.4738	32.6457	hypothetical protein
TGGT1_203300	0.980061	-1.01881	0.0387508	1	0.659318	TGGT1_203300	70.8644	31.0317	52.1064	hypothetical protein
TGGT1_203310	1.15402	-0.542614	-0.611403	1	0.348589	TGGT1_203310	7901.95	4816.31	4691.21	dense granule protein GRA7
TGGT1_203430	0.763034	-1.13207	0.369039	1	0.624552	TGGT1_203430	28.267	24.3094	27.4442	hypothetical protein
TGGT1_203540	0.534214	-1.15365	0.619437	1	0.476392	TGGT1_203540	209.893	171.287	211.842	putative RNA binding protein
TGGT1_203560	0.886116	-1.08423	0.198111	1	0.738024	TGGT1_203560	219.612	169.191	202.006	hypothetical protein
TGGT1_203685	0.0161207	-1.00796	0.991842	1	0.320207	TGGT1_203685	0.287302	0.019542	0.542416	hypothetical protein
TGGT1_203880	1.1525	-0.637968	-0.514531	1	0.381471	TGGT1_203880	76.7303	67.8608	68.4723	hypothetical protein
TGGT1_203890	1.1547	-0.576938	-0.577763	1	0.359883	TGGT1_203890	1.8363	0.47988	0.479234	hypothetical protein
TGGT1_203980	0.211545	-1.08885	0.877303	1	0.367337	TGGT1_203980	74.7703	66.6573	78.9239	hypothetical protein
TGGT1_204050	1.15269	-0.635268	-0.517427	1	0.380468	TGGT1_204050	1939.1	936.09	1002.2	subtilisin SUB1
TGGT1_204060	0.390286	-1.13629	0.746004	1	0.420317	TGGT1_204060	75.0355	60.6229	78.3939	SNARE domain-containing protein
TGGT1_204100	0.977578	-1.02101	0.0434292	1	0.662898	TGGT1_204100	22.9047	19.3099	21.2245	eIF2 kinase IF2K-C
TGGT1_204110	0.794962	-1.12276	0.327796	1	0.655824	TGGT1_204110	41.6957	35.7159	40.239	eIF2 kinase IF2K-C
TGGT1_204130	1.05472	-0.93439	-0.12033	1	0.551804	TGGT1_204130	406.803	270.218	326.117	perforin-like protein PLP1
TGGT1_204310	1.08972	-0.875594	-0.214124	1	0.502116	TGGT1_204310	96.4605	82.5385	87.2243	hypothetical protein
TGGT1_204315	1.15411	-0.545089	-0.609021	1	0.349386	TGGT1_204315	70.2663	59.8453	59.4532	hypothetical protein
TGGT1_204320	0.148811	-1.06607	0.917256	1	0.351335	TGGT1_204320	44.7226	36.7627	49.7575	hypothetical protein
TGGT1_204340	0.914852	-1.06758	0.152725	1	0.734625	TGGT1_204340	332.865	284.25	314.175	hypothetical protein
TGGT1_204360	0.747179	-1.13601	0.388835	1	0.610208	TGGT1_204360	20.4045	16.0895	19.5834	subtilisin SUB4
TGGT1_204490	1.1537	-0.535204	-0.618495	1	0.346218	TGGT1_204490	62.5095	44.8478	43.9768	hypothetical protein
TGGT1_205280	1.0436	-0.949788	-0.0938133	1	0.567533	TGGT1_205280	118.322	87.1201	100.519	hypothetical protein
TGGT1_205290	0.39997	-1.13808	0.738108	1	0.423617	TGGT1_205290	32.0411	26.2671	33.3105	serine/threonine specific protein phosphatase
TGGT1_205490	1.0926	-0.869834	-0.222762	1	0.497941	TGGT1_205490	172.549	130.639	144.458	putative integral membrane protein
TGGT1_205550	0.477551	-1.14925	0.671696	1	0.452303	TGGT1_205550	16.1276	13.4907	16.4422	AGC kinase
TGGT1_205680	0.577682	-1.1547	0.577019	1	0.497227	TGGT1_205680	73.4284	35.4086	73.4139	hypothetical protein
TGGT1_206340	1.05129	-0.939275	-0.112016	1	0.556647	TGGT1_206340	272.761	205.995	233.743	hypothetical protein
TGGT1_206470	0.137945	-1.06181	0.923866	1	0.348661	TGGT1_206470	175.681	158.37	187.022	pyruvate dehydrogenase complex subunit PDH-E3II
TGGT1_206500	0.479399	-1.14944	0.670044	1	0.453041	TGGT1_206500	14.461	12.6992	14.6672	hypothetical protein
TGGT1_206510	0.801377	-1.12065	0.319274	1	0.662451	TGGT1_206510	107.802	67.5596	97.7083	toxolysin TLN4
TGGT1_206540	0.861395	-1.09665	0.235259	1	0.723224	TGGT1_206540	71.2016	60.2611	67.7031	hypothetical protein
TGGT1_206590	0.0625884	-1.02982	0.967236	1	0.330768	TGGT1_206590	84.8416	75.6687	92.4378	calcium-dependent protein kinase CDPK2A
TGGT1_206710	1.15468	-0.571006	-0.583671	1	0.357893	TGGT1_206710	26.8448	23.4876	23.463	hypothetical protein
TGGT1_207015	0.0172419	-1.00851	0.991268	1	0.320459	TGGT1_207015	0.0612185	0	0.11935	hypothetical protein
TGGT1_207460B	0.479523	-1.14946	0.669933	1	0.453091	TGGT1_207460B	44.2542	36.3857	45.1739	Rab5B protein
TGGT1_207700	1.10458	-0.843708	-0.260874	1	0.480199	TGGT1_207700	2.23939	0.903746	1.30331	rhoptry kinase family protein ROP22 (incomplete catalytic triad)
TGGT1_207750	0.438203	-1.1443	0.706092	1	0.437218	TGGT1_207750	212.579	177.188	218.57	hypothetical protein
TGGT1_207900	0.263343	-1.10532	0.841975	1	0.3814	TGGT1_207900	33.5091	29.568	35.1753	transcription initiation factor TFIIIB
TGGT1_207930	0.66577	-1.14993	0.48416	1	0.548101	TGGT1_207930	94.7514	60.3659	91.3121	phosphatidylethanolamine-binding protein
TGGT1_208370	0.0263818	-1.01293	0.986548	1	0.322513	TGGT1_208370	128.351	104.8	150.109	putative myosin heavy chain
TGGT1_208410	0.759437	-1.13301	0.373568	1	0.621228	TGGT1_208410	19.4944	16.222	18.8272	hypothetical protein
TGGT1_208450	1.15467	-0.570271	-0.584401	1	0.357647	TGGT1_208450	774.631	426.4	423.548	protease inhibitor PI2
TGGT1_208550	1.00508	-0.994844	-0.0102334	1	0.622905	TGGT1_208550	69.8263	48.5432	59.0214	hypothetical protein
TGGT1_209040	0.0492967	-1.02374	0.97444	1	0.327715	TGGT1_209040	1.26545	0.689969	1.76162	hypothetical protein
TGGT1_209420	0.98812	-1.01147	0.023351	1	0.647626	TGGT1_209420	276.678	234.685	256.417	hypothetical protein
TGGT1_209450	0.537118	-1.15379	0.616668	1	0.477714	TGGT1_209450	44.5412	35.5009	44.9665	TLD protein
TGGT1_209583	1.0896	-0.87582	-0.213783	1	0.502282	TGGT1_209583	1.38542	0.40085	0.732495	hypothetical protein
TGGT1_209640	0.106626	-1.04904	0.942414	1	0.341094	TGGT1_209640	9.63217	8.23298	10.6441	hypothetical protein
TGGT1_210260	0.64618	-1.15185	0.505668	1	0.535573	TGGT1_210260	0.57443	0.142888	0.540706	NAD-dependent glycerol-3-phosphate dehydrogenase
TGGT1_210370	1.15237	-0.512752	-0.639623	1	0.339162	TGGT1_210370	329.742	291.054	288.107	hypothetical protein
TGGT1_210380	1.1134	-0.821766	-0.29163	1	0.466611	TGGT1_210380	89.4742	67.8152	73.7487	hypothetical protein
TGGT1_210975	0.142131	-1.06346	0.92133	1	0.349688	TGGT1_210975	41.527	37.3815	44.2062	hypothetical protein
TGGT1_211015	0.841191	-1.10565	0.264458	1	0.70429	TGGT1_211015	81.7872	71.8239	78.8356	hypothetical protein
TGGT1_211020	0.643272	-1.15209	0.508816	1	0.53378	TGGT1_211020	104.744	93.6428	103.912	RNA recognition motif-containing protein
TGGT1_211250	0.331114	-1.12356	0.792447	1	0.401265	TGGT1_211250	88.0711	77.717	91.3548	hypothetical protein
TGGT1_211260	1.15385	-0.538665	-0.61519	1	0.347323	TGGT1_211260	336.662	293.385	291.428	rhoptry kinase family protein ROP26 (incomplete catalytic triad)
TGGT1_211600	0.845204	-1.10394	0.258737	1	0.708319	TGGT1_211600	19.7889	14.897	18.317	hypothetical protein
TGGT1_211610	0.829677	-1.11034	0.280666	1	0.692342	TGGT1_211610	23.2682	17.4177	21.6125	hypothetical protein
TGGT1_211630	1.00288	-0.997099	-0.00577707	1	0.626111	TGGT1_211630	562.681	421.641	491.55	hypothetical protein
TGGT1_211640	1.07566	-0.901443	-0.174218	1	0.522223	TGGT1_211640	23.1323	19.8864	21.0803	hypothetical protein
TGGT1_211675	0.350991	-1.12818	0.777187	1	0.407466	TGGT1_211675	0.642544	0.292196	0.743491	hypothetical protein
TGGT1_211695	1.13148	-0.765277	-0.366203	1	0.435905	TGGT1_211695	12.3898	8.8271	9.5767	hypothetical protein
TGGT1_211700	0.961111	-1.03481	0.0737006	1	0.68608	TGGT1_211700	23.5649	19.8855	21.929	hypothetical protein
TGGT1_212250	1.0573	-0.930625	-0.126678	1	0.548159	TGGT1_212250	101.306	83.3878	90.6341	XPG N-terminal domain-containing protein
TGGT1_212270	1.06026	-0.926213	-0.134052	1	0.543981	TGGT1_212270	685.452	440.031	537.899	hypothetical protein
TGGT1_212300	0.934278	-1.0548	0.120521	1	0.718939	TGGT1_212300	318.763	228.151	281.692	hypothetical protein
TGGT1_212990	0.933487	-1.05534	0.121858	1	0.719746	TGGT1_212990	35.2578	29.8462	33.0493	hypothetical protein
TGGT1_213040	0.494968	-1.15095	0.655985	1	0.459383	TGGT1_213040	17.7738	15.7269	17.974	hypothetical protein
TGGT1_213050	0.870437	-1.0923	0.221861	1	0.730079	TGGT1_213050	587.36	439.109	538.371	hypothetical protein
TGGT1_213100	0.741196	-1.13739	0.396195	1	0.605002	TGGT1_213100	18.6572	15.6438	18.1038	hypothetical protein
TGGT1_213280	1.14828	-0.679448	-0.468833	1	0.397543	TGGT1_213280	1030.99	724.515	759.832	SAG-related sequence SRS25
TGGT1_213340	0.881044	-1.08691	0.205869	1	0.736099	TGGT1_213340	0.579298	0.284045	0.478001	GMC oxidoreductase
TGGT1_213415	1.1536	-0.533163	-0.620438	1	0.345569	TGGT1_213415	13.5715	9.7845	9.58856	hypothetical protein
TGGT1_213445	0.526077	-1.15323	0.627149	1	0.472736	TGGT1_213445	98.5669	84.7287	99.3998	hypothetical protein
TGGT1_213635	1.1525	-0.51452	-0.637979	1	0.339711	TGGT1_213635	60.4196	16.1734	12.8965	hypothetical protein
TGGT1_214110	1.06097	-0.92514	-0.135833	1	0.542981	TGGT1_214110	48.3598	40.2104	43.4491	putative protein yipf5
TGGT1_214280	0.384947	-1.13527	0.750321	1	0.418522	TGGT1_214280	25.0335	21.9091	25.7844	phosphoadenosine phosphosulfate reductase family protein
TGGT1_214420	0.456199	-1.14675	0.690547	1	0.443969	TGGT1_214420	5.90874	3.4587	6.26693	hypothetical protein
TGGT1_214440	1.09429	-0.866355	-0.227937	1	0.495468	TGGT1_214440	349.846	292.114	310.913	4'-phosphopantetheinyl transferase superfamily protein
TGGT1_214770	1.1547	-0.575623	-0.579076	1	0.35944	TGGT1_214770	157.888	1.39219	1.07987	putative small GTP binding protein rab1a
TGGT1_214940	1.15364	-0.619727	-0.53391	1	0.374788	TGGT1_214940	2631.86	1628.61	1677.16	MIC2-associated protein M2AP
TGGT1_214960	0.130958	-1.05903	0.928069	1	0.346955	TGGT1_214960	15.7279	12.8849	17.6323	AP2 domain transcription factor AP2X-8
TGGT1_214980	0.60777	-1.15416	0.546386	1	0.513131	TGGT1_214980	113.609	84.5377	112.596	hypothetical protein
TGGT1_215140	0.865073	-1.09491	0.229836	1	0.726173	TGGT1_215140	0.898844	0.251141	0.688921	hypothetical protein
TGGT1_215250	0.329909	-1.12327	0.793362	1	0.400894	TGGT1_215250	25.1193	21.3707	26.3149	thiamin pyrophosphokinase, catalytic domain-containing protein
TGGT1_215360	1.03245	-0.964035	-0.0684164	1	0.5834	TGGT1_215360	94.2649	59.4193	75.051	hypothetical protein
TGGT1_215640	0.414705	-1.14063	0.725929	1	0.428746	TGGT1_215640	31.4492	24.8266	32.7744	zinc finger, C3HC4 type (RING finger) domain-containing protein
TGGT1_215750	0.989367	-1.0103	0.0209369	1	0.645809	TGGT1_215750	13.7478	11.8698	12.8383	cytidine and deoxycytidylate deaminase zinc-binding region domain-containing protein
TGGT1_215895	1.14386	-0.708653	-0.435204	1	0.409718	TGGT1_215895	8.65132	6.48215	6.80234	AP2 domain-containing protein
TGGT1_216020	0.92108	-1.06362	0.142544	1	0.730624	TGGT1_216020	29.839	26.6084	28.5717	peptidase family c78 protein
TGGT1_216030A	0.62183	-1.15353	0.531697	1	0.521046	TGGT1_216030A	13.4287	10.3162	13.2707	hypothetical protein
TGGT1_216030B	0.308006	-1.11777	0.809765	1	0.394281	TGGT1_216030B	16.3451	12.7421	17.6131	hypothetical protein
TGGT1_216440	1.15354	-0.531936	-0.621604	1	0.345179	TGGT1_216440	34.5544	29.7283	29.4715	OTU family cysteine protease
TGGT1_216720	1.14385	-0.70872	-0.435125	1	0.409746	TGGT1_216720	608.76	506.48	521.585	hypothetical protein
TGGT1_216820	0.745448	-1.13642	0.390972	1	0.60869	TGGT1_216820	214.981	151.03	202.935	transporter, major facilitator family protein
TGGT1_216970	0.362885	-1.13078	0.767892	1	0.41127	TGGT1_216970	91.8137	81.6634	94.5659	putative coronin
TGGT1_216990	0.0230847	-1.01134	0.988258	1	0.321771	TGGT1_216990	11.9378	10.4095	13.3638	LysM domain-containing protein
TGGT1_217020	0.197669	-1.08407	0.886404	1	0.363708	TGGT1_217020	110.678	86.3974	123.725	ATPase, AFG1 family protein
TGGT1_217160	0.384244	-1.13513	0.750888	1	0.418286	TGGT1_217160	67.642	54.1388	70.9005	Der1 family protein
TGGT1_217340	1.11778	-0.809727	-0.308057	1	0.459592	TGGT1_217340	20.7205	18.2008	18.8566	hypothetical protein
TGGT1_217420	0.963425	-1.03295	0.0695217	1	0.682904	TGGT1_217420	1.03056	0.631495	0.851874	hypothetical protein
TGGT1_217530	0.911954	-1.06937	0.157419	1	0.73611	TGGT1_217530	172.16	53.7087	127.051	hypothetical protein
TGGT1_217630	1.00512	-0.994798	-0.0103235	1	0.62284	TGGT1_217630	2.83868	1.60143	2.21048	hypothetical protein
TGGT1_217640	0.975274	-1.02302	0.0477427	1	0.666206	TGGT1_217640	87.9134	55.2622	72.7579	hypothetical protein
TGGT1_217680	1.12852	-0.775994	-0.352527	1	0.441327	TGGT1_217680	170.939	146.646	152.047	hypothetical protein
TGGT1_217724	1.11973	-0.804108	-0.315621	1	0.456411	TGGT1_217724	6.50314	3.73002	4.43415	hypothetical protein
TGGT1_217726	1.14548	-0.698888	-0.446587	1	0.405559	TGGT1_217726	3.92119	1.28974	1.64971	hypothetical protein
TGGT1_217728	1.13415	-0.75489	-0.379262	1	0.430806	TGGT1_217728	7.08122	4.29998	4.85302	hypothetical protein
TGGT1_217880	0.376561	-1.13361	0.75705	1	0.415734	TGGT1_217880	50.8404	45.465	52.1948	putative RNA-binding protein Nova-1
TGGT1_217961	0.68566	-1.14744	0.461784	1	0.561678	TGGT1_217961	4.51813	1.52035	4.15201	hypothetical protein
TGGT1_218000	0.252916	-1.10218	0.849259	1	0.378499	TGGT1_218000	8.24839	7.13279	8.73933	hypothetical protein
TGGT1_218200	0.783023	-1.12646	0.343442	1	0.643775	TGGT1_218200	47.1108	40.9121	45.6838	UDP-sugar pyrophospharylase
TGGT1_218220	0.0238331	-1.0117	0.98787	1	0.321939	TGGT1_218220	122.093	108.244	134.985	putative cell-cycle-associated protein kinase CDK
TGGT1_218260	1.07406	-0.904169	-0.169895	1	0.524488	TGGT1_218260	1083.15	952.284	1000.86	histone H3.3
TGGT1_218420	0.0589407	-1.02817	0.969226	1	0.329927	TGGT1_218420	90.373	78.6928	100.153	WD domain, G-beta repeat-containing protein
TGGT1_218520	1.15383	-0.538035	-0.615793	1	0.347121	TGGT1_218520	1552.38	1081.88	1060.26	microneme protein MIC6
TGGT1_218720	0.859824	-1.09739	0.237567	1	0.721904	TGGT1_218720	61.6167	38.5492	54.2829	calcium-dependent protein kinase CDPK6
TGGT1_218730	1.1385	-0.736171	-0.402329	1	0.42197	TGGT1_218730	106.585	97.0782	98.7712	hypothetical protein
TGGT1_218740	1.15329	-0.626112	-0.527175	1	0.377103	TGGT1_218740	123.461	68.7067	71.7511	putative membrane protein
TGGT1_218870	0.966966	-1.03005	0.0630818	1	0.677982	TGGT1_218870	21.1395	18.1701	19.7955	TBC domain-containing protein
TGGT1_218910	1.15433	-0.602428	-0.551904	1	0.36864	TGGT1_218910	12.7858	7.62832	7.77665	hypothetical protein
TGGT1_219120	0.624821	-1.15336	0.528541	1	0.522773	TGGT1_219120	146.764	124.42	145.554	zinc finger (CCCH type) motif-containing protein
TGGT1_219500	0.77363	-1.12919	0.355562	1	0.634586	TGGT1_219500	48.8907	42.4109	47.467	hypothetical protein
TGGT1_219630	0.847651	-1.10288	0.25523	1	0.710725	TGGT1_219630	57.652	48.6557	54.9196	flavodoxin domain-containing protein
TGGT1_219690	0.800547	-1.12093	0.320382	1	0.661588	TGGT1_219690	206.112	178.122	199.117	hypothetical protein
TGGT1_219710	0.426131	-1.14248	0.716348	1	0.432819	TGGT1_219710	34.4365	29.5287	35.3445	hypothetical protein
TGGT1_219730	0.567639	-1.15465	0.587007	1	0.492204	TGGT1_219730	211.427	174.372	211.843	hypothetical protein
TGGT1_220175	0.493669	-1.15084	0.657167	1	0.458846	TGGT1_220175	16.5464	13.9205	16.8075	hypothetical protein
TGGT1_220190	0.205649	-1.08684	0.881188	1	0.365789	TGGT1_220190	12.9312	10.7971	14.0466	hypothetical protein
TGGT1_220380	0.737135	-1.13829	0.401156	1	0.601533	TGGT1_220380	72.1415	43.5824	67.0252	hypothetical protein
TGGT1_220470	0.386191	-1.13551	0.749318	1	0.418939	TGGT1_220470	52.4801	38.6633	55.7773	hypothetical protein
TGGT1_220520	0.311228	-1.11861	0.807378	1	0.395241	TGGT1_220520	34.595	28.7558	36.6212	hypothetical protein
TGGT1_220530	0.472236	-1.14867	0.676431	1	0.450193	TGGT1_220530	73.3022	59.5611	75.0333	AP2 domain transcription factor AP2V-1
TGGT1_220950	1.12932	-0.773174	-0.356145	1	0.439885	TGGT1_220950	854.188	476.278	559.116	hypothetical protein
TGGT1_221180	0.801472	-1.12062	0.319148	1	0.662549	TGGT1_221180	141.485	95.6613	129.986	hypothetical protein
TGGT1_221230	0.286098	-1.11187	0.82577	1	0.387867	TGGT1_221230	66.3496	58.8125	69.2592	hypothetical protein
TGGT1_221685	0.00383292	-1.00191	0.998078	1	0.317464	TGGT1_221685	2.29429	1.36715	3.21082	hypothetical protein
TGGT1_221870	0.744073	-1.13674	0.392664	1	0.607491	TGGT1_221870	62.0694	47.7904	59.4016	hypothetical protein
TGGT1_222050	0.419638	-1.14145	0.721807	1	0.430494	TGGT1_222050	48.1724	38.8573	49.9755	hypothetical protein
TGGT1_222120	0.603163	-1.15431	0.551147	1	0.510608	TGGT1_222120	17.4232	14.6547	17.3412	hypothetical protein
TGGT1_222130	1.13919	-0.732966	-0.406221	1	0.420499	TGGT1_222130	69.1233	55.8047	58.1292	hypothetical protein
TGGT1_222280	0.568313	-1.15465	0.586341	1	0.492536	TGGT1_222280	31.2651	26.6711	31.3132	hypothetical protein
TGGT1_223450B	0.143105	-1.06384	0.920738	1	0.349927	TGGT1_223450B	28.0371	24.2013	30.5085	ubiquitin carboxyl-terminal hydrolase
TGGT1_223790	1.11883	-0.806742	-0.312084	1	0.457895	TGGT1_223790	51.8636	43.7134	45.8071	hypothetical protein
TGGT1_223840	0.76548	-1.13143	0.365946	1	0.626837	TGGT1_223840	73.6721	61.7707	71.1654	putative ATP-citrate lyase
TGGT1_223880	1.1013	-0.851231	-0.250073	1	0.48512	TGGT1_223880	34.901	29.3786	31.0789	zinc finger, C3HC4 type (RING finger) domain-containing protein
TGGT1_224050	1.04711	-0.945069	-0.102038	1	0.562565	TGGT1_224050	44.8454	40.5664	42.3772	AP2 domain transcription factor AP2X-4
TGGT1_224090	0.969263	-1.02814	0.0588721	1	0.674754	TGGT1_224090	56.8979	45.7265	51.8061	enoyl-CoA hydratase/isomerase family protein
TGGT1_224270	0.767644	-1.13084	0.3632	1	0.628874	TGGT1_224270	21.8642	19.0152	21.2573	hypothetical protein
TGGT1_224520	0.731661	-1.13946	0.4078	1	0.596936	TGGT1_224520	217.619	154.233	206.648	alveolin domain containing intermediate filament IMC8
TGGT1_224530	0.361289	-1.13044	0.769146	1	0.410755	TGGT1_224530	82.4561	69.1439	86.0958	alveolin domain containing intermediate filament IMC5
TGGT1_224890	0.788388	-1.12483	0.336445	1	0.649141	TGGT1_224890	39.6574	31.2482	37.671	hypothetical protein
TGGT1_225010	1.14204	-0.718671	-0.423374	1	0.414084	TGGT1_225010	59.6782	49.1839	50.8494	hypothetical protein
TGGT1_225102	1.1547	-0.576378	-0.578322	1	0.359694	TGGT1_225102	11.1805	4.86427	4.85718	hypothetical protein
TGGT1_225108	0.942439	-1.04902	0.106583	1	0.709954	TGGT1_225108	21.5557	17.7338	19.9516	SNF7 family protein
TGGT1_225110	1.09496	-0.864967	-0.229992	1	0.494492	TGGT1_225110	27.8885	20.9671	23.2095	AP2 domain transcription factor AP2X-2
TGGT1_225160	1.08792	-0.879108	-0.208811	1	0.504713	TGGT1_225160	251.933	191.119	211.842	hypothetical protein
TGGT1_225190	0.848148	-1.10266	0.254516	1	0.711209	TGGT1_225190	13.5144	11.1271	12.7879	hypothetical protein
TGGT1_225200	0.980098	-1.01878	0.038682	1	0.659265	TGGT1_225200	86.3146	76.0558	81.483	hypothetical protein
TGGT1_225220	0.826019	-1.11177	0.285754	1	0.688476	TGGT1_225220	45.8483	34.9209	42.8017	SCP family extracellular subfamily protein
TGGT1_225280	1.11123	-0.827416	-0.283815	1	0.470007	TGGT1_225280	0.458831	0.210618	0.280217	hypothetical protein
TGGT1_225490	0.917299	-1.06604	0.148741	1	0.733181	TGGT1_225490	150.97	106.822	133.862	calcium-dependent protein kinase CDPK2
TGGT1_225570	0.783439	-1.12634	0.342902	1	0.644188	TGGT1_225570	0.311935	0.0952985	0.261963	hypothetical protein
TGGT1_226020	1.11431	-0.819316	-0.294998	1	0.465159	TGGT1_226020	445.513	338.355	367.412	transporter, major facilitator family protein
TGGT1_226060	1.14944	-0.670062	-0.479379	1	0.39379	TGGT1_226060	61.745	41.2064	43.3588	transmembrane amino acid transporter protein
TGGT1_226260	0.809893	-1.11773	0.307833	1	0.671376	TGGT1_226260	83.9905	69.7285	80.2759	hypothetical protein
TGGT1_226370	0.78319	-1.12641	0.343225	1	0.64394	TGGT1_226370	37.2026	29.1042	35.3368	dgat2l1-prov protein
TGGT1_226380	1.03528	-0.960528	-0.0747498	1	0.579367	TGGT1_226380	232.036	170.633	197.885	hypothetical protein
TGGT1_226470	0.157633	-1.06945	0.911822	1	0.353526	TGGT1_226470	43.6185	38.4562	46.7913	hypothetical protein
TGGT1_226520	1.05418	-0.935168	-0.119012	1	0.552566	TGGT1_226520	84.9749	69.1763	75.6579	hypothetical protein
TGGT1_226540	0.681704	-1.14798	0.466279	1	0.558904	TGGT1_226540	70.0368	39.2148	66.4079	protein kinase
TGGT1_226580	1.1368	-0.743809	-0.392988	1	0.425522	TGGT1_226580	196.351	167.106	172.562	hypothetical protein
TGGT1_226740	0.176135	-1.07637	0.90023	1	0.358181	TGGT1_226740	111.891	75.44	132.964	zinc finger, C3HC4 type (RING finger) domain-containing protein
TGGT1_226860	0.778085	-1.12792	0.349833	1	0.638911	TGGT1_226860	359.928	284.301	342.935	SAG-related sequence SRS67
TGGT1_226950	0.071419	-1.03379	0.962376	1	0.332811	TGGT1_226950	22.1633	19.2343	24.5246	IgA-specific metalloendopeptidase
TGGT1_227000	1.12082	-0.800887	-0.319928	1	0.454615	TGGT1_227000	49.5154	40.0606	42.4269	hypothetical protein
TGGT1_227275	0.85631	-1.09901	0.242703	1	0.718838	TGGT1_227275	33.1046	26.9347	31.1684	hypothetical protein
TGGT1_227780	0.0657002	-1.03123	0.96553	1	0.331486	TGGT1_227780	16.5256	14.2528	18.3899	hypothetical protein
TGGT1_228110	1.113	-0.822809	-0.290192	1	0.467233	TGGT1_228110	104.116	81.6393	87.8235	hypothetical protein
TGGT1_228160	0.0309313	-1.01511	0.984176	1	0.32354	TGGT1_228160	0.38179	0.191503	0.555196	acid phosphatase
TGGT1_228170	1.11195	-0.825558	-0.286393	1	0.468882	TGGT1_228170	250.762	175.797	196.658	inner membrane complex protein IMC2A
TGGT1_228175	1.01505	-0.984239	-0.0308095	1	0.608427	TGGT1_228175	0.377595	0.102573	0.233727	hypothetical protein
TGGT1_228230	1.07846	-0.89658	-0.181875	1	0.518255	TGGT1_228230	112.184	88.9664	97.368	hypothetical protein
TGGT1_228320	0.299062	-1.11541	0.816347	1	0.391639	TGGT1_228320	16.6083	14.382	17.4225	hypothetical protein
TGGT1_228410	0.840547	-1.10592	0.265373	1	0.703635	TGGT1_228410	0.488862	0.163172	0.392622	Tubulin-tyrosine ligase family protein
TGGT1_228660	1.14828	-0.679463	-0.468815	1	0.397549	TGGT1_228660	32.4093	28.9184	29.3208	Sec7 domain-containing protein
TGGT1_228680	0.517475	-1.1527	0.635223	1	0.468948	TGGT1_228680	0.771196	0.282558	0.805646	mitochondrial carrier superfamily protein
TGGT1_229240	1.15325	-0.626781	-0.526466	1	0.377347	TGGT1_229240	1.06841	0.190796	0.240255	hypothetical protein
TGGT1_229380	0.221383	-1.09214	0.870757	1	0.369943	TGGT1_229380	26.4975	23.7442	27.8587	hypothetical protein
TGGT1_229440	0.0826462	-1.03876	0.956112	1	0.335429	TGGT1_229440	38.8758	33.5516	43.0228	zinc finger, C3HC4 type (RING finger) domain-containing protein
TGGT1_229460	0.936141	-1.0535	0.11736	1	0.71699	TGGT1_229460	29.7352	25.7083	28.078	SWI2/SNF2-containing protein
TGGT1_229640	0.181477	-1.07831	0.896834	1	0.359541	TGGT1_229640	38.3422	33.6452	41.0094	hypothetical protein
TGGT1_229800	0.36537	-1.1313	0.765934	1	0.412074	TGGT1_229800	26.7428	21.4255	28.1659	hypothetical protein
TGGT1_230150	0.336003	-1.12473	0.788725	1	0.402773	TGGT1_230150	27.2261	24.1037	28.1938	ChAPs (Chs5p-Arf1p-binding proteins) protein
TGGT1_230170	0.215079	-1.09004	0.87496	1	0.36827	TGGT1_230170	58.7769	40.5489	67.9931	hypothetical protein
TGGT1_230180	1.12612	-0.784181	-0.341936	1	0.445586	TGGT1_230180	686.363	428.784	488.415	hypothetical protein
TGGT1_230690	0.112546	-1.05151	0.938966	1	0.342509	TGGT1_230690	52.6108	43.2319	59.2694	LNS2 (Lipin/Ned1/Smp2) protein
TGGT1_231210	0.243349	-1.09922	0.855866	1	0.37587	TGGT1_231210	55.2768	48.3402	58.4414	sarcalumenin/eps15 family protein
TGGT1_231280	1.09341	-0.868162	-0.225252	1	0.496748	TGGT1_231280	23.4273	20.1064	21.1948	WD domain, G-beta repeat-containing protein
TGGT1_231420	0.646661	-1.15181	0.505146	1	0.535872	TGGT1_231420	0.848275	0.533839	0.823533	putative folate/biopterin transporter
TGGT1_231865	0.492393	-1.15072	0.658326	1	0.45832	TGGT1_231865	7.81977	5.67086	8.03679	hypothetical protein
TGGT1_232000	1.14113	-0.723414	-0.417719	1	0.416187	TGGT1_232000	232.535	170.336	180.534	hypothetical protein
TGGT1_232160	0.30139	-1.11603	0.814641	1	0.392324	TGGT1_232160	40.3867	31.1898	43.7169	zinc finger, C3HC4 type (RING finger) domain-containing protein
TGGT1_232670	0.489744	-1.15047	0.660729	1	0.457232	TGGT1_232670	356.04	285.835	363.358	hypothetical protein
TGGT1_233170	0.205687	-1.08685	0.881163	1	0.365798	TGGT1_233170	52.1549	46.5356	55.0915	hypothetical protein
TGGT1_233220	0.95053	-1.04304	0.0925115	1	0.700067	TGGT1_233220	106.256	80.845	95.3192	hypothetical protein
TGGT1_233380	0.621129	-1.15356	0.532436	1	0.520643	TGGT1_233380	455.674	383.518	452.068	hypothetical protein
TGGT1_233450	1.15135	-0.651757	-0.499596	1	0.386671	TGGT1_233450	504.78	342.803	356.472	SAG-related sequence SRS29A
TGGT1_233490	0.991694	-1.0081	0.0164103	1	0.642418	TGGT1_233490	17.2846	9.66304	13.5676	hypothetical protein
TGGT1_233735	0.799136	-1.1214	0.32226	1	0.660125	TGGT1_233735	16.3064	13.3908	15.5824	hypothetical protein
TGGT1_233810	0.263386	-1.10533	0.841945	1	0.381413	TGGT1_233810	69.5506	58.9475	74.0325	Sel1 repeat-containing protein
TGGT1_234270	0.498834	-1.15129	0.652455	1	0.460992	TGGT1_234270	29.7843	23.2686	30.3909	hypothetical protein
TGGT1_234360	0.425112	-1.14232	0.717208	1	0.432452	TGGT1_234360	42.3967	34.1181	43.9394	putative DNA topoisomerase I
TGGT1_234380	1.15402	-0.611397	-0.542621	1	0.371806	TGGT1_234380	693.515	451.897	461.31	hypothetical protein
TGGT1_234950	1.15271	-0.634988	-0.517726	1	0.380365	TGGT1_234950	71.1569	54.6338	55.7176	protein kinase (incomplete catalytic triad)
TGGT1_235380	1.15292	-0.520985	-0.631937	1	0.341728	TGGT1_235380	65.616	55.9474	55.3065	hypothetical protein
TGGT1_235402	0.599439	-1.15442	0.554976	1	0.508592	TGGT1_235402	11.7218	10.2293	11.684	CorA family Mg2+ transporter protein
TGGT1_235450	0.722907	-1.14123	0.418325	1	0.589771	TGGT1_235450	157.054	131.028	152.801	ubiquitin-conjugating enzyme subfamily protein
TGGT1_235478	1.04649	-0.945902	-0.100593	1	0.563432	TGGT1_235478	29.3929	22.7439	25.5648	pantothenate kinase
TGGT1_235720	0.535718	-1.15372	0.618005	1	0.477075	TGGT1_235720	16.7509	12.5722	16.9544	hypothetical protein
TGGT1_235750	1.1546	-0.590541	-0.564058	1	0.364514	TGGT1_235750	27.1534	22.8054	22.8714	ULK kinase
TGGT1_235980	1.09504	-0.864802	-0.230237	1	0.494376	TGGT1_235980	42.4971	38.4374	39.7518	ARIADNE family protein
TGGT1_236000	0.129706	-1.05852	0.928818	1	0.34665	TGGT1_236000	21.3909	15.1386	25.5958	putative ferredoxin
TGGT1_236270	1.13314	-0.758899	-0.374244	1	0.432757	TGGT1_236270	18.7247	15.6851	16.3031	hypothetical protein
TGGT1_236520	0.00657358	-1.00327	0.996697	1	0.318074	TGGT1_236520	35.8676	32.0992	39.5623	hypothetical protein
TGGT1_236620	0.345122	-1.12685	0.781728	1	0.405615	TGGT1_236620	92.3047	69.2886	99.1316	protein kinase (incomplete catalytic triad)
TGGT1_236630	1.01917	-0.979663	-0.0395025	1	0.602477	TGGT1_236630	206.509	186.394	195.855	hypothetical protein
TGGT1_236870	1.1533	-0.625933	-0.527365	1	0.377038	TGGT1_236870	542.692	460.402	464.961	hypothetical protein
TGGT1_236880	1.12238	-0.79612	-0.326264	1	0.45199	TGGT1_236880	3.00662	1.08427	1.55506	hypothetical protein
TGGT1_237020	0.69681	-1.1458	0.448991	1	0.569704	TGGT1_237020	36.9717	30.7484	36.1347	exonuclease
TGGT1_237090	1.12641	-0.783217	-0.34319	1	0.445079	TGGT1_237090	82.6916	52.8069	59.6931	AP2 domain transcription factor AP2X-5
TGGT1_237230	1.11199	-0.82546	-0.286528	1	0.468824	TGGT1_237230	880.664	556.831	646.91	hypothetical protein
TGGT1_237280	0.52594	-1.15322	0.627278	1	0.472675	TGGT1_237280	32.2315	24.7895	32.6807	TLD protein
TGGT1_237500	1.12943	-0.772795	-0.35663	1	0.439691	TGGT1_237500	57.8613	48.8822	50.8466	protein phosphatase 2C domain-containing protein
TGGT1_237510	1.1546	-0.590403	-0.564198	1	0.364467	TGGT1_237510	17.9383	6.14947	6.32651	hypothetical protein
TGGT1_239050	1.14697	-0.689027	-0.45794	1	0.401451	TGGT1_239050	38.9084	31.4215	32.3638	hypothetical protein
TGGT1_239083	1.11821	-0.808515	-0.309695	1	0.4589	TGGT1_239083	3.16927	1.97496	2.28416	hypothetical protein
TGGT1_239090	1.10606	-0.840206	-0.265856	1	0.477956	TGGT1_239090	68.0292	43.1521	50.4934	SAG-related sequence SRS23
TGGT1_239250	0.603925	-1.15429	0.550361	1	0.511023	TGGT1_239250	32.5876	27.4117	32.4299	putative diacylglycerol kinase
TGGT1_239420	0.349404	-1.12782	0.778418	1	0.406964	TGGT1_239420	174.392	127.806	187.921	protein kinase
TGGT1_239440	0.340552	-1.1258	0.785244	1	0.404186	TGGT1_239440	50.6851	45.4296	52.2789	protein kinase (incomplete catalytic triad)
TGGT1_239475	0.329144	-1.12309	0.793941	1	0.40066	TGGT1_239475	6.24767	4.38007	6.84541	hypothetical protein
TGGT1_239730	1.14984	-0.666568	-0.483273	1	0.392411	TGGT1_239730	0.570556	0.0809175	0.130327	MORN repeat-containing protein
TGGT1_240060	1.09333	-0.868346	-0.224979	1	0.496879	TGGT1_240060	451.511	282.26	337.769	hypothetical protein
TGGT1_240090	1.12123	-0.799625	-0.321609	1	0.453916	TGGT1_240090	249.492	140.262	167.445	putative rhoptry kinase family protein ROP34
TGGT1_240210	1.04715	-0.945007	-0.102146	1	0.5625	TGGT1_240210	18.6818	14.7977	16.441	putative phosphate transporter family protein
TGGT1_240880	0.309704	-1.11821	0.808508	1	0.394787	TGGT1_240880	7.56979	4.27031	8.72237	hypothetical protein
TGGT1_241180	1.03415	-0.96193	-0.0722231	1	0.58097	TGGT1_241180	90.7569	69.9712	79.236	hypothetical protein
TGGT1_241300	1.14056	-0.726279	-0.414285	1	0.41747	TGGT1_241300	198.071	151.959	159.665	hypothetical protein
TGGT1_241610	0.665724	-1.14994	0.484211	1	0.54807	TGGT1_241610	120.832	104.234	119.172	hypothetical protein
TGGT1_241860	0.724119	-1.14099	0.416875	1	0.590749	TGGT1_241860	15.24	13.6457	14.9774	N-acetylglucosaminyl-phosphatidylinositol biosynthetic protein PigA, family GT4 protein
TGGT1_242010	0.0871876	-1.04074	0.953551	1	0.336494	TGGT1_242010	27.6052	24.5849	29.925	glucose inhibited division protein A subfamily protein
TGGT1_242070	0.608199	-1.15414	0.545942	1	0.513368	TGGT1_242070	444.413	383.073	442.246	cAMP-dependent protein kinase regulatory subunit
TGGT1_242720	0.837031	-1.10738	0.270349	1	0.700027	TGGT1_242720	23.0932	18.2617	21.6851	aspartyl protease ASP5
TGGT1_242760	1.15412	-0.545289	-0.608829	1	0.349451	TGGT1_242760	14.3313	6.3095	6.00957	hypothetical protein
TGGT1_242830	0.547946	-1.15421	0.606264	1	0.482727	TGGT1_242830	20.0481	17.6325	20.1308	putative XRN 5'-3' exonuclease
TGGT1_243210	1.14073	-0.725464	-0.415263	1	0.417104	TGGT1_243210	56.3175	49.5575	50.6812	DUF862 domain-containing protein
TGGT1_243220	1.04144	-0.952633	-0.0888106	1	0.570594	TGGT1_243220	48.0328	42.5635	44.9327	hypothetical protein
TGGT1_243250	0.675918	-1.14873	0.472813	1	0.554914	TGGT1_243250	56.7351	45.37	55.4701	myosin H
TGGT1_243400	0.425204	-1.14233	0.71713	1	0.432485	TGGT1_243400	9.97201	8.85491	10.18	hypothetical protein
TGGT1_243420	0.958549	-1.03685	0.0782992	1	0.689554	TGGT1_243420	3.27864	0.59412	2.09439	hypothetical protein
TGGT1_243430	0.476878	-1.14918	0.672297	1	0.452034	TGGT1_243430	71.9795	51.5854	74.4304	OTU family cysteine protease
TGGT1_243460	0.708998	-1.1438	0.434799	1	0.578844	TGGT1_243460	218.971	192.454	215.046	hypothetical protein
TGGT1_243465	0.675184	-1.14882	0.473639	1	0.554413	TGGT1_243465	159.964	138.576	157.6	hypothetical protein
TGGT1_243635	1.15323	-0.526093	-0.627133	1	0.343332	TGGT1_243635	19.6002	9.52193	8.91555	hypothetical protein
TGGT1_243930	1.14923	-0.671847	-0.477382	1	0.394498	TGGT1_243930	231.485	163.263	170.548	hypothetical protein
TGGT1_244060	0.883814	-1.08546	0.201642	1	0.737234	TGGT1_244060	60.5382	43.3769	54.5934	ankyrin repeat-containing protein
TGGT1_244130	1.15421	-0.547835	-0.606371	1	0.350274	TGGT1_244130	16.2509	13.7107	13.6234	hypothetical protein
TGGT1_244210	0.378109	-1.13392	0.755813	1	0.416246	TGGT1_244210	54.7024	45.4758	57.0071	RNA polymerase-associated protein RTF1
TGGT1_244412	0.36049	-1.13026	0.769774	1	0.410498	TGGT1_244412	36.5027	20.105	41.0046	hypothetical protein
TGGT1_244430	0.820352	-1.11393	0.293576	1	0.682461	TGGT1_244430	23.3279	20.1929	22.4741	putative pseudouridylate synthase
TGGT1_244540	1.05852	-0.92883	-0.129687	1	0.546447	TGGT1_244540	95.3689	76.6391	84.1706	mitochondrial carrier superfamily protein
TGGT1_244600	0.699421	-1.14539	0.44597	1	0.571629	TGGT1_244600	25.8144	22.9247	25.4174	hypothetical protein
TGGT1_244660	0.55737	-1.15447	0.597103	1	0.487202	TGGT1_244660	11.5679	8.43491	11.6406	hypothetical protein
TGGT1_244700	1.15467	-0.584852	-0.569816	1	0.362566	TGGT1_244700	183.485	165.912	166.064	NAD(+)/NADH kinase domain-containing protein
TGGT1_244710	1.15137	-0.651587	-0.499783	1	0.386606	TGGT1_244710	24.5323	10.1444	11.3559	hypothetical protein
TGGT1_244715	1.12231	-0.796332	-0.325982	1	0.452106	TGGT1_244715	4.64115	1.17194	2.02241	hypothetical protein
TGGT1_245440	1.09005	-0.874932	-0.215121	1	0.501631	TGGT1_245440	8.37719	2.24452	4.30377	hypothetical protein
TGGT1_245490	1.00226	-0.99772	-0.00454381	1	0.627002	TGGT1_245490	309.536	231.848	270.427	microneme protein MIC8
TGGT1_245530	0.187098	-1.08033	0.893237	1	0.36098	TGGT1_245530	11.8082	8.34994	13.7349	hypothetical protein
TGGT1_245730	0.238629	-1.09773	0.859099	1	0.374583	TGGT1_245730	18.8532	15.1632	20.5665	phosphatidylinositol-4-phosphate 5-Kinase
TGGT1_245746B	0.911242	-1.06981	0.158569	1	0.736438	TGGT1_245746B	56.0335	44.8726	51.7931	hypothetical protein
TGGT1_245752	1.15467	-0.570195	-0.584476	1	0.357622	TGGT1_245752	17.1099	9.74783	9.68687	WD domain, G-beta repeat-containing protein
TGGT1_245995	0.542021	-1.15399	0.611973	1	0.479967	TGGT1_245995	17.7754	14.0143	17.9306	hypothetical protein
TGGT1_246000	1.02531	-0.972609	-0.0526979	1	0.593635	TGGT1_246000	38.7494	28.542	33.2419	large subunit ribosomal protein IMG2
TGGT1_246020	1.15378	-0.616769	-0.537013	1	0.373725	TGGT1_246020	40.5931	35.9323	36.1423	SprT domain-containing protein
TGGT1_246130	0.989045	-1.01061	0.0215621	1	0.646279	TGGT1_246130	274.73	205.238	241.108	serpin (serine proteinase inhibitor) superfamily protein
TGGT1_246450	0.286737	-1.11205	0.825309	1	0.388052	TGGT1_246450	50.8471	39.2013	55.331	hypothetical protein
TGGT1_246485	1.15462	-0.565324	-0.589294	1	0.356002	TGGT1_246485	98.7254	67.0432	66.6017	hypothetical protein
TGGT1_246490	1.11483	-0.817935	-0.296892	1	0.464345	TGGT1_246490	152.783	116.913	126.583	hypothetical protein
TGGT1_246550	1.08939	-0.876242	-0.213146	1	0.502592	TGGT1_246550	473.383	335.09	381.742	aspartyl protease ASP3
TGGT1_246600	0.905944	-1.07301	0.167068	1	0.738389	TGGT1_246600	29.5735	26.6269	28.4733	ABC1 family protein
TGGT1_246610	0.903105	-1.07469	0.171585	1	0.739078	TGGT1_246610	22.3382	16.6751	20.2436	hypothetical protein
TGGT1_247220	0.858527	-1.09799	0.239465	1	0.720791	TGGT1_247220	399.486	269.114	358.235	nudix -type motif 9 isoform a family protein
TGGT1_247300	0.953136	-1.04106	0.0879222	1	0.696717	TGGT1_247300	70.5588	62.1454	66.9085	hypothetical protein
TGGT1_247360	1.06747	-0.915017	-0.152458	1	0.533807	TGGT1_247360	175.154	101.936	130.099	PAP2 superfamily protein
TGGT1_247420	0.629089	-1.15311	0.524017	1	0.525264	TGGT1_247420	63.478	48.5013	62.595	hypothetical protein
TGGT1_247530	1.12661	-0.782551	-0.344055	1	0.44473	TGGT1_247530	529.797	347.26	389.185	hypothetical protein
TGGT1_247730	1.07355	-0.905044	-0.168502	1	0.525221	TGGT1_247730	18.8939	15.1085	16.5177	AP2 domain transcription factor AP2XII-5
TGGT1_248110	0.340749	-1.12584	0.785092	1	0.404247	TGGT1_248110	88.7459	73.9356	93.2331	hypothetical protein
TGGT1_248240	0.916338	-1.06665	0.150307	1	0.733768	TGGT1_248240	7.68374	3.3795	6.021	leucine rich repeat-containing protein
TGGT1_248280	0.870491	-1.09227	0.221781	1	0.730116	TGGT1_248280	43.4435	19.8212	35.6362	hypothetical protein
TGGT1_248350	1.06882	-0.912855	-0.155962	1	0.53191	TGGT1_248350	0.951129	0.209924	0.493025	hypothetical protein
TGGT1_248670	1.13198	-0.763369	-0.368615	1	0.434958	TGGT1_248670	115.241	103.612	106.034	V-type H(+)-translocating pyrophosphatase VP1
TGGT1_248810	0.295965	-1.11458	0.818611	1	0.390732	TGGT1_248810	161.442	141.784	168.726	nuclear factor NF7
TGGT1_248870	1.05147	-0.939025	-0.112444	1	0.556396	TGGT1_248870	47.9321	39.8879	43.2283	SNARE associated Golgi protein
TGGT1_248990	0.888921	-1.08271	0.193791	1	0.738788	TGGT1_248990	246.87	184.925	225.03	hypothetical protein
TGGT1_249030	0.941656	-1.04959	0.107932	1	0.710865	TGGT1_249030	119.161	71.0007	98.9965	endonuclease/exonuclease/phosphatase family protein
TGGT1_249320	0.00597305	-1.00297	0.997	1	0.31794	TGGT1_249320	24.92	21.8727	27.9131	flavodoxin domain-containing protein
TGGT1_249325	0.203071	-1.08595	0.882879	1	0.365115	TGGT1_249325	22.8741	19.1544	24.8357	hypothetical protein
TGGT1_249380	1.11558	-0.815877	-0.299705	1	0.463141	TGGT1_249380	41.8025	36.1898	37.6897	DHHC zinc finger domain-containing protein
TGGT1_249730	1.15366	-0.534327	-0.61933	1	0.345939	TGGT1_249730	38.6883	31.7996	31.4527	hypothetical protein
TGGT1_249990	0.841152	-1.10567	0.264513	1	0.704251	TGGT1_249990	493.133	383.515	460.665	hypothetical protein
TGGT1_250080	0.612593	-1.15397	0.541375	1	0.51581	TGGT1_250080	16.9715	13.5727	16.8345	hypothetical protein
TGGT1_250220	1.14489	-0.702528	-0.442362	1	0.407098	TGGT1_250220	164.56	97.9938	107.368	hypothetical protein
TGGT1_250800	0.0541291	-1.02597	0.971836	1	0.328822	TGGT1_250800	69.4397	59.3167	78.0407	AP2 domain transcription factor AP2XII-8
TGGT1_250870	1.09192	-0.871193	-0.220732	1	0.498917	TGGT1_250870	99.8402	81.1427	87.338	DHHC zinc finger domain-containing protein
TGGT1_251470	1.15365	-0.619544	-0.534102	1	0.374722	TGGT1_251470	134.89	112.584	113.659	hypothetical protein
TGGT1_251770	0.953633	-1.04068	0.0870438	1	0.696071	TGGT1_251770	66.7301	47.4936	58.3712	hypothetical protein
TGGT1_251857	1.07041	-0.910259	-0.160152	1	0.529658	TGGT1_251857	1.90875	1.07815	1.39271	hypothetical protein
TGGT1_252070	1.10179	-0.850142	-0.251644	1	0.484399	TGGT1_252070	13.3828	7.09244	9.0212	KRUF family protein
TGGT1_252080	1.05688	-0.931246	-0.125634	1	0.548755	TGGT1_252080	0.557629	0.0854642	0.276791	hypothetical protein
TGGT1_252200	1.15212	-0.642818	-0.509307	1	0.383285	TGGT1_252200	48.5463	41.3193	41.8569	cell cycle regulator with zn-finger domain-containing protein
TGGT1_252430	0.807575	-1.11854	0.310962	1	0.668935	TGGT1_252430	79.1721	62.733	74.9335	hypothetical protein
TGGT1_252500	0.989104	-1.01055	0.0214471	1	0.646193	TGGT1_252500	109.052	95.4989	102.494	polo kinase
TGGT1_253090	1.08131	-0.891477	-0.189834	1	0.514187	TGGT1_253090	26.0196	23.1434	24.1664	DEAD/DEAH box helicase domain-containing protein
TGGT1_253120	1.01493	-0.984366	-0.0305668	1	0.608595	TGGT1_253120	1.17715	0.860156	1.01138	putative mandelonitrile lyase
TGGT1_253180	1.09904	-0.856247	-0.242795	1	0.488483	TGGT1_253180	506.748	395.431	430.356	hypothetical protein
TGGT1_253370	1.15159	-0.649174	-0.502414	1	0.385687	TGGT1_253370	60.5692	51.7783	52.4948	hypothetical protein
TGGT1_253430	1.14342	-0.711152	-0.432267	1	0.410797	TGGT1_253430	898.941	783.877	801.18	putative asparagine synthetase
TGGT1_253560	0.125176	-1.05669	0.931519	1	0.345551	TGGT1_253560	15.8807	13.3492	17.6079	hypothetical protein
TGGT1_253600	1.13634	-0.745782	-0.39056	1	0.426452	TGGT1_253600	35.0348	30.3542	31.2376	hypothetical protein
TGGT1_253640	1.09679	-0.861114	-0.235672	1	0.491811	TGGT1_253640	135.293	88.968	103.766	hypothetical protein
TGGT1_253990	0.649697	-1.15154	0.501844	1	0.537765	TGGT1_253990	18.687	15.7307	18.4444	hypothetical protein
TGGT1_254000	0.759571	-1.13297	0.3734	1	0.621351	TGGT1_254000	79.6217	67.9097	77.2319	hypothetical protein
TGGT1_254150	0.0298675	-1.0146	0.984732	1	0.3233	TGGT1_254150	15.8261	12.0427	19.285	hypothetical protein
TGGT1_254220	0.374448	-1.13318	0.758736	1	0.415038	TGGT1_254220	15.4394	12.8536	16.0985	hypothetical protein
TGGT1_254230	0.448	-1.14567	0.697668	1	0.440863	TGGT1_254230	24.0018	19.5545	24.6986	hypothetical protein
TGGT1_254390	0.444603	-1.1452	0.700599	1	0.439591	TGGT1_254390	58.3302	48.175	59.9654	CRAL/TRIO domain-containing protein
TGGT1_254420	0.840968	-1.10574	0.264775	1	0.704063	TGGT1_254420	23.3494	18.1176	21.8009	phospholipase, patatin family protein
TGGT1_254960	0.929429	-1.05811	0.128683	1	0.723688	TGGT1_254960	3.77772	1.77605	2.97128	hypothetical protein
TGGT1_255190	1.0087	-0.991067	-0.0176329	1	0.617636	TGGT1_255190	140.078	107.866	123.546	myosin C
TGGT1_255210	0.954595	-1.03994	0.0853402	1	0.694812	TGGT1_255210	22.8089	18.4415	20.9055	ATPase, AAA family protein
TGGT1_255260	1.15337	-0.528743	-0.624629	1	0.344168	TGGT1_255260	2090.65	1559.38	1529.1	apical membrane antigen AMA1
TGGT1_255300	0.771066	-1.12991	0.358841	1	0.632126	TGGT1_255300	27.1923	23.4059	26.3712	hypothetical protein
TGGT1_255660	1.15469	-0.5726	-0.582088	1	0.358426	TGGT1_255660	73.4066	63.8873	63.8351	EF hand domain-containing protein
TGGT1_255980	0.763378	-1.13198	0.368605	1	0.624872	TGGT1_255980	45.8823	36.7107	43.972	hypothetical protein
TGGT1_256820	0.0340498	-1.01659	0.98254	1	0.324245	TGGT1_256820	22.7259	20.3843	24.8399	zinc finger (CCCH type) motif-containing protein
TGGT1_257050	1.05276	-0.937197	-0.115564	1	0.55457	TGGT1_257050	36.0463	31.9354	33.6328	3-methyl-2-oxobutanoate hydroxymethyltransferase
TGGT1_257080	0.0293049	-1.01433	0.985025	1	0.323173	TGGT1_257080	40.3646	33.8603	46.3209	3'5'-cyclic nucleotide phosphodiesterase domain-containing protein
TGGT1_257120	0.424519	-1.14223	0.717707	1	0.432239	TGGT1_257120	27.6311	20.9622	28.879	sugar transporter ST1
TGGT1_257290	0.919917	-1.06437	0.144454	1	0.731451	TGGT1_257290	17.1204	12.9221	15.4797	RNA 2'-phosphotransferase, Tpt1/KptA family protein
TGGT1_257340	1.14416	-0.706894	-0.437265	1	0.408962	TGGT1_257340	67.0629	54.8729	56.6485	Ras family protein
TGGT1_257350	0.569587	-1.15467	0.585079	1	0.493168	TGGT1_257350	158.116	142.957	158.252	putative eukaryotic translation initiation factor
TGGT1_257685	1.15266	-0.516934	-0.635728	1	0.340462	TGGT1_257685	398.502	356.067	353.048	hypothetical protein
TGGT1_258200	1.11361	-0.821194	-0.292418	1	0.46627	TGGT1_258200	0.303509	0.133528	0.179983	hypothetical protein
TGGT1_258680	0.935467	-1.05397	0.118505	1	0.717702	TGGT1_258680	57.3809	47.2917	53.2378	TATA-box binding protein TBP2
TGGT1_258690	0.455866	-1.1467	0.690837	1	0.443842	TGGT1_258690	68.4018	61.2259	69.454	5-aminolevulinic acid synthase domain-containing protein
TGGT1_258828	1.1546	-0.590515	-0.564085	1	0.364505	TGGT1_258828	8.28302	0.262097	0.383575	hypothetical protein
TGGT1_259270	1.08446	-0.885684	-0.198775	1	0.509685	TGGT1_259270	0.858649	0.110823	0.371559	SAG-related sequence SRS26E
TGGT1_259830	0.539901	-1.15391	0.614007	1	0.478989	TGGT1_259830	73.0537	58.4141	73.6942	diacylglycerol kinase catalytic domain-containing protein
TGGT1_259940	0.985972	-1.01346	0.0274892	1	0.65075	TGGT1_259940	195.691	171.225	183.963	hypothetical protein
TGGT1_259950	0.120376	-1.05474	0.934363	1	0.344391	TGGT1_259950	95.8169	53.3524	125.231	carbonate dehydratase, eukaryotic-type domain-containing protein
TGGT1_260230	0.362956	-1.13079	0.767836	1	0.411293	TGGT1_260230	23.9592	21.645	24.5865	hypothetical protein
TGGT1_260360	0.4775	-1.14924	0.671741	1	0.452282	TGGT1_260360	10.5529	8.15462	10.8393	GTP-binding protein
TGGT1_260470	0.954467	-1.04003	0.0855665	1	0.69498	TGGT1_260470	101.599	80.6088	92.4548	putative heat shock protein DNAJ pfj4
TGGT1_260540	1.14962	-0.668546	-0.48107	1	0.39319	TGGT1_260540	121.835	99.3165	101.638	alveolin domain containing intermediate filament IMC14
TGGT1_260600	0.908255	-1.07163	0.163371	1	0.737643	TGGT1_260600	103.837	90.059	98.6534	Pumilio-family RNA binding repeat-containing protein
TGGT1_260620	0.951374	-1.0424	0.0910272	1	0.698989	TGGT1_260620	167.948	117.21	146.054	hypothetical protein
TGGT1_261300	0.313534	-1.1192	0.805663	1	0.395931	TGGT1_261300	28.1633	19.9532	30.9833	hypothetical protein
TGGT1_261370	0.489076	-1.15041	0.661333	1	0.456958	TGGT1_261370	46.531	31.3841	48.1224	hypothetical protein
TGGT1_261440	0.650918	-1.15143	0.500512	1	0.538531	TGGT1_261440	216.696	177.338	213.411	ARM repeats containing protein
TGGT1_261510	0.989009	-1.01064	0.0216307	1	0.646331	TGGT1_261510	24.2227	20.809	22.5712	hypothetical protein
TGGT1_261780	0.93479	-1.05444	0.119653	1	0.718409	TGGT1_261780	429.611	346.649	395.615	microneme protein MIC7
TGGT1_262060	0.0550558	-1.02639	0.971335	1	0.329034	TGGT1_262060	39.6199	35.0146	43.5219	hypothetical protein
TGGT1_262120	0.024963	-1.01225	0.987285	1	0.322193	TGGT1_262120	78.8165	67.9597	88.8895	IQ calmodulin-binding motif domain-containing protein
TGGT1_262140	0.156241	-1.06892	0.912683	1	0.353179	TGGT1_262140	51.4778	45.4621	55.1921	putative chain a, pp2a-specific methylesterase apo form (pme)
TGGT1_262390	0.481398	-1.14965	0.668252	1	0.453844	TGGT1_262390	51.3125	40.1496	52.5914	TLD protein
TGGT1_262400	0.747342	-1.13598	0.388635	1	0.610352	TGGT1_262400	299.817	170.842	275.252	lipase
TGGT1_263000	0.895863	-1.07886	0.182998	1	0.739697	TGGT1_263000	42.1399	31.7725	38.3973	Beige/BEACH domain-containing protein
TGGT1_263550	0.369939	-1.13226	0.762321	1	0.41356	TGGT1_263550	66.565	56.8633	69.0992	putative 39S ribosomal protein L47, mitochondrial precursor
TGGT1_263560	1.14388	-0.708511	-0.435371	1	0.409656	TGGT1_263560	108.731	88.2391	91.2608	hypothetical protein
TGGT1_263630	0.369305	-1.13213	0.762823	1	0.413353	TGGT1_263630	430.597	379.546	443.978	hypothetical protein
TGGT1_263740	1.15269	-0.635375	-0.517312	1	0.380508	TGGT1_263740	20.5443	16.946	17.1836	ABC transporter transmembrane region domain-containing protein
TGGT1_263850	1.15299	-0.630938	-0.52205	1	0.37887	TGGT1_263850	219.137	180.33	182.699	hypothetical protein
TGGT1_264870	0.919831	-1.06443	0.144595	1	0.731511	TGGT1_264870	69.3187	48.0304	61.0015	Sodium:neurotransmitter symporter family protein
TGGT1_264900	1.0918	-0.871443	-0.220358	1	0.499097	TGGT1_264900	52.6527	46.8035	48.7433	hypothetical protein
TGGT1_265060	1.15452	-0.5596	-0.59492	1	0.354112	TGGT1_265060	3.44608	0.715523	0.659259	hypothetical protein
TGGT1_265290	0.952197	-1.04178	0.0895779	1	0.697932	TGGT1_265290	5.33003	3.22992	4.42149	hypothetical protein
TGGT1_265410	0.617028	-1.15377	0.536741	1	0.518306	TGGT1_265410	33.6914	27.7399	33.4216	G-protein beta WD-40 repeat containing protein
TGGT1_265460	0.171494	-1.07466	0.903163	1	0.357005	TGGT1_265460	29.9215	23.8017	33.5147	hypothetical protein
TGGT1_265520	0.0735309	-1.03474	0.961205	1	0.333302	TGGT1_265520	77.935	61.9453	90.7421	hypothetical protein
TGGT1_265790	1.12566	-0.785703	-0.339954	1	0.446389	TGGT1_265790	237.911	189.024	200.425	hypothetical protein
TGGT1_266740	0.0820432	-1.03849	0.956451	1	0.335288	TGGT1_266740	0.216916	0.0890403	0.316703	RNA recognition motif-containing protein
TGGT1_266785	0.764695	-1.13163	0.366939	1	0.626102	TGGT1_266785	0.17526	0.0534445	0.149709	zinc finger (CCCH type) motif-containing protein
TGGT1_266870	1.11141	-0.826965	-0.28444	1	0.469734	TGGT1_266870	13.4323	9.82378	10.8338	transporter, major facilitator family protein
TGGT1_266940	0.414466	-1.14059	0.726128	1	0.428662	TGGT1_266940	20.9592	18.0234	21.5476	DHHC zinc finger domain-containing protein
TGGT1_267040	0.736211	-1.13849	0.402281	1	0.60075	TGGT1_267040	37.6142	29.9198	36.2436	hypothetical protein
TGGT1_267100	0.265592	-1.10598	0.840393	1	0.382031	TGGT1_267100	68.3665	54.96	73.9849	protein phosphatase 2C domain-containing protein
TGGT1_267308	1.10318	-0.846956	-0.256228	1	0.482306	TGGT1_267308	1.64964	0.907868	1.13256	putative myosin heavy chain
TGGT1_267450	0.174797	-1.07587	0.901077	1	0.357841	TGGT1_267450	53.0587	45.0556	57.7062	alpha-tubulin suppressor protein
TGGT1_267680	0.487808	-1.15029	0.66248	1	0.45644	TGGT1_267680	36.2759	27.3946	37.2229	microneme protein MIC12
TGGT1_267720	0.52556	-1.1532	0.627635	1	0.472507	TGGT1_267720	104.965	83.0911	106.295	transporter, cation channel family protein
TGGT1_268220	0.0771268	-1.03633	0.959203	1	0.334139	TGGT1_268220	4.71559	3.36722	5.78376	hypothetical protein
TGGT1_268260	0.313297	-1.11914	0.80584	1	0.39586	TGGT1_268260	14.4496	12.9216	14.9749	hypothetical protein
TGGT1_268320	0.221423	-1.09215	0.870731	1	0.369954	TGGT1_268320	20.5826	17.4403	22.1359	hypothetical protein
TGGT1_268980	1.15427	-0.549912	-0.60436	1	0.350947	TGGT1_268980	387.714	310.232	307.757	hypothetical protein
TGGT1_269390	1.07048	-0.910145	-0.160335	1	0.52956	TGGT1_269390	35.403	30.9637	32.6443	CRAL/TRIO domain-containing protein
TGGT1_269400	1.14376	-0.709206	-0.434555	1	0.409956	TGGT1_269400	0.418397	0.0885503	0.137441	oxidoreductase, short chain dehydrogenase/reductase family protein
TGGT1_269425	1.10554	-0.841455	-0.264082	1	0.478753	TGGT1_269425	73.3819	47.7684	55.364	hypothetical protein
TGGT1_269700	0.595842	-1.1545	0.558659	1	0.506666	TGGT1_269700	112.874	95.5514	112.506	NLI interacting factor family phosphatase
TGGT1_269730	1.0811	-0.891849	-0.189256	1	0.514481	TGGT1_269730	63.5466	50.1012	54.8893	myosin-light-chain kinase
TGGT1_269800	0.682868	-1.14783	0.464958	1	0.559717	TGGT1_269800	53.9844	43.7567	52.767	putative glutamine-dependent NAD(+) synthetase protein
TGGT1_269920	1.15405	-0.610526	-0.543527	1	0.371496	TGGT1_269920	220.38	181.514	182.989	phosphatidylserine decarboxylase
TGGT1_270200	0.870166	-1.09243	0.222267	1	0.729894	TGGT1_270200	32.7041	25.8483	30.4408	hypothetical protein
TGGT1_270350	1.13217	-0.762669	-0.3695	1	0.434611	TGGT1_270350	77.0027	62.6124	65.5983	hypothetical protein
TGGT1_270700	1.14113	-0.723419	-0.417712	1	0.41619	TGGT1_270700	167.624	126.361	133.126	hypothetical protein
TGGT1_270710	0.244543	-1.09959	0.855046	1	0.376196	TGGT1_270710	38.0825	32.8599	40.4547	WW domain binding protein 11
TGGT1_270800	0.804346	-1.11965	0.315302	1	0.665548	TGGT1_270800	97.6563	79.5799	93.0616	GAF domain-containing protein
TGGT1_270805	0.390527	-1.13634	0.745809	1	0.420399	TGGT1_270805	73.8103	61.1601	76.7539	hypothetical protein
TGGT1_270865	0.00854062	-1.00424	0.995702	1	0.318513	TGGT1_270865	57.6138	48.3974	66.597	putative adenylate cyclase
TGGT1_271380	0.764452	-1.1317	0.367247	1	0.625874	TGGT1_271380	34.3681	29.6857	33.3872	PUB domain-containing protein
TGGT1_271580	0.922671	-1.06259	0.13992	1	0.729434	TGGT1_271580	1.09475	0.553443	0.881321	Toxoplasma gondii family D protein
TGGT1_271800	0.156558	-1.06905	0.912487	1	0.353258	TGGT1_271800	31.1608	26.2843	34.1686	serine esterase (DUF676) protein
TGGT1_271820	0.582885	-1.15468	0.571798	1	0.499883	TGGT1_271820	58.8668	51.3234	58.8187	lipoyltransferase and lipoate-protein ligase subfamily protein
TGGT1_271935	0.935158	-1.05419	0.11903	1	0.718027	TGGT1_271935	105.689	70.1044	91.0904	hypothetical protein
TGGT1_272340	0.459299	-1.14714	0.687838	1	0.445156	TGGT1_272340	25.3725	21.0911	25.9816	hypothetical protein
TGGT1_272370	0.712527	-1.14317	0.430648	1	0.581564	TGGT1_272370	65.2192	36.4847	60.8545	hypothetical protein
TGGT1_272380	1.10715	-0.837579	-0.269575	1	0.476293	TGGT1_272380	153.097	110.071	122.638	hypothetical protein
TGGT1_272420	1.03947	-0.955191	-0.0842835	1	0.573392	TGGT1_272420	84.8065	70.9328	76.9903	putative phosphatidylcholine-sterol O-acyltransferase
TGGT1_273050	0.390837	-1.13639	0.745557	1	0.420504	TGGT1_273050	64.0572	48.3775	67.6991	hypothetical protein
TGGT1_273150	0.924354	-1.06149	0.137138	1	0.728106	TGGT1_273150	10.2093	8.8724	9.67934	zinc finger, C3HC4 type (RING finger) domain-containing protein
TGGT1_273200	1.14655	-0.691911	-0.454635	1	0.402643	TGGT1_273200	41.614	38.1134	38.5652	hypothetical protein
TGGT1_273320	0.54377	-1.15406	0.610291	1	0.480778	TGGT1_273320	226.596	164.855	229.015	hypothetical protein
TGGT1_273390	0.317465	-1.1202	0.802731	1	0.397112	TGGT1_273390	7.82391	6.2445	8.35703	mitochondrial carrier superfamily protein
TGGT1_273920	0.0025755	-1.00129	0.99871	1	0.317184	TGGT1_273920	30.4762	27.2099	33.7174	putative aldose reductase
TGGT1_274120	1.15324	-0.52635	-0.62689	1	0.343413	TGGT1_274120	43.1591	38.5296	38.2525	hypothetical protein
TGGT1_275640	0.640464	-1.15231	0.511847	1	0.532064	TGGT1_275640	83.1811	69.9623	82.2328	hypothetical protein
TGGT1_275850	1.1405	-0.72662	-0.413876	1	0.417623	TGGT1_275850	2.43343	0.678198	0.972201	dense granule protein GRA12
TGGT1_275980	0.562105	-1.15457	0.592463	1	0.489492	TGGT1_275980	32.9075	28.4311	32.9866	coenzyme q (ubiquinone) biosynthesis protein coq4 protein
TGGT1_277080	1.1547	-0.575335	-0.579363	1	0.359344	TGGT1_277080	2820.84	1744.56	1742.05	microneme protein MIC5
TGGT1_277230	0.541473	-1.15397	0.612499	1	0.479714	TGGT1_277230	14.3765	8.70843	14.614	hypothetical protein
TGGT1_277490	1.07256	-0.906694	-0.165869	1	0.526613	TGGT1_277490	44.6962	32.8287	37.2707	hypothetical protein
TGGT1_277710	0.355039	-1.12908	0.774037	1	0.408753	TGGT1_277710	65.1882	52.6479	68.7286	hypothetical protein
TGGT1_277830	0.360801	-1.13033	0.76953	1	0.410598	TGGT1_277830	18.3319	12.8443	19.8361	hypothetical protein
TGGT1_277870	0.870171	-1.09243	0.222258	1	0.729898	TGGT1_277870	46.8835	34.9002	42.9275	hypothetical protein
TGGT1_277880	0.820703	-1.1138	0.293093	1	0.682834	TGGT1_277880	27.3198	21.1268	25.6307	hypothetical protein
TGGT1_278440	0.091641	-1.04267	0.951025	1	0.337541	TGGT1_278440	24.5668	22.1547	26.3943	putative SWI2/SNF2 Brahma
TGGT1_278470	0.974324	-1.02384	0.0495133	1	0.667566	TGGT1_278470	29.7165	25.6435	27.8314	hypothetical protein
TGGT1_278565	0.577101	-1.1547	0.577599	1	0.496933	TGGT1_278565	1.96312	1.31606	1.96331	hypothetical protein
TGGT1_278815	1.1496	-0.668652	-0.480952	1	0.393232	TGGT1_278815	30.5907	26.8327	27.2206	hypothetical protein
TGGT1_278830	0.663534	-1.15018	0.486641	1	0.54663	TGGT1_278830	182.1	159.809	179.926	glucose-6-phosphate 1-dehydrogenase
TGGT1_278930	1.13248	-0.761465	-0.371018	1	0.434017	TGGT1_278930	45.4683	38.9141	40.2653	Tubulin-tyrosine ligase family protein
TGGT1_278940	0.0458988	-1.02216	0.97626	1	0.326939	TGGT1_278940	38.3331	29.6682	45.8809	HECT-domain (ubiquitin-transferase) domain-containing protein
TGGT1_279100	1.15101	-0.655371	-0.495641	1	0.388056	TGGT1_279100	449.426	331.235	341.686	hypothetical protein
TGGT1_280370	1.13054	-0.768751	-0.361792	1	0.437645	TGGT1_280370	450.183	358.364	378.038	hypothetical protein
TGGT1_280375	0.997455	-1.00253	0.00507127	1	0.634015	TGGT1_280375	82.6916	68.3916	75.596	hypothetical protein
TGGT1_280410	1.08161	-0.890934	-0.190675	1	0.51376	TGGT1_280410	33.0053	27.3747	29.3736	3'5'-cyclic nucleotide phosphodiesterase domain-containing protein
TGGT1_280518	0.0769502	-1.03625	0.959302	1	0.334098	TGGT1_280518	121.499	100.806	137.901	hypothetical protein
TGGT1_280522	0.0673612	-1.03198	0.964616	1	0.331871	TGGT1_280522	85.3592	64.7065	102.216	hypothetical protein
TGGT1_280560	0.388826	-1.13601	0.747187	1	0.419825	TGGT1_280560	50.0437	43.6157	51.5544	selenide, water dikinase
TGGT1_282140	0.943396	-1.04833	0.104933	1	0.708831	TGGT1_282140	47.658	42.0951	45.3162	cwf21 protein
TGGT1_284180	0.11255	-1.05151	0.938963	1	0.34251	TGGT1_284180	145.113	123.279	160.613	hypothetical protein
TGGT1_284580	0.553124	-1.15437	0.601242	1	0.485173	TGGT1_284580	22.6495	16.6807	22.8177	ribose-phosphate diphosphokinase subfamily protein
TGGT1_284590	0.322639	-1.12149	0.798851	1	0.398676	TGGT1_284590	30.731	26.8978	31.995	mediator complex subunit MED10
TGGT1_285190	0.672454	-1.14916	0.476702	1	0.552562	TGGT1_285190	47.6168	43.0677	47.1279	zinc finger, C3HC4 type (RING finger) domain-containing protein
TGGT1_285880	1.10028	-0.853508	-0.246777	1	0.486638	TGGT1_285880	57.4967	45.1538	48.9868	hypothetical protein
TGGT1_285895	1.05607	-0.932432	-0.123638	1	0.549899	TGGT1_285895	20.6608	15.5604	17.6349	AP2 domain transcription factor AP2V-2
TGGT1_285930	0.402724	-1.13857	0.735847	1	0.424565	TGGT1_285930	70.9433	52.6016	74.9075	hypothetical protein
TGGT1_286465	0.947505	-1.04531	0.097803	1	0.703861	TGGT1_286465	1.11753	0.245404	0.745673	hypothetical protein
TGGT1_286470	0.237763	-1.09745	0.85969	1	0.374348	TGGT1_286470	244.758	208.186	261.793	AGC kinase
TGGT1_286928	0.0310487	-1.01516	0.984114	1	0.323567	TGGT1_286928	56.8783	48.2441	64.7438	hypothetical protein
TGGT1_287040	0.697455	-1.1457	0.448246	1	0.570178	TGGT1_287040	34.0162	21.0328	32.2608	hypothetical protein
TGGT1_287430	0.830929	-1.10985	0.278918	1	0.693661	TGGT1_287430	14.2513	6.61873	12.0804	hypothetical protein
TGGT1_287460	0.641268	-1.15225	0.51098	1	0.532554	TGGT1_287460	13.2623	6.37326	12.7619	hypothetical protein
TGGT1_287980	0.180866	-1.07809	0.897224	1	0.359385	TGGT1_287980	32.1395	25.5506	35.8886	FHA domain-containing protein
TGGT1_288000	1.15461	-0.589794	-0.564816	1	0.364257	TGGT1_288000	92.4715	65.402	65.7896	hypothetical protein
TGGT1_288010	1.1187	-0.807113	-0.311585	1	0.458105	TGGT1_288010	98.4574	65.0231	73.626	hypothetical protein
TGGT1_288800	0.433485	-1.1436	0.710117	1	0.435487	TGGT1_288800	47.5724	35.5089	49.6884	endonuclease/exonuclease/phosphatase family protein
TGGT1_288820	0.599577	-1.15441	0.554834	1	0.508667	TGGT1_288820	39.047	31.3844	38.8516	hypothetical protein
TGGT1_288840	1.10373	-0.845685	-0.258048	1	0.481479	TGGT1_288840	148.248	98.574	113.548	hypothetical protein
TGGT1_288880	0.691602	-1.14659	0.45499	1	0.565916	TGGT1_288880	12.1366	10.2515	11.8939	hypothetical protein
TGGT1_289040	1.04333	-0.950149	-0.093179	1	0.567919	TGGT1_289040	0.154603	0	0.066462	Armadillo/beta-catenin family repeat-containing protein
TGGT1_289050	0.887036	-1.08373	0.196697	1	0.738299	TGGT1_289050	152.613	99.4557	133.992	putative FIKK kinase
TGGT1_289370	0.964116	-1.03239	0.0682692	1	0.681949	TGGT1_289370	160.29	128.455	146.005	hypothetical protein
TGGT1_289380	1.14807	-0.681048	-0.467022	1	0.39819	TGGT1_289380	229.622	205.438	208.267	hypothetical protein
TGGT1_289600	0.897383	-1.078	0.180616	1	0.739702	TGGT1_289600	289.731	243.518	272.963	heat shock protein HSP29
TGGT1_289615	0.854273	-1.09994	0.245666	1	0.716995	TGGT1_289615	37.1489	32.026	35.5534	hypothetical protein
TGGT1_289620	1.10639	-0.839432	-0.266954	1	0.477464	TGGT1_289620	275.826	188.766	214.38	cathepsin CPC1
TGGT1_289630	0.25016	-1.10133	0.851171	1	0.377738	TGGT1_289630	151.646	114.556	168.14	microneme protein MIC16
TGGT1_289920	0.177868	-1.077	0.899131	1	0.358621	TGGT1_289920	341.994	228.194	407.403	hypothetical protein
TGGT1_290170	0.494137	-1.15088	0.656741	1	0.45904	TGGT1_290170	63.1609	56.6767	63.8018	kelch repeat domain containing/Serine/threonine protein phosphatase protein
TGGT1_290225	0.155831	-1.06877	0.912936	1	0.353077	TGGT1_290225	14.0877	11.6396	15.6012	hypothetical protein
TGGT1_290700	0.828774	-1.1107	0.281925	1	0.69139	TGGT1_290700	609.71	453.532	565.674	hypothetical protein
TGGT1_290720	0.624548	-1.15338	0.528829	1	0.522614	TGGT1_290720	66.3434	59.6786	65.9846	putative vacuolar proton translocating ATPase subunit
TGGT1_290850	0.842484	-1.1051	0.262619	1	0.705598	TGGT1_290850	72.1434	58.87	68.1915	WD-40 repeat protein
TGGT1_291170	0.960598	-1.03522	0.0746227	1	0.686779	TGGT1_291170	1.90696	1.19894	1.59266	hypothetical protein
TGGT1_291180	0.782144	-1.12673	0.344582	1	0.642904	TGGT1_291180	43.2183	38.8269	42.2117	hypothetical protein
TGGT1_292055	0.126161	-1.05709	0.930933	1	0.34579	TGGT1_292055	30.431	26.8708	32.8525	calcium dependent protein kinase CDPK8
TGGT1_292110	1.12657	-0.782677	-0.343891	1	0.444796	TGGT1_292110	28.272	19.173	21.2642	formate/nitrite transporter protein
TGGT1_292975	1.1415	-0.721513	-0.419989	1	0.415341	TGGT1_292975	26.8299	23.3219	23.8896	hypothetical protein
TGGT1_293000	0.361091	-1.13039	0.769302	1	0.410691	TGGT1_293000	46.2045	34.5335	49.3987	3'5'-cyclic nucleotide phosphodiesterase domain-containing protein
TGGT1_293260	0.691944	-1.14654	0.454597	1	0.566163	TGGT1_293260	150.036	123.88	146.66	ATPase/histidine kinase/DNA gyrase B/HSP90 domain-containing protein
TGGT1_293270	1.11136	-0.827085	-0.284274	1	0.469806	TGGT1_293270	341.357	284.395	300.346	hypothetical protein
TGGT1_293480	1.0993	-0.85569	-0.243606	1	0.488106	TGGT1_293480	36.7086	25.0972	28.7326	MoeA N-terminal region (domain I and II) domain-containing protein
TGGT1_293500	0.957663	-1.03755	0.0798818	1	0.690743	TGGT1_293500	5.80785	4.56949	5.26304	hypothetical protein
TGGT1_293550	0.0624886	-1.02978	0.96729	1	0.330745	TGGT1_293550	61.9614	53.2462	69.1809	hypothetical protein
TGGT1_293740	1.06913	-0.912349	-0.156782	1	0.531468	TGGT1_293740	467.682	361.933	402.257	hypothetical protein
TGGT1_293770	1.09241	-0.870213	-0.222197	1	0.498212	TGGT1_293770	121.573	99.3111	106.662	chitinase-like protein CLP1
TGGT1_293900	0.321321	-1.12116	0.799842	1	0.398276	TGGT1_293900	189.23	122.701	211.3	sporozoite protein with an altered thrombospondin repeat SPATR
TGGT1_294030	1.07513	-0.902348	-0.172787	1	0.522971	TGGT1_294030	58.364	51.5125	54.0403	hypothetical protein
TGGT1_294040	0.876437	-1.08929	0.212853	1	0.733792	TGGT1_294040	70.419	61.6194	67.4485	putative KDEL endoplasmic reticulum proteinretention receptor 2 (KDELR2)
TGGT1_294680	0.942818	-1.04875	0.10593	1	0.709511	TGGT1_294680	36.2633	19.9875	29.4239	hypothetical protein
TGGT1_294690	0.928917	-1.05846	0.129541	1	0.724161	TGGT1_294690	54.4519	35.0895	46.6638	rhomboid protease ROM5
TGGT1_294730	1.013	-0.986476	-0.0265206	1	0.6114	TGGT1_294730	18.6351	15.9509	17.2396	hypothetical protein
TGGT1_294870	0.678551	-1.1484	0.469845	1	0.55672	TGGT1_294870	137.524	103.881	133.681	universal stress family protein
TGGT1_294970	0.8239	-1.11259	0.288687	1	0.686229	TGGT1_294970	144.151	85.8725	128.044	hypothetical protein
TGGT1_295070	0.961804	-1.03426	0.0724509	1	0.685132	TGGT1_295070	22.049	19.5627	20.9412	helicase associated domain (ha2) protein
TGGT1_295380	0.24262	-1.09899	0.856367	1	0.37567	TGGT1_295380	9.53606	7.81419	10.3238	hypothetical protein
TGGT1_295420	0.688345	-1.14706	0.45872	1	0.563582	TGGT1_295420	69.1414	49.52	66.6866	hypothetical protein
TGGT1_296231	1.01197	-0.987582	-0.0243889	1	0.612886	TGGT1_296231	14.1191	11.2242	12.6187	hypothetical protein
TGGT1_297350	0.342259	-1.12619	0.783933	1	0.404719	TGGT1_297350	0.944448	0.412022	1.10459	hypothetical protein
TGGT1_297395	1.1508	-0.657541	-0.493257	1	0.388893	TGGT1_297395	18.7585	10.7227	11.4527	hypothetical protein
TGGT1_297400	1.0771	-0.898951	-0.17815	1	0.520178	TGGT1_297400	170.611	123.245	140.523	hypothetical protein
TGGT1_297410	1.12977	-0.771549	-0.358225	1	0.439058	TGGT1_297410	1.24937	0.545424	0.698453	hypothetical protein
TGGT1_297790	1.05163	-0.9388	-0.112829	1	0.55617	TGGT1_297790	37.4293	24.5386	29.8879	hypothetical protein
TGGT1_299240	1.07423	-0.90388	-0.170354	1	0.524246	TGGT1_299240	11.8333	10.1063	10.7467	hypothetical protein
TGGT1_299260	1.12149	-0.798849	-0.322642	1	0.453488	TGGT1_299260	1.47157	0.227657	0.536123	hypothetical protein
TGGT1_299570	1.15459	-0.591016	-0.563575	1	0.364678	TGGT1_299570	2.5985	0.688336	0.718364	Toxoplasma gondii family B protein
TGGT1_299670	1.12819	-0.77716	-0.351026	1	0.441928	TGGT1_299670	138.525	115.106	120.344	hypothetical protein
TGGT1_300020	0.465622	-1.14791	0.682283	1	0.447602	TGGT1_300020	33.6985	28.1014	34.4501	ATP-dependent metallopeptidase HflB subfamily protein
TGGT1_300040	0.980487	-1.01843	0.0379454	1	0.658703	TGGT1_300040	366.545	329.406	349.033	ubiquitin-conjugating enzyme subfamily protein
TGGT1_300090	1.12507	-0.787614	-0.337458	1	0.447403	TGGT1_300090	83.2663	60.5481	65.8949	hypothetical protein
TGGT1_300100	1.13489	-0.7519	-0.382987	1	0.429364	TGGT1_300100	217.543	174.342	182.789	rhoptry neck protein RON2
TGGT1_300250	0.447619	-1.14562	0.697998	1	0.44072	TGGT1_300250	97.1931	79.1685	100.026	MtN3/saliva family protein
TGGT1_300350	1.14439	-0.70554	-0.438849	1	0.408382	TGGT1_300350	37.1306	32.2464	32.9505	cysteine desulfurase/selenocysteine lyase family PLP dependent transferase superfamily protein
TGGT1_301400	0.46329	-1.14763	0.684336	1	0.446696	TGGT1_301400	78.4404	65.8312	80.1706	hypothetical protein
TGGT1_301440	0.935215	-1.05415	0.118933	1	0.717967	TGGT1_301440	262.123	213.107	242.01	calcium-dependent protein kinase CDPK1
TGGT1_304500	0.641239	-1.15225	0.511011	1	0.532536	TGGT1_304500	253.802	167.597	247.542	hypothetical protein
TGGT1_304520	0.566553	-1.15463	0.588081	1	0.491668	TGGT1_304520	45.9065	41.0367	45.9674	hypothetical protein
TGGT1_304730	1.15459	-0.591334	-0.563252	1	0.364787	TGGT1_304730	10.9056	2.12721	2.2684	Mob1/phocein family protein
TGGT1_304740	0.960036	-1.03567	0.0756327	1	0.687543	TGGT1_304740	240.482	192.382	219.166	rhoptry kinase family protein ROP35
TGGT1_304880	0.836899	-1.10743	0.270535	1	0.699891	TGGT1_304880	67.402	48.2081	61.811	hypothetical protein
TGGT1_305080	0.174363	-1.07571	0.901352	1	0.357731	TGGT1_305080	48.8145	40.7311	53.5155	hypothetical protein
TGGT1_305200	0.0160997	-1.00795	0.991853	1	0.320203	TGGT1_305200	33.2317	28.1686	38.056	tetratricopeptide repeat-containing protein
TGGT1_305270	1.15302	-0.522635	-0.630388	1	0.342245	TGGT1_305270	75.0482	63.572	62.834	hypothetical protein
TGGT1_305450	0.267885	-1.10666	0.838774	1	0.382676	TGGT1_305450	44.8077	39.1461	47.1592	acetyltransferase, GNAT family protein
TGGT1_306035	0.877381	-1.08881	0.211426	1	0.734306	TGGT1_306035	1.64803	0.537458	1.27188	hypothetical protein
TGGT1_306040	0.142574	-1.06363	0.921061	1	0.349797	TGGT1_306040	47.849	40.9538	52.2992	CHY zinc finger protein
TGGT1_306060	0.975218	-1.02306	0.0478459	1	0.666286	TGGT1_306060	150.978	121.354	137.23	rhoptry neck protein RON8
TGGT1_306210	0.304421	-1.11683	0.812412	1	0.393218	TGGT1_306210	23.5918	20.3497	24.7506	RNA polymerase II accessory factor CDC73
TGGT1_306680	0.218995	-1.09135	0.872353	1	0.369308	TGGT1_306680	35.0006	29.0663	37.9596	hypothetical protein
TGGT1_307800	0.136192	-1.06112	0.924924	1	0.348232	TGGT1_307800	27.0275	22.9523	29.7121	GDA1/CD39 (nucleoside phosphatase) family protein
TGGT1_307990	0.178739	-1.07732	0.898577	1	0.358843	TGGT1_307990	31.276	26.9316	33.7657	arrestin (or s-antigen), n-terminal domain-containing protein
TGGT1_308010	1.10805	-0.835395	-0.272655	1	0.474922	TGGT1_308010	52.7805	35.6533	40.6126	hypothetical protein
TGGT1_308030	1.04846	-0.943221	-0.105235	1	0.560656	TGGT1_308030	38.6215	34.6243	36.3061	hypothetical protein
TGGT1_309050	0.155981	-1.06882	0.912844	1	0.353114	TGGT1_309050	16.0752	14.12	17.2834	hypothetical protein
TGGT1_309150	0.865454	-1.09473	0.229272	1	0.726467	TGGT1_309150	15.4162	8.43218	13.1495	hypothetical protein
TGGT1_309190	0.670366	-1.1494	0.479038	1	0.551158	TGGT1_309190	43.4625	36.0455	42.6827	hypothetical protein
TGGT1_309220	1.04704	-0.945153	-0.101891	1	0.562653	TGGT1_309220	118.029	106.429	111.339	GTPase activating protein for Arf protein
TGGT1_309420	0.556401	-1.15445	0.598049	1	0.486737	TGGT1_309420	9.41899	8.09791	9.45115	ferlin family protein
TGGT1_309590	1.15357	-0.620979	-0.532593	1	0.37524	TGGT1_309590	2397.84	2029.62	2047.96	rhoptry protein ROP1
TGGT1_309600	0.75185	-1.1349	0.383049	1	0.61435	TGGT1_309600	210.028	178.565	203.878	hypothetical protein
TGGT1_309910	1.1378	-0.739368	-0.398431	1	0.423448	TGGT1_309910	31.7439	25.8592	26.928	hypothetical protein
TGGT1_309920	0.142366	-1.06355	0.921188	1	0.349746	TGGT1_309920	32.4294	28.8602	34.7345	hypothetical protein
TGGT1_310020	0.925317	-1.06086	0.13554	1	0.727314	TGGT1_310020	4.98327	2.99836	4.19399	hypothetical protein
TGGT1_310045	1.1494	-0.670437	-0.478959	1	0.393939	TGGT1_310045	13.2276	4.66677	5.56752	hypothetical protein
TGGT1_310210	0.668246	-1.14965	0.481405	1	0.549741	TGGT1_310210	33.2753	25.9892	32.5265	hypothetical protein
TGGT1_310390	1.14627	-0.693732	-0.452541	1	0.4034	TGGT1_310390	241.428	182.37	190.111	hypothetical protein
TGGT1_310420	0.722045	-1.1414	0.419355	1	0.589078	TGGT1_310420	208.736	171.351	202.663	hypothetical protein
TGGT1_310450	0.534438	-1.15366	0.619225	1	0.476493	TGGT1_310450	49.8418	43.1208	50.1793	putative myosin heavy chain
TGGT1_310650	0.176261	-1.07641	0.90015	1	0.358213	TGGT1_310650	25.0233	16.6889	29.8395	hypothetical protein
TGGT1_310790	1.09267	-0.869683	-0.222987	1	0.497833	TGGT1_310790	967.92	766.299	832.743	hypothetical protein
TGGT1_311230	0.589196	-1.15462	0.565423	1	0.503156	TGGT1_311230	85.7356	71.6924	85.5442	hypothetical protein
TGGT1_311310	0.394187	-1.13702	0.742833	1	0.42164	TGGT1_311310	108.87	93.2586	112.424	protein phosphatase 2B catalytic subunit, calcineurin family phosphatse superfamily protein
TGGT1_311460	1.15468	-0.582584	-0.5721	1	0.361794	TGGT1_311460	39.5956	30.4851	30.5401	hypothetical protein
TGGT1_311470	1.14252	-0.716116	-0.426405	1	0.41296	TGGT1_311470	210.954	177.516	182.728	rhoptry neck protein RON5
TGGT1_311880	1.14041	-0.727056	-0.413352	1	0.417819	TGGT1_311880	121.421	94.8825	99.3405	hypothetical protein
TGGT1_311905	0.842514	-1.10509	0.262576	1	0.705629	TGGT1_311905	13.3657	11.8074	12.9017	hypothetical protein
TGGT1_312410	0.0760759	-1.03587	0.959789	1	0.333894	TGGT1_312410	13.1996	10.9447	14.9917	hypothetical protein
TGGT1_312420	0.979399	-1.0194	0.0400008	1	0.660274	TGGT1_312420	197.31	138.889	169.853	hypothetical protein
TGGT1_312430	1.02962	-0.967484	-0.0621347	1	0.587452	TGGT1_312430	25.4619	18.8403	21.8421	hypothetical protein
TGGT1_312540	1.15431	-0.551023	-0.603283	1	0.351308	TGGT1_312540	1.7743	0.741026	0.709361	hypothetical protein
TGGT1_312580	0.330769	-1.12348	0.792709	1	0.401159	TGGT1_312580	29.9449	24.3272	31.7294	hypothetical protein
TGGT1_312850	1.1121	-0.825169	-0.28693	1	0.468648	TGGT1_312850	49.9614	41.002	43.4913	hypothetical protein
TGGT1_312860	0.895077	-1.0793	0.184227	1	0.739667	TGGT1_312860	49.0945	40.176	45.8835	hypothetical protein
TGGT1_312905	0.976995	-1.02152	0.0445227	1	0.663736	TGGT1_312905	113.007	99.7618	106.827	hypothetical protein
TGGT1_313180	0.191272	-1.08182	0.890549	1	0.362054	TGGT1_313180	226.805	202.383	240.22	putative cell-cycle-associated protein kinase PRP4
TGGT1_313310	0.478105	-1.14931	0.671201	1	0.452524	TGGT1_313310	59.4953	50.1127	60.6085	DnaJ domain-containing protein
TGGT1_313322	1.11342	-0.821695	-0.291729	1	0.466568	TGGT1_313322	0.884467	0.185747	0.377104	hypothetical protein
TGGT1_313340	0.391518	-1.13652	0.745004	1	0.420734	TGGT1_313340	66.1382	53.8589	68.9788	hypothetical protein
TGGT1_313350	0.0476301	-1.02296	0.975334	1	0.327334	TGGT1_313350	38.2843	34.3612	41.6837	hypothetical protein
TGGT1_313390	0.416866	-1.14099	0.724126	1	0.42951	TGGT1_313390	1046.88	939.35	1068.09	ribosomal protein RPL6
TGGT1_313440	1.13003	-0.770624	-0.359405	1	0.43859	TGGT1_313440	304.272	237.401	251.869	hypothetical protein
TGGT1_313680	1.03808	-0.956978	-0.0811052	1	0.575371	TGGT1_313680	65.2773	51.1193	57.3349	hypothetical protein
TGGT1_313760	0.712909	-1.14311	0.430197	1	0.581862	TGGT1_313760	72.9262	62.6246	71.3571	hypothetical protein
TGGT1_313810	0.16468	-1.07212	0.907438	1	0.355289	TGGT1_313810	34.9192	30.6662	37.4733	transcription initiation factor TFIID complex subunit TAF8
TGGT1_313860	0.435117	-1.14384	0.708727	1	0.436084	TGGT1_313860	22.1044	19.1709	22.6128	regulator of chromosome condensation (RCC1) repeat-containing protein
TGGT1_313870	0.107811	-1.04954	0.941726	1	0.341376	TGGT1_313870	16.1463	13.9775	17.7091	zinc finger, C3HC4 type (RING finger) domain-containing protein
TGGT1_313930	0.325828	-1.12228	0.796449	1	0.399646	TGGT1_313930	51.8222	46.0007	53.7141	transmembrane protein
TGGT1_313940	0.263704	-1.10543	0.841721	1	0.381502	TGGT1_313940	0.764265	0.24756	0.982406	hypothetical protein
TGGT1_314220	0.585562	-1.15466	0.5691	1	0.501265	TGGT1_314220	26.5837	23.1534	26.5513	hypothetical protein
TGGT1_314240	0.340538	-1.12579	0.785254	1	0.404182	TGGT1_314240	40.4583	33.2318	42.65	general transcription factor IIIC polypeptide 3 GTF3C3
TGGT1_314265	0.880404	-1.08725	0.206842	1	0.73581	TGGT1_314265	14.5029	12.2252	13.7232	hypothetical protein
TGGT1_314490	0.26001	-1.10432	0.844313	1	0.380469	TGGT1_314490	135.919	110.938	146.618	hypothetical protein
TGGT1_314500	0.823789	-1.11263	0.288839	1	0.686112	TGGT1_314500	202.096	168.465	192.805	subtilisin SUB2
TGGT1_315120	0.990904	-1.00885	0.0179507	1	0.64357	TGGT1_315120	32.418	24.3365	28.486	hypothetical protein
TGGT1_315160	1.06731	-0.915279	-0.152032	1	0.534039	TGGT1_315160	73.054	55.4822	62.2469	hypothetical protein
TGGT1_315260	1.1441	-0.707242	-0.436858	1	0.409111	TGGT1_315260	5.52055	2.58104	3.01035	alanine dehydrogenase
TGGT1_315290	1.03363	-0.962583	-0.0710442	1	0.58172	TGGT1_315290	97.4797	77.2144	86.2652	hypothetical protein
TGGT1_315440	0.718898	-1.142	0.423103	1	0.586566	TGGT1_315440	61.9953	44.9541	59.2865	hypothetical protein
TGGT1_315710	0.946934	-1.04573	0.0987976	1	0.704565	TGGT1_315710	31.9507	24.3052	28.6965	hypothetical protein
TGGT1_315715	0.867322	-1.09382	0.226502	1	0.727872	TGGT1_315715	0.418675	0.0164691	0.287251	hypothetical protein
TGGT1_316200	0.658761	-1.15068	0.491914	1	0.543527	TGGT1_316200	41.9466	35.7748	41.3775	phosphoglycerate mutase family protein
TGGT1_316250	1.13674	-0.744053	-0.392689	1	0.425637	TGGT1_316250	409.298	237.642	269.71	hypothetical protein
TGGT1_316390	1.15245	-0.638583	-0.51387	1	0.3817	TGGT1_316390	13.6611	3.65336	4.35022	hypothetical protein
TGGT1_316570A	0.145893	-1.06493	0.91904	1	0.350614	TGGT1_316570A	45.2063	38.1638	49.7032	hypothetical protein
TGGT1_316570B	0.620765	-1.15358	0.532819	1	0.520435	TGGT1_316570B	101.382	86.0891	100.624	hypothetical protein
TGGT1_316600	1.09001	-0.875021	-0.214988	1	0.501695	TGGT1_316600	244.806	209.555	221.396	hypothetical protein
TGGT1_316620	1.1461	-0.694879	-0.45122	1	0.403878	TGGT1_316620	30.0107	22.7745	23.7322	WD domain, G-beta repeat-containing protein
TGGT1_316650	0.196362	-1.08362	0.887253	1	0.363369	TGGT1_316650	15.4126	12.7279	16.8617	hypothetical protein
TGGT1_316680	0.602094	-1.15434	0.552247	1	0.510027	TGGT1_316680	26.5591	21.6489	26.4197	RNA pseudouridine synthase superfamily protein
TGGT1_316710	1.15461	-0.589625	-0.564988	1	0.364199	TGGT1_316710	403.054	280.153	281.889	hypothetical protein
TGGT1_318320	0.978916	-1.01983	0.040912	1	0.660971	TGGT1_318320	41.9695	31.2767	36.9514	ATP-dependent Clp endopeptidase, proteolytic subunit ClpP domain-containing protein
TGGT1_318350	0.395137	-1.1372	0.742059	1	0.421963	TGGT1_318350	51.8962	40.1426	54.5573	Pumilio-family RNA binding repeat-containing protein
TGGT1_318360	0.0620944	-1.0296	0.967506	1	0.330654	TGGT1_318360	59.9737	48.3437	69.6193	hypothetical protein
TGGT1_319500	0.654429	-1.1511	0.496673	1	0.540752	TGGT1_319500	42.6996	35.3204	42.0549	hypothetical protein
TGGT1_319620	0.121803	-1.05532	0.933519	1	0.344736	TGGT1_319620	19.3619	16.5426	21.306	hypothetical protein
TGGT1_319640	0.844505	-1.10424	0.259736	1	0.707624	TGGT1_319640	167.05	120.103	152.963	hypothetical protein
TGGT1_319700	0.839675	-1.10628	0.26661	1	0.702745	TGGT1_319700	1.19498	0.642373	1.03225	NEK kinase
TGGT1_320060	0.0947199	-1.04399	0.94927	1	0.338268	TGGT1_320060	38.001	34.0918	40.9347	DnaJ domain-containing protein
TGGT1_320120	1.1513	-0.652289	-0.499016	1	0.386874	TGGT1_320120	78.5043	61.3086	62.7699	diadenosine tetraphosphatase family protein
TGGT1_321440	0.0495733	-1.02386	0.974291	1	0.327778	TGGT1_321440	85.0598	75.8478	92.9955	SWI2/SNF2 ISWI-like SANT
TGGT1_321450	0.513657	-1.15244	0.638782	1	0.467291	TGGT1_321450	25.5665	22.7633	25.777	Myb family DNA-binding domain-containing protein
TGGT1_321490	0.208975	-1.08797	0.879	1	0.366661	TGGT1_321490	0.556616	0.177472	0.752488	SAG-related sequence SRS12A
TGGT1_321630	0.316783	-1.12002	0.803241	1	0.396906	TGGT1_321630	47.5844	39.6506	50.2705	RNA recognition motif-containing protein
TGGT1_321650	0.880317	-1.08729	0.206974	1	0.735769	TGGT1_321650	53.226	42.9913	49.7235	hypothetical protein
TGGT1_324600	0.467355	-1.14811	0.680754	1	0.448277	TGGT1_324600	762.616	597.905	784.374	heat shock protein
TGGT1_329800	0.13609	-1.06108	0.924986	1	0.348207	TGGT1_329800	17.445	15.2134	18.9156	hypothetical protein
TGGT1_356120	1.00211	-0.997878	-0.00423105	1	0.627229	TGGT1_356120	10.7989	2.29217	6.51854	putative kelch repeat protein
TGGT1_356950	1.15385	-0.538569	-0.615282	1	0.347292	TGGT1_356950	0.825072	0.102282	0.0695195	hypothetical protein
TGGT1_356970	0.801222	-1.1207	0.319481	1	0.662289	TGGT1_356970	4.80723	2.43825	4.21343	hypothetical protein
TGGT1_357130	1.1532	-0.627482	-0.525723	1	0.377603	TGGT1_357130	5.14702	1.44352	1.65516	WD domain, G-beta repeat protein
TGGT1_358440	1.1465	-0.692209	-0.454292	1	0.402766	TGGT1_358440	21.1677	13.2771	14.2981	KRUF family protein
TGGT1_359210	0.92398	-1.06174	0.137757	1	0.728407	TGGT1_359210	70.2389	56.939	64.9729	hypothetical protein
TGGT1_363480	1.1331	-0.759077	-0.37402	1	0.432844	TGGT1_363480	0.722651	0.241495	0.33941	hypothetical protein
TGGT1_363940	0.116411	-1.05311	0.9367	1	0.343436	TGGT1_363940	112.851	69.0102	143.601	putative transmembrane protein
TGGT1_366730	0.732902	-1.1392	0.406297	1	0.59797	TGGT1_366730	43.8624	32.8897	41.9481	hypothetical protein
TGGT1_408340	0.846117	-1.10355	0.25743	1	0.709222	TGGT1_408340	0.868621	0.229767	0.675724	toxoplasma gondii family D protein
TGGT1_408560	1.13186	-0.763847	-0.368012	1	0.435195	TGGT1_408560	2.79224	0.668832	1.11221	hypothetical protein
TGGT1_408920	0.420277	-1.14155	0.721272	1	0.430721	TGGT1_408920	0.0691419	0	0.0824669	hypothetical protein
TGGT1_409420	1.13603	-0.747119	-0.38891	1	0.427084	TGGT1_409420	60.7687	52.6122	54.1637	hypothetical protein
TGGT1_409620	1.14422	-0.706509	-0.437715	1	0.408797	TGGT1_409620	188.835	139.31	146.502	hypothetical protein
TGGT1_409990	0.905389	-1.07334	0.167953	1	0.738543	TGGT1_409990	113.486	80.2723	101.108	hypothetical protein
TGGT1_410170	1.13829	-0.73716	-0.401125	1	0.422426	TGGT1_410170	35.273	21.6159	24.063	putative cytochrome protein B
TGGT1_410220	1.13801	-0.73841	-0.399601	1	0.423004	TGGT1_410220	14.6641	9.28149	10.2534	putative transmembrane protein
TGGT1_410280	1.15421	-0.548032	-0.60618	1	0.350338	TGGT1_410280	7.61346	3.62179	3.48543	tRNA-Arg
TGGT1_410360	1.11992	-0.803542	-0.316379	1	0.456094	TGGT1_410360	1172.18	683.761	807.464	putative transmembrane protein
TGGT1_410930	0.912668	-1.06893	0.156265	1	0.735767	TGGT1_410930	15.3402	8.93989	12.8971	hypothetical protein
TGGT1_410940	0.608263	-1.15414	0.545876	1	0.513403	TGGT1_410940	7.93536	3.84624	7.79061	hypothetical protein
TGGT1_410950	0.655974	-1.15095	0.494979	1	0.541737	TGGT1_410950	4.56968	1.49808	4.296	hypothetical protein
TGGT1_410960	0.275847	-1.10897	0.833123	1	0.38493	TGGT1_410960	5.44515	2.57272	6.60108	hypothetical protein
TGGT1_410970	0.890108	-1.08206	0.191955	1	0.739044	TGGT1_410970	8.28567	2.51081	6.24136	hypothetical protein
TGGT1_411050	1.10453	-0.84382	-0.260715	1	0.480271	TGGT1_411050	19.5913	12.2501	14.4472	KRUF family protein
TGGT1_411070	1.1543	-0.550681	-0.603615	1	0.351197	TGGT1_411070	4.34841	1.30474	1.21025	tRNA-Ala
TGGT1_411090	1.13488	-0.751909	-0.382975	1	0.429369	TGGT1_411090	52.3387	41.9403	43.9736	TPRX1 protein
TGGT1_411150	0.957037	-1.03804	0.0809998	1	0.69158	TGGT1_411150	8.10479	2.90212	5.82029	hypothetical protein
TGGT1_411190	0.823668	-1.11268	0.289007	1	0.685983	TGGT1_411190	10.8098	3.77518	8.86743	hypothetical protein
TGGT1_411210	1.15453	-0.594697	-0.559828	1	0.365948	TGGT1_411210	67.8769	54.5406	54.8064	hypothetical protein
TGGT1_411270	0.550903	-1.1543	0.6034	1	0.48412	TGGT1_411270	88.5986	72.2027	89.1034	hypothetical protein
TGGT1_411390	1.00622	-0.99366	-0.0125617	1	0.621239	TGGT1_411390	60.9458	44.0405	52.3339	hypothetical protein
TGGT1_411400	1.11508	-0.81726	-0.297815	1	0.463949	TGGT1_411400	48.6897	29.8794	34.936	hypothetical protein
TGGT1_411470	1.13733	-0.741453	-0.39588	1	0.424419	TGGT1_411470	383.978	291.973	308.896	putative transmembrane protein
TGGT1_411580	1.15365	-0.534202	-0.619449	1	0.345899	TGGT1_411580	46.2562	38.9054	38.5341	TPRX1
TGGT1_411730	1.03529	-0.960515	-0.0747722	1	0.579353	TGGT1_411730	50.3704	31.3077	39.7678	hypothetical protein
TGGT1_411850	0.916052	-1.06683	0.150773	1	0.733938	TGGT1_411850	3.86518	1.96048	3.13007	hypothetical protein
TGGT1_462968	1.0978	-0.858939	-0.238863	1	0.490315	TGGT1_462968	27.2413	19.9593	22.2669	putative ATPase family protein
TGGT1_200240	-1.14296	0.713704	0.429258	2	0.543459	TGGT1_200240	13.2001	25.0821	23.2617	microneme protein MIC17B
TGGT1_200600	-1.14167	0.421029	0.720641	2	0.362005	TGGT1_200600	0	0.352658	0.420272	hypothetical protein
TGGT1_201100	-0.844325	1.10432	-0.259993	2	0.492031	TGGT1_201100	0.273748	0.930168	0.470586	hypothetical protein
TGGT1_201160	-0.995907	1.00404	-0.00813725	2	0.643561	TGGT1_201160	16.0882	28.9164	22.424	hypothetical protein
TGGT1_201270	-0.601864	1.15435	-0.552484	2	0.390655	TGGT1_201270	60.7344	86.6888	61.4642	hypothetical protein
TGGT1_201640	-0.786055	1.12555	-0.339495	2	0.460004	TGGT1_201640	0.054257	0.35601	0.124748	hypothetical protein
TGGT1_201650	-1.08586	0.883051	0.202809	2	0.773811	TGGT1_201650	0.0508591	0.150475	0.116059	hypothetical protein
TGGT1_201840	-1.14951	0.480032	0.669476	2	0.390078	TGGT1_201840	98.6832	138.608	143.249	aspartyl protease ASP1
TGGT1_202010	-0.934426	1.0547	-0.12027	2	0.563171	TGGT1_202010	42.5123	92.4301	62.9438	hypothetical protein
TGGT1_202050	-1.15368	0.534838	0.618844	2	0.418643	TGGT1_202050	0.494549	1.72621	1.78749	hypothetical protein
TGGT1_202205	-0.903653	1.07437	-0.170715	2	0.5347	TGGT1_202205	0.269384	1.20996	0.617907	hypothetical protein
TGGT1_202210	-0.48195	1.14971	-0.667757	2	0.358643	TGGT1_202210	0.16028	0.471849	0.1248	nucleoside diphosphate kinase
TGGT1_202280	-1.15381	0.616131	0.537681	2	0.467571	TGGT1_202280	9.55926	15.7002	15.428	WD domain, G-beta repeat-containing protein
TGGT1_202430	-1.15256	0.515492	0.637073	2	0.408231	TGGT1_202430	8.03829	23.4875	24.6135	hypothetical protein
TGGT1_202440	-0.942121	1.04925	-0.107132	2	0.571242	TGGT1_202440	24.173	35.032	28.7262	hypothetical protein
TGGT1_202510	-0.882915	1.08593	-0.203015	2	0.518268	TGGT1_202510	83.6047	115.696	94.6866	multi-pass transmembrane protein
TGGT1_202572	-1.15276	0.634387	0.518369	2	0.480028	TGGT1_202572	23.7273	31.7262	31.2069	ribophorin i protein
TGGT1_202900	-0.608784	1.15412	-0.545335	2	0.392727	TGGT1_202900	55.9562	76.3262	56.6893	zinc finger (CCCH type) motif-containing protein
TGGT1_202910	-1.05186	0.938474	0.113386	2	0.765602	TGGT1_202910	4.90399	12.6941	9.46474	zinc carboxypeptidase superfamily protein
TGGT1_202975	-0.929653	1.05796	-0.128308	2	0.558376	TGGT1_202975	0.0538394	1.03337	0.448754	hypothetical protein
TGGT1_203090	-1.14688	0.457257	0.689623	2	0.378963	TGGT1_203090	0.52101	0.970091	1.03514	hypothetical protein
TGGT1_203200	-1.15455	0.561005	0.593543	2	0.433394	TGGT1_203200	0.603838	2.62515	2.66349	hypothetical protein
TGGT1_203340	-1.14583	0.696633	0.449196	2	0.528268	TGGT1_203340	0.529158	2.07217	1.86495	metallo-beta-lactamase domain-containing protein
TGGT1_203600	-1.13212	0.762867	0.36925	2	0.59372	TGGT1_203600	152.787	220.042	206.072	hypothetical protein
TGGT1_203665	-0.27936	1.10997	-0.830613	2	0.31526	TGGT1_203665	6.40258	8.91468	5.40585	hypothetical protein
TGGT1_203700	-0.25432	1.1026	-0.848284	2	0.310467	TGGT1_203700	56.0829	67.3315	51.159	SFT2 family protein
TGGT1_203710	-0.678696	1.14838	-0.469682	2	0.415528	TGGT1_203710	45.5785	66.3943	47.9598	AP2 domain transcription factor AP2VIIa-4
TGGT1_203800	-1.15168	0.648119	0.503561	2	0.489848	TGGT1_203800	0.312368	1.19395	1.12314	hypothetical protein
TGGT1_203830	-0.964331	1.03221	-0.0678795	2	0.597272	TGGT1_203830	16.662	27.3904	21.4791	FHA domain-containing protein
TGGT1_203900	-1.0048	0.995131	0.00966773	2	0.659218	TGGT1_203900	0.00945409	0.130971	0.0710939	hypothetical protein
TGGT1_204290	-1.15033	0.48826	0.662072	2	0.394193	TGGT1_204290	0.0962132	0.497552	0.540123	hypothetical protein
TGGT1_204300	-1.10877	0.833628	0.275138	2	0.69049	TGGT1_204300	0.057777	0.402403	0.303314	hypothetical protein
TGGT1_204350	-0.838508	1.10677	-0.268262	2	0.488475	TGGT1_204350	27.2075	37.369	30.1863	hypothetical protein
TGGT1_204380	-1.14952	0.669374	0.480146	2	0.505906	TGGT1_204380	17.769	24.1267	23.4653	hypothetical protein
TGGT1_205090	-1.10619	0.839892	0.266302	2	0.700806	TGGT1_205090	0.302551	1.11913	0.878453	Toxoplasma gondii family D protein
TGGT1_205210	-0.751148	1.13507	-0.383921	2	0.443899	TGGT1_205210	6.01142	10.6351	6.9116	hypothetical protein
TGGT1_205380	-1.12988	0.771165	0.358715	2	0.603363	TGGT1_205380	138.92	190.78	179.529	fructose-bisphospatase I
TGGT1_205420	-1.15431	0.60309	0.551222	2	0.45905	TGGT1_205420	0.403665	1.16246	1.14007	aspartate-semialdehyde dehydrogenase
TGGT1_205658	-1.15385	0.538547	0.615303	2	0.420685	TGGT1_205658	0.46365	1.45048	1.49524	F5/8 type C domain-containing protein
TGGT1_205740	-1.09196	0.871121	0.22084	2	0.754688	TGGT1_205740	43.21	58.5192	53.4479	hypothetical protein
TGGT1_206290	-1.01384	0.985563	0.0282743	2	0.676599	TGGT1_206290	3.38079	8.10053	5.84077	hypothetical protein
TGGT1_206300	-1.13103	0.766948	0.364084	2	0.598415	TGGT1_206300	18.2839	24.177	22.9261	hypothetical protein
TGGT1_206320	-0.925422	1.06079	-0.135365	2	0.554252	TGGT1_206320	73.9063	101.571	84.9106	hypothetical protein
TGGT1_206440	-1.13732	0.74149	0.395835	2	0.570532	TGGT1_206440	0.340541	1.23569	1.071	cpw-wpc domain-containing protein
TGGT1_206610	-0.73375	1.13902	-0.40527	2	0.436532	TGGT1_206610	65.3061	93.3513	70.2251	pyruvate dehydrogenase complex subunit PDH-E2
TGGT1_206660	-0.648897	1.15161	-0.502715	2	0.405358	TGGT1_206660	0.318414	1.04741	0.377601	hypothetical protein
TGGT1_207100	-1.12374	0.79188	0.331862	2	0.629233	TGGT1_207100	21.225	29.0545	27.1744	hypothetical protein
TGGT1_207130	-1.11042	0.829476	0.280947	2	0.683807	TGGT1_207130	0.422649	5.56702	4.11239	SAG-related sequence SRS49A
TGGT1_207140	-0.956931	1.03812	-0.0811879	2	0.588103	TGGT1_207140	16.2512	43.3663	28.1536	SAG-related sequence SRS49B
TGGT1_207150	-1.11871	0.807069	0.311644	2	0.650017	TGGT1_207150	1.04706	8.12612	6.30497	SAG-related sequence SRS49C
TGGT1_207210	-1.14283	0.428371	0.714455	2	0.365378	TGGT1_207210	0.234538	1.79933	2.08425	hypothetical protein
TGGT1_207665	-0.91504	1.06746	-0.15242	2	0.544597	TGGT1_207665	1.42573	5.22455	2.88705	kinesin motor domain-containing protein
TGGT1_207740	-1.14665	0.455435	0.691214	2	0.378089	TGGT1_207740	0	0.0733327	0.0841251	hypothetical protein
TGGT1_208050	-1.06123	0.924758	0.136467	2	0.7856	TGGT1_208050	13.9601	18.79	16.8729	putative ABC transporter
TGGT1_208300	-1.07936	0.894972	0.184392	2	0.788559	TGGT1_208300	74.3676	111.252	97.977	hypothetical protein
TGGT1_208560	-1.04073	0.953559	0.087175	2	0.737869	TGGT1_208560	65.1626	91.8181	80.2381	carrier superfamily protein
TGGT1_208710	-0.895787	1.0789	-0.183117	2	0.528241	TGGT1_208710	13.0958	19.8674	15.5397	DNA/RNA non-specific endonuclease
TGGT1_208850	-1.07139	0.908641	0.162752	2	0.795339	TGGT1_208850	39.7495	126.723	93.96	SAG-related sequence SRS11
TGGT1_209060	-0.99147	1.00832	-0.0168469	2	0.636235	TGGT1_209060	38.965	53.0715	45.84	thrombospondin type 1 domain-containing protein
TGGT1_209180	-1.15261	0.516173	0.636438	2	0.408592	TGGT1_209180	0.819217	2.03115	2.11849	PAN domain-containing protein
TGGT1_209410	-1.15396	0.612794	0.541166	2	0.465362	TGGT1_209410	1.58644	6.36989	6.17596	hypothetical protein
TGGT1_209460	-0.991365	1.00842	-0.0170515	2	0.636065	TGGT1_209460	13.3703	17.5261	15.395	hypothetical protein
TGGT1_209510	-0.911577	1.0696	-0.158028	2	0.541515	TGGT1_209510	0.0227663	0.1338	0.0649984	hypothetical protein
TGGT1_209650B	-0.433692	1.14363	-0.709941	2	0.347365	TGGT1_209650B	12.8578	16.7724	12.1722	RNA-directed DNA polymerase
TGGT1_209700	-1.06688	0.915963	0.150919	2	0.793227	TGGT1_209700	65.1409	92.0218	81.6503	hypothetical protein
TGGT1_209710	-0.902902	1.07481	-0.171907	2	0.534071	TGGT1_209710	62.3851	82.8031	69.9319	ribosomal protein RPL28
TGGT1_209720	-0.797741	1.12186	-0.324114	2	0.465852	TGGT1_209720	164.954	226.008	180.018	hypothetical protein
TGGT1_209755A	-1.02647	0.971244	0.0552226	2	0.703622	TGGT1_209755A	0.389886	3.74252	2.20522	hypothetical protein
TGGT1_209755B	-1.03854	0.95639	0.0821527	2	0.732406	TGGT1_209755B	0.18463	2.16984	1.29986	hypothetical protein
TGGT1_210330	-1.15283	0.633355	0.519472	2	0.479306	TGGT1_210330	0.331338	0.982043	0.940555	SAG-related sequence SRS37B
TGGT1_210450	-1.1535	0.531234	0.622269	2	0.416674	TGGT1_210450	6.99498	13.131	13.4626	hypothetical protein
TGGT1_210470	-0.840296	1.10602	-0.265729	2	0.489558	TGGT1_210470	0.258008	0.555628	0.345867	hypothetical protein
TGGT1_210750	-0.990543	1.0092	-0.0186539	2	0.634742	TGGT1_210750	18.2425	24.1142	21.0962	Ferredoxin-fold anticodon binding domain-containing protein
TGGT1_210787	-1.14361	0.433513	0.710093	2	0.367758	TGGT1_210787	12.4895	17.2503	18.0852	Erv1 / Alr family protein
TGGT1_210810	-1.15201	0.64426	0.507747	2	0.487047	TGGT1_210810	116.31	194.85	188.881	hypothetical protein
TGGT1_210815	-1.15335	0.625019	0.528331	2	0.473555	TGGT1_210815	13.7152	19.9365	19.5983	hypothetical protein
TGGT1_210830	-0.998499	1.00149	-0.00299531	2	0.647987	TGGT1_210830	9.5577	13.7432	11.641	RIO1 family protein
TGGT1_211000	-1.1524	0.513095	0.639304	2	0.406968	TGGT1_211000	0.902555	5.00731	5.31837	hypothetical protein
TGGT1_211030	-0.806357	1.11896	-0.312602	2	0.47033	TGGT1_211030	334.029	448.596	363.41	hypothetical protein
TGGT1_211050	-1.1502	0.663303	0.486898	2	0.501205	TGGT1_211050	0.0867429	0.979018	0.892223	ATPase, AAA family protein
TGGT1_211320	-0.685317	1.14749	-0.462175	2	0.417891	TGGT1_211320	0.147607	0.79484	0.226407	hypothetical protein
TGGT1_211390	-1.08363	0.887227	0.196404	2	0.779656	TGGT1_211390	15.0349	20.27	18.435	hypothetical protein
TGGT1_211430	-0.966589	1.03036	-0.0637706	2	0.60018	TGGT1_211430	0.24729	0.874763	0.53097	leucine rich repeat-containing protein
TGGT1_211470	-1.06487	0.91914	0.145728	2	0.791066	TGGT1_211470	6.8202	12.0881	10.0346	Fcf2 pre-rRNA processing protein
TGGT1_211860	-1.15468	0.583421	0.571258	2	0.446733	TGGT1_211860	34.8278	48.9344	48.8356	hypothetical protein
TGGT1_212410	-1.09704	0.860564	0.23648	2	0.736395	TGGT1_212410	16.4299	25.2033	22.4064	dense granule protein GRA11
TGGT1_212420	-0.956585	1.03839	-0.0818039	2	0.587688	TGGT1_212420	21.8312	32.9344	26.6999	hypothetical protein
TGGT1_212735	-0.716453	1.14246	-0.426006	2	0.429581	TGGT1_212735	31.3485	51.1675	34.4451	hypothetical protein
TGGT1_212810	-1.14759	0.684582	0.463011	2	0.518114	TGGT1_212810	1.46402	4.49138	4.12527	hypothetical protein
TGGT1_212930	-0.954522	1.03999	-0.0854691	2	0.585231	TGGT1_212930	31.8163	41.898	36.2091	NifU family domain-containing protein
TGGT1_212970	-1.11636	0.813737	0.30262	2	0.659673	TGGT1_212970	4.85047	12.0471	10.1414	protein kinase (incomplete catalytic triad)
TGGT1_213067	-1.15098	0.655735	0.495242	2	0.495476	TGGT1_213067	54.0128	89.1901	86.0653	hypothetical protein
TGGT1_213290	-0.780016	1.12736	-0.347339	2	0.457078	TGGT1_213290	0.158279	0.601946	0.258922	hypothetical protein
TGGT1_213530	-1.13996	0.729235	0.410729	2	0.558202	TGGT1_213530	0.0188501	0.165559	0.140561	hypothetical protein
TGGT1_213680	-0.920928	1.06372	-0.142792	2	0.549994	TGGT1_213680	18.325	26.266	21.4385	MmgE/PrpD family protein
TGGT1_213720	-1.15101	0.655389	0.495621	2	0.495217	TGGT1_213720	0.532087	1.6295	1.53244	hypothetical protein
TGGT1_213752	-0.706618	1.14421	-0.437588	2	0.425781	TGGT1_213752	7.12109	10.5106	7.61379	herpesviridae ul52/ul70 dna primase
TGGT1_213780	-1.11956	0.804595	0.314969	2	0.646519	TGGT1_213780	34.0514	46.4289	43.2793	radical SAM domain-containing protein
TGGT1_213820	-1.09482	0.865263	0.229554	2	0.744602	TGGT1_213820	33.6472	46.6269	42.4173	hypothetical protein
TGGT1_213840	-1.13935	0.732168	0.407186	2	0.561094	TGGT1_213840	0	0.081614	0.067442	hypothetical protein
TGGT1_213850	-1.02457	0.973469	0.0511027	2	0.699356	TGGT1_213850	0.31339	1.2633	0.824788	MORN repeat-containing protein
TGGT1_213880	-1.07103	0.909239	0.161792	2	0.795322	TGGT1_213880	20.4565	32.6192	28.0284	hypothetical protein
TGGT1_214400	-0.680582	1.14813	-0.467549	2	0.416197	TGGT1_214400	44.1227	64.0639	46.4457	hypothetical protein
TGGT1_214540	-0.504058	1.15172	-0.647662	2	0.364074	TGGT1_214540	62.5563	91.2191	60.0704	hypothetical protein
TGGT1_214545	-0.838084	1.10695	-0.268862	2	0.488219	TGGT1_214545	0.552502	1.95398	0.962651	hypothetical protein
TGGT1_214550	-0.987001	1.01251	-0.0255089	2	0.629157	TGGT1_214550	0	0.254997	0.122619	hypothetical protein
TGGT1_214760	-1.03002	0.967	0.0630196	2	0.711812	TGGT1_214760	19.8632	31.7738	26.3823	erythronate-4-phosphate dehydrogenase domain-containing protein
TGGT1_214780	-1.12794	0.778011	0.34993	2	0.611618	TGGT1_214780	47.8794	64.9831	61.1416	hydrolase, NUDIX family protein
TGGT1_215100	-0.798136	1.12173	-0.323589	2	0.466054	TGGT1_215100	12.6446	16.8688	13.6887	PP-loop family protein
TGGT1_215180	-0.971512	1.02624	-0.054728	2	0.606711	TGGT1_215180	1.97126	3.8747	2.84477	hypothetical protein
TGGT1_215195	-1.14864	0.472016	0.676626	2	0.386121	TGGT1_215195	0.48516	1.02743	1.0959	tetratricopeptide repeat-containing protein
TGGT1_215390	-1.09998	0.854174	0.24581	2	0.725226	TGGT1_215390	48.3387	75.4402	67.003	putative TIM10 family protein
TGGT1_215400	-0.949764	1.04362	-0.0938544	2	0.579711	TGGT1_215400	36.2226	55.9004	44.6718	RNA recognition motif-containing protein
TGGT1_215500	-0.999163	1.00083	-0.00167187	2	0.649139	TGGT1_215500	12.5882	18.1708	15.3725	TPR repeat-containing protein
TGGT1_215560	-1.15466	0.568466	0.58619	2	0.437757	TGGT1_215560	11.7629	16.6142	16.6641	histone arginine methyltransferase PRMT5
TGGT1_216200	-1.01061	0.989042	0.0215678	2	0.670212	TGGT1_216200	2.21014	5.63736	3.97919	hypothetical protein
TGGT1_216250	-1.12709	0.780923	0.346166	2	0.615216	TGGT1_216250	11.9496	17.8156	16.479	RecF/RecN/SMC N terminal domain-containing protein
TGGT1_216270	-1.15461	0.589496	0.565119	2	0.450472	TGGT1_216270	11.06	14.8455	14.7926	hypothetical protein
TGGT1_216480	-1.15255	0.637301	0.515247	2	0.482078	TGGT1_216480	20.769	27.9008	27.4144	NMD3 family protein
TGGT1_216640	-1.0235	0.974717	0.0487801	2	0.696971	TGGT1_216640	2.85109	5.77168	4.41833	putative GHMP kinase
TGGT1_216700	-0.516674	1.15264	-0.635971	2	0.367257	TGGT1_216700	17.9565	23.5157	17.5592	hypothetical protein
TGGT1_216770	-1.05559	0.933127	0.122465	2	0.774282	TGGT1_216770	220.247	317.761	278.011	hypothetical protein
TGGT1_217170	-1.15126	0.498445	0.652811	2	0.399365	TGGT1_217170	1.22357	2.87263	3.02693	hypothetical protein
TGGT1_217178	-1.12456	0.789271	0.335289	2	0.625824	TGGT1_217178	0.451998	1.82694	1.50079	hypothetical protein
TGGT1_217620	-0.938421	1.0519	-0.113477	2	0.567307	TGGT1_217620	11.143	19.1085	14.4445	hypothetical protein
TGGT1_217665	-0.94813	1.04484	-0.0967118	2	0.577861	TGGT1_217665	8.28404	12.75	10.1919	hypothetical protein
TGGT1_217800	-1.14378	0.709092	0.434689	2	0.539255	TGGT1_217800	0.0376101	0.386601	0.334917	hypothetical protein
TGGT1_217855	-1.01015	0.989531	0.0206187	2	0.66932	TGGT1_217855	0.0410785	1.46531	0.775222	hypothetical protein
TGGT1_217915	-0.970452	1.02714	-0.0566856	2	0.605281	TGGT1_217915	6.87563	12.0995	9.26523	hypothetical protein
TGGT1_217920	-1.14896	0.674069	0.474891	2	0.509607	TGGT1_217920	0.520776	1.74917	1.61496	hypothetical protein
TGGT1_218210	-1.14041	0.727068	0.413337	2	0.556088	TGGT1_218210	0.107924	0.715299	0.613261	putative Chromosome-associated kinesin KLP1
TGGT1_218290	-1.07132	0.908767	0.162549	2	0.795338	TGGT1_218290	0.0872243	0.481152	0.332696	WD domain, G-beta repeat-containing protein
TGGT1_218390	-0.884297	1.0852	-0.200902	2	0.519306	TGGT1_218390	23.8646	45.2903	31.2991	hypothetical protein
TGGT1_218400	-0.933376	1.05542	-0.122045	2	0.562103	TGGT1_218400	8.53888	14.149	10.8275	NEK kinase
TGGT1_218500	-0.838942	1.10659	-0.267648	2	0.488737	TGGT1_218500	0.925712	2.5519	1.40323	hypothetical protein
TGGT1_218540	-0.613877	1.15391	-0.540037	2	0.39427	TGGT1_218540	98.5507	143.008	100.408	putative peptidase S15
TGGT1_218780	-0.325381	1.12217	-0.796786	2	0.324326	TGGT1_218780	376.153	484.056	341.014	putative phosphoserine aminotransferase
TGGT1_219450	-1.15436	0.553012	0.601351	2	0.428801	TGGT1_219450	0.14818	0.89765	0.918869	WD domain, G-beta repeat-containing protein
TGGT1_219485	-1.13447	0.753604	0.380866	2	0.583393	TGGT1_219485	21.0535	28.4191	26.965	hypothetical protein
TGGT1_219570	-1.14609	0.694942	0.451148	2	0.526816	TGGT1_219570	3.8718	9.85704	9.06446	hypothetical protein
TGGT1_219660	-1.03875	0.956129	0.0826169	2	0.73291	TGGT1_219660	1.05164	2.38197	1.79945	hypothetical protein
TGGT1_219670	-1.04298	0.950611	0.0923688	2	0.743509	TGGT1_219670	0	0.188977	0.107622	zinc finger (CCCH type) motif-containing protein
TGGT1_219832	-1.13938	0.732026	0.407359	2	0.560953	TGGT1_219832	23.5733	30.689	29.4545	cyclin-dependent kinase regulatory subunit protein
TGGT1_220060	-1.09489	0.865102	0.229792	2	0.744321	TGGT1_220060	133.342	208.593	184.201	hypothetical protein
TGGT1_220060B	-1.0483	0.943442	0.104853	2	0.756858	TGGT1_220060B	85.052	144.16	119.273	hypothetical protein
TGGT1_220140	-1.15211	0.642978	0.509134	2	0.486123	TGGT1_220140	17.4133	26.6685	25.9785	EF hand domain-containing protein
TGGT1_220330	-1.01557	0.983665	0.031907	2	0.680116	TGGT1_220330	31.4075	49.824	41.0566	hypothetical protein
TGGT1_220420	-1.05255	0.937499	0.11505	2	0.76725	TGGT1_220420	0.609035	1.27308	0.998644	3'5'-cyclic nucleotide phosphodiesterase domain-containing protein
TGGT1_220440	-0.303191	1.11651	-0.813317	2	0.31991	TGGT1_220440	18.1303	24.009	16.0179	cyclin-dependent kinase regulatory subunit protein
TGGT1_220450	-0.760846	1.13264	-0.371797	2	0.448186	TGGT1_220450	14.4201	26.8639	16.9769	ribonuclease HI protein
TGGT1_220460	-1.14532	0.445438	0.69988	2	0.373339	TGGT1_220460	0.798828	1.87328	2.04514	SNF7 family protein
TGGT1_220840	-1.14624	0.693954	0.452285	2	0.525972	TGGT1_220840	0.235461	1.15029	1.03014	threonine synthase
TGGT1_221310	-1.10951	0.831777	0.277733	2	0.687494	TGGT1_221310	22.0725	47.276	40.0829	aminopeptidase N protein
TGGT1_221350	-1.03489	0.96101	0.0738811	2	0.723438	TGGT1_221350	22.5782	32.5185	28.1003	Ctr copper transporter family protein
TGGT1_221455	-1.0817	0.890778	0.190918	2	0.784095	TGGT1_221455	11.2338	20.4303	17.1672	hypothetical protein
TGGT1_221880	-0.99006	1.00965	-0.0195928	2	0.633969	TGGT1_221880	0.96224	2.80875	1.85836	hypothetical protein
TGGT1_221890	-1.15467	0.570457	0.584217	2	0.438934	TGGT1_221890	0.590429	1.66814	1.67674	WD domain, G-beta repeat-containing protein
TGGT1_222020	-0.928577	1.05869	-0.130109	2	0.557316	TGGT1_222020	41.5692	61.1922	49.4536	phosphoglycerate kinase PGKII
TGGT1_222080	-1.14336	0.711486	0.431874	2	0.541428	TGGT1_222080	4.10042	8.5496	7.8789	hypothetical protein
TGGT1_222160	-1.15403	0.611141	0.542887	2	0.464274	TGGT1_222160	90.5851	120.678	119.515	aldehyde dehydrogenase
TGGT1_222260	-0.978883	1.01986	-0.0409748	2	0.617012	TGGT1_222260	0.401113	2.45131	1.36317	hypothetical protein
TGGT1_222270	-0.810013	1.11768	-0.307671	2	0.472276	TGGT1_222270	54.8153	74.1001	59.8407	hypothetical protein
TGGT1_222300	-0.872503	1.09127	-0.218771	2	0.510688	TGGT1_222300	15.9805	25.8961	19.2814	hypothetical protein
TGGT1_222370	-1.14215	0.718091	0.424063	2	0.547529	TGGT1_222370	25.8786	56.469	51.634	SAG-related sequence SRS13
TGGT1_222385	-1.07485	0.902834	0.172016	2	0.794082	TGGT1_222385	0.0666922	0.630902	0.422408	hypothetical protein
TGGT1_222400	-1.14424	0.437794	0.706442	2	0.369751	TGGT1_222400	40.1068	53.531	55.8107	hypothetical protein
TGGT1_222870	-1.14854	0.677395	0.47115	2	0.512264	TGGT1_222870	49.2659	72.4233	69.8076	hypothetical protein
TGGT1_222975	-1.00609	0.993798	0.0122913	2	0.661605	TGGT1_222975	0.167846	0.545403	0.360105	hypothetical protein
TGGT1_223045	-0.597974	1.15445	-0.556478	2	0.389503	TGGT1_223045	1.86969	3.85774	1.91677	hypothetical protein
TGGT1_223095	-1.14451	0.439726	0.704789	2	0.370655	TGGT1_223095	6.39466	12.5528	13.5832	hypothetical protein
TGGT1_223110	-0.60299	1.15432	-0.551325	2	0.39099	TGGT1_223110	201.443	266.368	203.352	glycolipid transfer protein GLTP
TGGT1_223130	-0.954587	1.03994	-0.085354	2	0.585308	TGGT1_223130	9.24535	12.0734	10.4778	hypothetical protein
TGGT1_223258	-1.11645	0.813486	0.302962	2	0.659303	TGGT1_223258	2.32248	7.04358	5.79471	hypothetical protein
TGGT1_223262	-1.15104	0.49595	0.655089	2	0.398089	TGGT1_223262	3.48245	10.0616	10.6973	WD domain, G-beta repeat-containing protein
TGGT1_223400	-1.07944	0.894843	0.184593	2	0.788436	TGGT1_223400	0.242388	1.13895	0.816411	hypothetical protein
TGGT1_223530	-1.15094	0.494857	0.656086	2	0.397532	TGGT1_223530	73.103	95.607	97.8116	hypothetical protein
TGGT1_223540	-0.894109	1.07985	-0.185739	2	0.526901	TGGT1_223540	51.7871	71.3938	58.8231	importin-beta N-terminal domain-containing protein
TGGT1_223560	-1.09402	0.866926	0.22709	2	0.747488	TGGT1_223560	26.2664	34.8505	32.0496	hypothetical protein
TGGT1_223672	-1.07033	0.910394	0.159935	2	0.795209	TGGT1_223672	37.9555	51.7388	46.5166	3'(2'),5'-bisphosphate nucleotidase
TGGT1_223685	-0.376045	1.13351	-0.757463	2	0.334766	TGGT1_223685	48.5491	70.6444	42.9662	hypothetical protein
TGGT1_223710	-1.08251	0.889287	0.193226	2	0.782298	TGGT1_223710	34.7122	45.3457	41.592	tetratricopeptide repeat-containing protein
TGGT1_224080	-1.09187	0.871303	0.220567	2	0.754997	TGGT1_224080	0.110617	0.725902	0.521953	Kazal-type serine protease inhibitor domain-containing protein
TGGT1_224150	-0.861473	1.09662	-0.235145	2	0.503083	TGGT1_224150	5.21113	7.84384	6.05325	hypothetical protein
TGGT1_224320	-1.11865	0.807255	0.311394	2	0.650282	TGGT1_224320	3.35986	4.55047	4.24393	hypothetical protein
TGGT1_224810	-1.1545	0.558561	0.595938	2	0.431981	TGGT1_224810	2.31511	6.83712	6.93578	hypothetical protein
TGGT1_225050	-1.08529	0.884117	0.201178	2	0.775359	TGGT1_225050	240.822	335.105	302.41	putative adenosylhomocysteinase
TGGT1_225130	-1.15454	0.560375	0.594161	2	0.43303	TGGT1_225130	14.6034	19.1362	19.2255	hypothetical protein
TGGT1_225250	-1.14263	0.71551	0.427123	2	0.545126	TGGT1_225250	50.584	67.9669	65.269	putative LSU ribosomal protein L14P
TGGT1_225360	-1.12462	0.789087	0.33553	2	0.625586	TGGT1_225360	8.81087	13.7339	12.5671	hypothetical protein
TGGT1_225435	-1.14806	0.466929	0.68113	2	0.383636	TGGT1_225435	5.1643	8.42618	8.85881	hypothetical protein
TGGT1_225680	-1.15309	0.523761	0.62933	2	0.412634	TGGT1_225680	3.7731	6.11684	6.26439	hypothetical protein
TGGT1_225745	-0.949605	1.04374	-0.0941327	2	0.57953	TGGT1_225745	4.85008	6.93351	5.74421	hypothetical protein
TGGT1_225880	-1.09193	0.871191	0.220735	2	0.754808	TGGT1_225880	37.5855	50.0598	45.9266	UDP-glucose 4-epimerase
TGGT1_225990	-0.669053	1.14956	-0.480505	2	0.412155	TGGT1_225990	36.9612	60.5667	39.4085	acyl transferase domain-containing protein
TGGT1_226100	-1.13943	0.731803	0.407628	2	0.560733	TGGT1_226100	2.31855	3.07691	2.94553	haloacid dehalogenase family hydrolase domain-containing protein
TGGT1_226230	-0.546175	1.15415	-0.607974	2	0.37496	TGGT1_226230	0.502801	1.28503	0.474371	hypothetical protein
TGGT1_226310	-1.15091	0.656415	0.494496	2	0.495984	TGGT1_226310	1.5017	4.54606	4.27331	zinc finger (CCCH type) motif-containing protein
TGGT1_226480	-0.759322	1.13304	-0.373714	2	0.447503	TGGT1_226480	12.5259	18.5488	13.7532	DNA topoisomerase family protein
TGGT1_226755	-1.07221	0.907291	0.164915	2	0.795277	TGGT1_226755	8.99362	20.1286	15.9526	3'5'-cyclic nucleotide phosphodiesterase domain-containing protein
TGGT1_226800	-1.1496	0.668674	0.480928	2	0.505359	TGGT1_226800	9.95419	13.2623	12.9207	eukaryotic glutathione synthase, atp binding domain-containing protein
TGGT1_226960	-1.14994	0.665656	0.484287	2	0.503016	TGGT1_226960	218.496	292.095	284.743	phosphofructokinase PFKII
TGGT1_227020	-1.15463	0.588191	0.566441	2	0.449665	TGGT1_227020	82.5259	109.809	109.469	histone deacetylase SIR2
TGGT1_227070	-0.489589	1.15046	-0.660869	2	0.360499	TGGT1_227070	0.161203	0.573954	0.118097	hypothetical protein
TGGT1_227370	-1.15139	0.651394	0.499994	2	0.492251	TGGT1_227370	0.256845	0.949764	0.891572	hydrolase CocE/NonD family protein
TGGT1_227970	-0.637833	1.15251	-0.514676	2	0.401761	TGGT1_227970	253.915	378.683	262.498	histone family DNA-binding protein
TGGT1_228060	-1.14287	0.714237	0.428629	2	0.543949	TGGT1_228060	12.2997	16.4189	15.7854	hypothetical protein
TGGT1_228065	-0.99988	1.00012	-0.00023926	2	0.650391	TGGT1_228065	3.38697	7.83123	5.6083	hypothetical protein
TGGT1_228145	-1.06462	0.919522	0.145101	2	0.790758	TGGT1_228145	4.0764	10.8658	8.21588	hypothetical protein
TGGT1_228430	-0.940035	1.05075	-0.110716	2	0.56901	TGGT1_228430	0	0.130653	0.0544272	hypothetical protein
TGGT1_228440	-0.279343	1.10997	-0.830625	2	0.315256	TGGT1_228440	0.0475751	0.167471	0	hypothetical protein
TGGT1_228510	-1.0393	0.955421	0.0838746	2	0.734278	TGGT1_228510	0	0.0672425	0.0378624	hypothetical protein
TGGT1_229270	-0.791141	1.12397	-0.332834	2	0.462518	TGGT1_229270	0.0216964	0.336477	0.0970266	hypothetical protein
TGGT1_229330	-0.642709	1.15213	-0.509425	2	0.403335	TGGT1_229330	0.371742	1.9812	0.49126	Cof family hydrolase subfamily protein
TGGT1_229720	-1.14775	0.464336	0.683416	2	0.382376	TGGT1_229720	6.88143	10.7589	11.2858	hypothetical protein
TGGT1_230000	-0.932162	1.05626	-0.124093	2	0.560877	TGGT1_230000	9.59926	12.801	10.9004	hypothetical protein
TGGT1_230060	-0.514271	1.15248	-0.63821	2	0.366645	TGGT1_230060	49.0606	67.7901	47.6679	acetyltransferase, GNAT family protein
TGGT1_230205	-1.14173	0.421382	0.720345	2	0.362167	TGGT1_230205	8.25935	17.3238	19.0574	hypothetical protein
TGGT1_230520	-1.04245	0.951306	0.0911479	2	0.742185	TGGT1_230520	164.007	237.402	205.738	putative cyclophilin 1
TGGT1_230555	-1.14281	0.428291	0.714523	2	0.36534	TGGT1_230555	0.146852	0.560821	0.63624	adenylate and guanylate cyclase catalytic domain-containing protein
TGGT1_230700	-1.15029	0.662469	0.48782	2	0.500567	TGGT1_230700	19.6006	25.6921	25.1052	hypothetical protein
TGGT1_230900	-1.12869	0.775415	0.353271	2	0.608455	TGGT1_230900	2.12509	5.46289	4.7229	hypothetical protein
TGGT1_231110	-1.00886	0.990893	0.0179722	2	0.666845	TGGT1_231110	0.0388933	0.446034	0.247952	hypothetical protein
TGGT1_231350	-0.686664	1.1473	-0.460639	2	0.418377	TGGT1_231350	21.4636	30.2675	22.5486	glucosamine-fructose-6-phosphate aminotransferase
TGGT1_231430	-1.00816	0.991633	0.016529	2	0.665504	TGGT1_231430	55.5374	81.0225	68.5959	putative oligosaccharyl transferase stt3 protein
TGGT1_231590	-0.878581	1.08819	-0.20961	2	0.515063	TGGT1_231590	32.5112	50.4296	38.6059	SGS domain-containing protein
TGGT1_231780	-0.49693	1.15113	-0.654196	2	0.362303	TGGT1_231780	0.175899	0.614997	0.133998	hypothetical protein
TGGT1_231890	-0.910375	1.07034	-0.159965	2	0.540461	TGGT1_231890	37.2593	52.4681	43.0213	putative beta-ketoacyl-acyl carrier protein synthase III
TGGT1_231994	-1.04927	0.94209	0.107185	2	0.759289	TGGT1_231994	0.132037	0.947503	0.605608	hypothetical protein
TGGT1_232140	-1.14584	0.449311	0.696534	2	0.375172	TGGT1_232140	0.295597	1.3183	1.4768	hypothetical protein
TGGT1_232420	-0.568873	1.15466	-0.585787	2	0.38116	TGGT1_232420	0.718357	1.92797	0.706486	hypothetical protein
TGGT1_232510	-1.04013	0.954341	0.0857909	2	0.736363	TGGT1_232510	20.4299	30.5172	26.1244	hypothetical protein
TGGT1_232520	-1.10666	0.838783	0.267873	2	0.69896	TGGT1_232520	29.6815	46.4591	41.5356	brix domain-containing protein
TGGT1_232650	-1.15317	0.525028	0.628137	2	0.413315	TGGT1_232650	22.7965	38.1278	39.0698	hypothetical protein
TGGT1_232950	-0.628246	1.15316	-0.524912	2	0.398716	TGGT1_232950	1.33733	2.43833	1.4012	hypothetical protein
TGGT1_233140	-0.275433	1.10885	-0.833418	2	0.314502	TGGT1_233140	267.962	349.619	235.048	putative deoxyuridine 5'-triphosphate nucleotidohydrolase
TGGT1_233153	-1.06166	0.924092	0.13757	2	0.786349	TGGT1_233153	1.32669	5.7337	3.98816	hypothetical protein
TGGT1_233200	-1.14268	0.715258	0.427422	2	0.544892	TGGT1_233200	31.974	41.648	40.1493	ubiquitin related modifier protein
TGGT1_233340	-0.879846	1.08754	-0.207691	2	0.515991	TGGT1_233340	32.198	46.4469	37.0661	hypothetical protein
TGGT1_233360	-0.678306	1.14843	-0.470122	2	0.41539	TGGT1_233360	0.998028	2.82777	1.20656	hypothetical protein
TGGT1_233370	-0.771358	1.12983	-0.358468	2	0.45299	TGGT1_233370	1.60885	10.14	3.46159	hypothetical protein
TGGT1_233400	-0.804002	1.11977	-0.315763	2	0.469092	TGGT1_233400	56.589	86.8044	64.2575	TAF9 RNA polymerase II, TATA box binding protein (TBP)-associated factor isoform 2 family protein
TGGT1_233792	-0.421025	1.14167	-0.720645	2	0.344522	TGGT1_233792	2.5826	4.23105	2.26654	hypothetical protein
TGGT1_233870	-0.59389	1.15454	-0.560651	2	0.388303	TGGT1_233870	49.4751	76.9475	49.9974	hypothetical protein
TGGT1_233940	-0.970484	1.02711	-0.0566253	2	0.605325	TGGT1_233940	0	0.095515	0.0436962	leucine rich repeat-containing protein
TGGT1_233960	-1.14103	0.417087	0.723941	2	0.360207	TGGT1_233960	0.113383	1.07657	1.26626	hypothetical protein
TGGT1_234440	-0.714851	1.14275	-0.427903	2	0.428955	TGGT1_234440	40.5778	65.4017	44.4124	putative aminotransferase
TGGT1_234930	-0.324533	1.12196	-0.797426	2	0.324156	TGGT1_234930	52.3342	71.9519	45.9207	SAG-related sequence SRS43
TGGT1_235000	-1.14635	0.693203	0.45315	2	0.525332	TGGT1_235000	0.278673	0.692898	0.638844	phosphorylase family protein
TGGT1_235150	-1.12472	0.788753	0.335967	2	0.625153	TGGT1_235150	168.701	244.417	226.5	transporter, major facilitator family protein
TGGT1_235183	-0.94559	1.04672	-0.101134	2	0.575027	TGGT1_235183	0.598872	1.94111	1.16779	PAN domain-containing protein
TGGT1_235187A	-0.930448	1.05742	-0.126975	2	0.559164	TGGT1_235187A	0.0482694	0.660029	0.295535	hypothetical protein
TGGT1_235187B	-0.742553	1.13708	-0.394531	2	0.44021	TGGT1_235187B	0.0263985	0.593224	0.131349	hypothetical protein
TGGT1_235190	-0.670881	1.14934	-0.478463	2	0.412789	TGGT1_235190	0.0200043	0.25827	0.0451918	hypothetical protein
TGGT1_235440	-1.14059	0.414447	0.726144	2	0.359008	TGGT1_235440	16.1082	23.2474	24.6784	hypothetical protein
TGGT1_235515	-1.1547	0.579699	0.574999	2	0.444469	TGGT1_235515	1.97108	4.43999	4.4333	MORN repeat-containing protein
TGGT1_235700	-1.08729	0.88032	0.206971	2	0.769696	TGGT1_235700	87.16	121.247	109.582	sedoheptulose-1,7-bisphosphatase
TGGT1_235860	-1.14972	0.482057	0.66766	2	0.391086	TGGT1_235860	0.367749	3.11791	3.43072	subtilisin SUB11
TGGT1_235870	-1.13178	0.764156	0.367621	2	0.595193	TGGT1_235870	0	0.528886	0.418269	hypothetical protein
TGGT1_235880	-0.96479	1.03184	-0.0670464	2	0.597859	TGGT1_235880	111.611	147.159	127.595	brain protein 44 family protein
TGGT1_235920	-0.95636	1.03857	-0.0822053	2	0.587417	TGGT1_235920	6.39844	10.1289	8.03308	dynein, axonemal, heavy chain 2 family protein
TGGT1_235950	-1.07682	0.899439	0.177382	2	0.7922	TGGT1_235950	0.00887146	0.121241	0.0801848	subtilisin SUB8
TGGT1_235960	-1.12217	0.796764	0.32541	2	0.63574	TGGT1_235960	16.0996	22.1156	20.6379	hypothetical protein
TGGT1_236040	-1.15349	0.622544	0.530945	2	0.471873	TGGT1_236040	722.901	952.208	940.381	fructose-1,6-bisphosphate aldolase
TGGT1_236120	-1.14811	0.68078	0.467325	2	0.515002	TGGT1_236120	1.04989	4.1789	3.8137	hypothetical protein
TGGT1_236290	-1.15035	0.488464	0.661887	2	0.394295	TGGT1_236290	0.843764	2.36022	2.52069	hypothetical protein
TGGT1_236400	-1.15446	0.55671	0.597747	2	0.430916	TGGT1_236400	4.0403	7.44909	7.53084	hypothetical protein
TGGT1_236800	-1.09338	0.86824	0.225136	2	0.749758	TGGT1_236800	18.9154	27.5625	24.7276	hypothetical protein
TGGT1_237100	-1.08322	0.887977	0.195248	2	0.780638	TGGT1_237100	9.36332	12.9067	11.6615	RAP domain-containing protein
TGGT1_237110	-0.968842	1.02849	-0.0596466	2	0.603135	TGGT1_237110	52.5232	76.9344	63.6353	putative replication factor C subunit 2
TGGT1_237140	-1.09745	0.859687	0.237768	2	0.734859	TGGT1_237140	59.1274	83.8073	75.9648	putative ethylene inducible protein
TGGT1_237170	-0.855493	1.09939	-0.243892	2	0.499128	TGGT1_237170	24.2041	53.5425	33.3828	hypothetical protein
TGGT1_237450	-0.77297	1.12938	-0.356407	2	0.453741	TGGT1_237450	7.17281	11.4944	8.11911	hypothetical protein
TGGT1_237460	-1.08075	0.892488	0.188263	2	0.786027	TGGT1_237460	19.3517	25.3015	23.1781	hypothetical protein
TGGT1_237860	-1.09968	0.854856	0.244819	2	0.726414	TGGT1_237860	4.94867	15.621	12.29	protein kinase domain-containing protein
TGGT1_238040A	-1.15008	0.664454	0.485621	2	0.50209	TGGT1_238040A	29.4491	44.2809	42.8191	protein disulfide-isomerase domain-containing protein
TGGT1_238040B	-1.15461	0.564542	0.590064	2	0.435454	TGGT1_238040B	40.9068	57.3847	57.6293	protein disulfide-isomerase domain-containing protein
TGGT1_238110	-0.408885	1.13965	-0.730764	2	0.341838	TGGT1_238110	108.216	148.95	99.7489	replication factor a protein 3 protein
TGGT1_238500	-1.05092	0.939803	0.111113	2	0.763318	TGGT1_238500	0.00832672	0.327213	0.194468	SAG-related sequence SRS22F
TGGT1_238915	-1.14779	0.464656	0.683134	2	0.382532	TGGT1_238915	0.124342	0.596018	0.659927	hypothetical protein
TGGT1_238930	-0.928463	1.05876	-0.1303	2	0.557204	TGGT1_238930	6.36768	9.34891	7.56508	hypothetical protein
TGGT1_238970	-1.15405	0.610499	0.543554	2	0.463854	TGGT1_238970	0.0390082	0.691319	0.666572	hypothetical protein
TGGT1_239270	-0.9322	1.05623	-0.12403	2	0.560915	TGGT1_239270	106.764	141.952	121.066	hypothetical protein
TGGT1_239320	-0.952442	1.04159	-0.0891464	2	0.582793	TGGT1_239320	26.9548	41.762	33.3654	BolA family protein
TGGT1_239365	-1.10572	0.84103	0.264687	2	0.702709	TGGT1_239365	0.10273	0.630911	0.47454	hypothetical protein
TGGT1_239510	-1.07841	0.896668	0.181737	2	0.790087	TGGT1_239510	0.322707	3.08259	2.08358	hypothetical protein
TGGT1_239530	-0.981239	1.01776	-0.0365218	2	0.620446	TGGT1_239530	89.1986	140.299	113.348	alanine-glyoxylate aminotransferase
TGGT1_239580	-1.07674	0.899585	0.177153	2	0.792296	TGGT1_239580	0.00535188	0.16232	0.104941	hypothetical protein
TGGT1_239600	-1.06916	0.912306	0.156851	2	0.794796	TGGT1_239600	32.3757	52.2678	44.6837	rhoptry kinase family protein ROP23 (incomplete catalytic triad)
TGGT1_239610	-1.13947	0.731638	0.407828	2	0.560569	TGGT1_239610	19.2802	28.7748	27.1317	hypothetical protein
TGGT1_239710	-1.14811	0.467394	0.68072	2	0.383862	TGGT1_239710	40.796	56.0682	58.0848	phosphomannomutase
TGGT1_240240	-1.136	0.747224	0.38878	2	0.576533	TGGT1_240240	2.61957	3.51777	3.34681	subtilisin SUB5
TGGT1_240255	-1.05036	0.940583	0.109775	2	0.761956	TGGT1_240255	15.9287	24.3929	20.8608	hypothetical protein
TGGT1_240330B	-1.15446	0.597717	0.556741	2	0.455624	TGGT1_240330B	0.0283577	0.220861	0.216359	Toxoplasma gondii family E protein
TGGT1_240360	-1.04573	0.946939	0.0987888	2	0.750428	TGGT1_240360	0.0212431	0.131175	0.0843842	Toxoplasma gondii family E protein
TGGT1_240440	-1.00273	0.997248	0.00548123	2	0.655452	TGGT1_240440	40.6199	54.7273	47.7316	hypothetical protein
TGGT1_240450	-0.943995	1.04789	-0.103898	2	0.573275	TGGT1_240450	30.5618	56.1338	41.347	Maf family protein
TGGT1_240500	-1.15339	0.529035	0.624353	2	0.415479	TGGT1_240500	38.15	52.6936	53.5176	hypothetical protein
TGGT1_240510	-0.99073	1.00902	-0.0182894	2	0.635042	TGGT1_240510	28.0419	37.6973	32.7371	hypothetical protein
TGGT1_240600	-0.829463	1.11043	-0.280965	2	0.483122	TGGT1_240600	239.658	350.796	271.082	putative chaperonin cpn60
TGGT1_240800	-1.15326	0.626493	0.526771	2	0.474562	TGGT1_240800	0.0883374	1.0222	0.969876	MORN repeat-containing protein
TGGT1_240810	-0.736894	1.13834	-0.40145	2	0.437834	TGGT1_240810	142.323	197.409	152.177	hypothetical protein
TGGT1_240820	-1.08314	0.888138	0.195	2	0.780846	TGGT1_240820	30.2034	49.8766	42.9592	hypothetical protein
TGGT1_240830	-1.03426	0.961801	0.0724557	2	0.721901	TGGT1_240830	20.4601	33.4405	27.6571	hydrolase, alpha/beta fold family protein
TGGT1_240990	-0.910884	1.07003	-0.159145	2	0.540906	TGGT1_240990	7.36228	9.93632	8.3391	hypothetical protein
TGGT1_241160	-1.09392	0.867123	0.226797	2	0.747829	TGGT1_241160	105.442	140.005	128.719	hemolysin-III related subfamily protein
TGGT1_241710	-1.15161	0.502688	0.648922	2	0.401547	TGGT1_241710	15.2925	25.0446	25.9067	hypothetical protein
TGGT1_242000	-0.620544	1.1536	-0.533051	2	0.396316	TGGT1_242000	275.66	440.496	283.789	DUF51 family protein
TGGT1_242055	-0.923751	1.06189	-0.138136	2	0.552654	TGGT1_242055	8.89374	11.9721	10.1117	DEAD/DEAH box helicase domain-containing protein
TGGT1_242100	-0.977154	1.02138	-0.0442237	2	0.614537	TGGT1_242100	0.308478	1.27661	0.76041	hypothetical protein
TGGT1_242370	-0.477784	1.14927	-0.671488	2	0.357639	TGGT1_242370	0.0577688	0.438618	0.0124281	hypothetical protein
TGGT1_242590	-0.466721	1.14803	-0.681314	2	0.355003	TGGT1_242590	2.05709	3.26166	1.89701	hypothetical protein
TGGT1_242710	-0.918018	1.06558	-0.147566	2	0.547302	TGGT1_242710	8.05128	14.158	10.4232	hypothetical protein
TGGT1_242750	-1.14656	0.454728	0.69183	2	0.377751	TGGT1_242750	0.274815	0.995543	1.10226	hypothetical protein
TGGT1_242770	-1.12543	0.786462	0.338963	2	0.622204	TGGT1_242770	18.1507	27.0931	25	hypothetical protein
TGGT1_242900	-1.10102	0.851861	0.249161	2	0.721206	TGGT1_242900	0.0403558	0.303416	0.22223	Toxoplasma gondii family A protein
TGGT1_243360	-1.04147	0.952599	0.0888695	2	0.739711	TGGT1_243360	0.945956	5.48016	3.51617	hypothetical protein
TGGT1_243370	-1.10652	0.839108	0.267413	2	0.6995	TGGT1_243370	0.260139	1.29678	0.992181	hypothetical protein
TGGT1_243482	-1.14603	0.450715	0.695318	2	0.375838	TGGT1_243482	0.253112	0.807805	0.892778	putative dynein heavy chain
TGGT1_243500	-0.980418	1.01849	-0.0380764	2	0.619241	TGGT1_243500	0	0.170892	0.0805629	CAM kinase, SNF1/AMK1 family ToxPK1
TGGT1_243510	-1.0591	0.927956	0.131146	2	0.781668	TGGT1_243510	19.9387	27.3061	24.3518	OTU family cysteine protease
TGGT1_243520	-0.967137	1.02991	-0.0627692	2	0.600894	TGGT1_243520	22.954	33.866	27.8955	hypothetical protein
TGGT1_243530	-1.13297	0.75957	0.373402	2	0.589992	TGGT1_243530	9.72892	13.3146	12.5829	pentatricopeptide repeat domain-containing protein
TGGT1_243580	-1.14964	0.668328	0.481313	2	0.505089	TGGT1_243580	128.923	184.209	178.522	putative Hit family protein involved in cell-cycle regulation
TGGT1_243700	-1.15067	0.491816	0.658851	2	0.395988	TGGT1_243700	3.30444	6.6654	7.0072	hypothetical protein
TGGT1_243910	-0.839693	1.10628	-0.266584	2	0.489192	TGGT1_243910	53.2212	71.8063	58.6947	Cof family hydrolase subfamily protein
TGGT1_244030	-1.14812	0.680645	0.467478	2	0.514892	TGGT1_244030	0.0761769	0.778948	0.697031	inner membrane complex protein IMC3
TGGT1_244140	-0.729685	1.13987	-0.410187	2	0.434866	TGGT1_244140	11.4099	15.8154	12.1628	hypothetical protein
TGGT1_244400	-1.15469	0.573331	0.58136	2	0.440642	TGGT1_244400	12.4594	19.4883	19.521	hypothetical protein
TGGT1_244515	-1.11657	0.813147	0.303423	2	0.658804	TGGT1_244515	1.84316	4.66134	3.91694	hypothetical protein
TGGT1_244590	-0.937445	1.05259	-0.115141	2	0.566286	TGGT1_244590	0.113534	0.608032	0.317866	katanin-like family protein
TGGT1_244920	-1.15427	0.604544	0.549723	2	0.459985	TGGT1_244920	10.7205	21.9838	21.6328	Toxoplasma gondii family B protein
TGGT1_244930A	-0.922037	1.063	-0.140967	2	0.551033	TGGT1_244930A	7.84237	22.5977	13.6483	hypothetical protein
TGGT1_244930B	-0.807017	1.11873	-0.311713	2	0.47068	TGGT1_244930B	4.49047	8.69072	5.57078	hypothetical protein
TGGT1_245650	-0.255224	1.10288	-0.847655	2	0.310638	TGGT1_245650	25.7781	30.6487	23.6535	hypothetical protein
TGGT1_246030	-1.13709	0.74251	0.394584	2	0.571588	TGGT1_246030	11.8795	17.1617	16.184	mediator complex subunit MED17
TGGT1_246070	-1.14838	0.469696	0.678684	2	0.384985	TGGT1_246070	2.56005	5.61782	6.01275	SAG-related sequence SRS56
TGGT1_246100	-1.1008	0.852369	0.248426	2	0.722087	TGGT1_246100	70.4913	102.88	92.8651	putative phosducin
TGGT1_246475	-1.14724	0.460152	0.687091	2	0.380355	TGGT1_246475	24.9377	32.6757	33.7682	hypothetical protein
TGGT1_246630	-1.05896	0.928166	0.130795	2	0.781391	TGGT1_246630	20.4109	29.4584	25.8279	DNA-directed RNA polymerase I RPA43
TGGT1_246640	-1.1544	0.599886	0.554517	2	0.457001	TGGT1_246640	0.18154	1.30307	1.27407	hypothetical protein
TGGT1_246760	-1.15311	0.629096	0.52401	2	0.47635	TGGT1_246760	0.842768	2.48465	2.38784	hypothetical protein
TGGT1_246763	-1.15185	0.646109	0.505744	2	0.488385	TGGT1_246763	0.206044	0.946933	0.889093	hypothetical protein
TGGT1_246910	-1.09863	0.857136	0.241499	2	0.730395	TGGT1_246910	4.87555	7.19337	6.46377	putative histone lysine methyltransferase, SET
TGGT1_246995	-1.14647	0.454042	0.692427	2	0.377424	TGGT1_246995	1.06638	2.52454	2.74173	hypothetical protein
TGGT1_247025	-1.1451	0.443869	0.701231	2	0.3726	TGGT1_247025	1.7504	4.52245	4.97143	hypothetical protein
TGGT1_247340	-1.14953	0.669261	0.480273	2	0.505817	TGGT1_247340	0.918234	2.17535	2.04472	hypothetical protein
TGGT1_247390	-0.568083	1.15465	-0.586569	2	0.38094	TGGT1_247390	4.20421	6.27145	4.18203	ATPase, AAA family protein
TGGT1_247980	-1.06582	0.917639	0.148185	2	0.792176	TGGT1_247980	25.3128	36.468	32.1405	hypothetical protein
TGGT1_248320	-0.931231	1.05689	-0.12566	2	0.559944	TGGT1_248320	35.3569	55.7788	43.6317	carrier superfamily protein
TGGT1_248530	-0.681718	1.14798	-0.466262	2	0.416602	TGGT1_248530	13.7082	18.4136	14.2623	FATC domain-containing protein
TGGT1_248540	-0.711405	1.14337	-0.431969	2	0.427617	TGGT1_248540	3.06445	4.58276	3.29319	hypothetical protein
TGGT1_248820	-0.97467	1.02354	-0.0488689	2	0.611044	TGGT1_248820	0.222633	1.55624	0.840514	hypothetical protein
TGGT1_248840	-0.827991	1.11101	-0.283014	2	0.482271	TGGT1_248840	14.5198	19.1788	15.8293	transporter, major facilitator family protein
TGGT1_248970	-1.08403	0.886476	0.197559	2	0.77865	TGGT1_248970	0.0797546	0.530241	0.372745	leucine rich repeat-containing protein
TGGT1_249000	-0.458546	1.14704	-0.688497	2	0.353081	TGGT1_249000	12.6181	17.0996	11.9763	regulator of chromosome condensation (RCC1) repeat-containing protein
TGGT1_249020	-0.822504	1.11312	-0.290614	2	0.479142	TGGT1_249020	12.2198	16.7563	13.4664	kinesin motor domain-containing protein
TGGT1_249180	-1.05058	0.940278	0.1103	2	0.762491	TGGT1_249180	131.351	297.493	228.229	bifunctional dihydrofolate reductase-thymidylate synthase
TGGT1_249365	-0.82414	1.11249	-0.288354	2	0.480067	TGGT1_249365	0.764182	1.93934	1.0893	hypothetical protein
TGGT1_249450	-0.928598	1.05867	-0.130074	2	0.557337	TGGT1_249450	11.2348	34.6855	20.6578	hypothetical protein
TGGT1_249460	-0.875774	1.08963	-0.213853	2	0.513025	TGGT1_249460	8.72032	33.027	16.9065	WD domain, G-beta repeat-containing protein
TGGT1_249660	-1.14719	0.459688	0.687497	2	0.380131	TGGT1_249660	1.48325	7.76625	8.657	hypothetical protein
TGGT1_249702	-0.995428	1.00451	-0.00908212	2	0.642756	TGGT1_249702	33.2092	49.2116	41.1014	putative MC family transporter
TGGT1_249840	-1.15358	0.532845	0.62074	2	0.417552	TGGT1_249840	1.88243	6.46885	6.70789	putative dynein heavy chain 2
TGGT1_249880	-0.861352	1.09668	-0.235323	2	0.503002	TGGT1_249880	5.60631	8.01422	6.37618	hypothetical protein
TGGT1_249890	-0.895827	1.07888	-0.183054	2	0.528274	TGGT1_249890	4.79074	7.34423	5.71243	hypothetical protein
TGGT1_249920	-1.02825	0.969126	0.0591252	2	0.707703	TGGT1_249920	86.4466	129.513	109.892	putative diphthine synthase
TGGT1_249935	-1.13912	0.733292	0.405826	2	0.562212	TGGT1_249935	120.144	161.803	154.517	hypothetical protein
TGGT1_249960	-0.992888	1.00696	-0.0140763	2	0.638542	TGGT1_249960	0.0255675	0.458175	0.237304	putative inner dynein arm light chain
TGGT1_250020	-1.0976	0.859376	0.238223	2	0.734315	TGGT1_250020	11.4428	18.7414	16.4248	hypothetical protein
TGGT1_250360	-1.12342	0.792906	0.33051	2	0.630587	TGGT1_250360	17.2418	24.4504	22.711	alpha/beta hydrolase fold domain-containing protein
TGGT1_250760	-1.15006	0.664625	0.485431	2	0.502221	TGGT1_250760	17.3003	25.0884	24.3194	pentatricopeptide repeat domain-containing protein
TGGT1_250880	-1.15464	0.566809	0.587827	2	0.436782	TGGT1_250880	115.381	168.454	169.102	kinase, pfkB family protein
TGGT1_250890	-1.13298	0.759523	0.373461	2	0.58994	TGGT1_250890	9.83377	15.2749	14.165	3'-5' exonuclease domain-containing protein
TGGT1_251410	-0.795629	1.12254	-0.326914	2	0.464776	TGGT1_251410	17.2892	23.2571	18.7475	tetratricopeptide repeat-containing protein
TGGT1_251430	-0.704814	1.14451	-0.439697	2	0.425095	TGGT1_251430	2.50459	4.70029	2.81936	hypothetical protein
TGGT1_251570A	-1.11547	0.816183	0.299286	2	0.663299	TGGT1_251570A	7.87065	10.5579	9.83882	CAAX amino terminal protease family protein
TGGT1_251570B	-0.985866	1.01356	-0.0276923	2	0.627405	TGGT1_251570B	9.41867	13.4282	11.3401	CAAX amino terminal protease family protein
TGGT1_251780	-1.11071	0.828745	0.281966	2	0.682644	TGGT1_251780	270.833	360.105	334.937	heat shock protein
TGGT1_251830	-1.09073	0.873587	0.217144	2	0.758842	TGGT1_251830	0.372608	1.37425	1.03952	hypothetical protein
TGGT1_251855	-0.526826	1.15327	-0.626441	2	0.369865	TGGT1_251855	5.16268	8.07906	4.98977	hypothetical protein
TGGT1_251930	-0.972661	1.02526	-0.0526022	2	0.608274	TGGT1_251930	54.9354	99.5487	75.4801	enoyl-acyl carrier reductase ENR
TGGT1_252260	-1.1418	0.421837	0.719963	2	0.362375	TGGT1_252260	3.29088	10.1655	11.4762	hypothetical protein
TGGT1_252280	-0.697775	1.14565	-0.447876	2	0.422451	TGGT1_252280	18.8423	28.8783	20.2028	hypothetical protein
TGGT1_252330	-0.594435	1.15453	-0.560095	2	0.388463	TGGT1_252330	0.155627	0.839498	0.169055	hypothetical protein
TGGT1_252350	-1.15086	0.65691	0.493951	2	0.496356	TGGT1_252350	0.279874	1.84821	1.70683	hypothetical protein
TGGT1_252370	-0.829437	1.11044	-0.281001	2	0.483107	TGGT1_252370	0.110813	0.431958	0.201607	AP2 domain transcription factor AP2III-1
TGGT1_252450	-0.559708	1.15452	-0.594815	2	0.378626	TGGT1_252450	0.616049	1.13313	0.60546	hypothetical protein
TGGT1_252870	-1.14373	0.434379	0.709356	2	0.36816	TGGT1_252870	6.84759	9.00958	9.38629	hypothetical protein
TGGT1_253150	-1.1383	0.737115	0.40118	2	0.566056	TGGT1_253150	0.0470163	0.391862	0.330091	hypothetical protein
TGGT1_253160	-1.10449	0.843931	0.260556	2	0.7076	TGGT1_253160	29.612	42.0486	38.325	hypothetical protein
TGGT1_253330	-1.15207	0.643483	0.508588	2	0.486486	TGGT1_253330	2.61215	11.9449	11.2438	Rhoptry kinase family protein
TGGT1_253340	-0.851457	1.1012	-0.249746	2	0.496521	TGGT1_253340	0.0758839	3.18072	1.03264	hypothetical protein
TGGT1_253350	-0.935035	1.05427	-0.119237	2	0.563794	TGGT1_253350	4.9485	8.01602	6.20646	hypothetical protein
TGGT1_253420	-1.1262	0.78392	0.342276	2	0.618973	TGGT1_253420	53.4172	75.6875	70.5383	PQ loop repeat-containing protein
TGGT1_253580	-1.01308	0.986383	0.0266992	2	0.675087	TGGT1_253580	1.12516	3.16317	2.18499	CMGC kinase, CDK family
TGGT1_253790	-1.10799	0.835546	0.272442	2	0.693619	TGGT1_253790	0.612001	2.33247	1.83399	zinc finger (CCCH type) motif-containing protein
TGGT1_253880	-1.15266	0.516898	0.635762	2	0.408975	TGGT1_253880	61.819	83.2865	84.8149	GNS1/SUR4 family protein
TGGT1_253925	-1.08666	0.881536	0.205119	2	0.771554	TGGT1_253925	0	0.170095	0.111638	zonadhesin family protein
TGGT1_254320	-1.12565	0.785725	0.339925	2	0.621263	TGGT1_254320	0.379859	3.45481	2.73763	hypothetical protein
TGGT1_254335	-0.343342	1.12644	-0.7831	2	0.327968	TGGT1_254335	12.2098	17.3444	10.6736	hypothetical protein
TGGT1_254350	-0.892541	1.08072	-0.18818	2	0.525659	TGGT1_254350	0.0738998	0.416257	0.196105	endo-1,3(4)-beta-glucanase
TGGT1_254430	-1.15011	0.485987	0.664125	2	0.39305	TGGT1_254430	1.21127	4.18906	4.51328	putative microneme protein
TGGT1_254590	-0.697632	1.14567	-0.448041	2	0.422398	TGGT1_254590	3.47282	8.18348	4.11067	hypothetical protein
TGGT1_254630	-0.314442	1.11943	-0.804987	2	0.322139	TGGT1_254630	54.773	73.5935	48.3342	CMGC kinase
TGGT1_254660	-1.14695	0.689151	0.457798	2	0.521912	TGGT1_254660	56.2588	78.1713	75.4103	ankyrin repeat-containing protein
TGGT1_254680	-1.15337	0.528667	0.624702	2	0.415279	TGGT1_254680	0	0.241036	0.254798	hypothetical protein
TGGT1_254820	-1.03853	0.956411	0.0821142	2	0.732364	TGGT1_254820	94.1622	139.998	119.91	hypothetical protein
TGGT1_254850	-1.11169	0.826225	0.285467	2	0.678667	TGGT1_254850	2.03215	4.45692	3.78031	putative myosin heavy chain
TGGT1_254860	-1.10375	0.845652	0.258096	2	0.710524	TGGT1_254860	3.34249	4.98461	4.48966	hypothetical protein
TGGT1_254920	-0.928068	1.05903	-0.130959	2	0.556817	TGGT1_254920	17.5013	25.1692	20.5772	hypothetical protein
TGGT1_255170	-1.04347	0.949967	0.0934984	2	0.744732	TGGT1_255170	11.106	15.7439	13.7512	hypothetical protein
TGGT1_255180	-1.03899	0.955818	0.0831689	2	0.733511	TGGT1_255180	10.6507	14.8093	12.9901	ubiquitin carboxyl-terminal hydrolase
TGGT1_255280	-1.15261	0.516111	0.636496	2	0.408558	TGGT1_255280	1.39991	4.25828	4.46449	hypothetical protein
TGGT1_255290	-1.14882	0.4736	0.675219	2	0.386899	TGGT1_255290	2.00287	5.82362	6.29842	hypothetical protein
TGGT1_255370	-0.99934	1.00066	-0.00131967	2	0.649446	TGGT1_255370	25.1399	43.589	34.3462	TIC20 protein
TGGT1_255400	-0.292531	1.11364	-0.821112	2	0.317819	TGGT1_255400	77.4935	105.365	67.0168	hypothetical protein
TGGT1_255500	-0.733065	1.13917	-0.4061	2	0.43625	TGGT1_255500	0.176934	0.573066	0.246114	hypothetical protein
TGGT1_255690	-0.612313	1.15398	-0.541667	2	0.393794	TGGT1_255690	55.3986	83.7388	56.5321	2-C-methyl-D-erythritol 2,4-cyclodiphosphate synthase domain-containing protein
TGGT1_255710	-1.15293	0.631812	0.521118	2	0.478231	TGGT1_255710	0.503255	3.32353	3.14861	ULK kinase
TGGT1_255715	-1.14105	0.723846	0.417202	2	0.552979	TGGT1_255715	14.7923	22.0523	20.8586	hypothetical protein
TGGT1_255860	-1.13554	0.749178	0.386363	2	0.578613	TGGT1_255860	28.331	45.5534	42.238	hypothetical protein
TGGT1_255890	-1.15437	0.553307	0.601064	2	0.428969	TGGT1_255890	32.3461	44.2601	44.5933	pyridine nucleotide-disulfide oxidoreductase domain-containing protein
TGGT1_255910	-0.833028	1.10901	-0.27598	2	0.485207	TGGT1_255910	99.9974	132.087	109.202	putative PfMNL-2 CISD1 family iron-sulfur protein
TGGT1_255940	-1.09572	0.863375	0.232344	2	0.741311	TGGT1_255940	37.7067	54.1611	48.8611	hypothetical protein
TGGT1_256850	-1.14514	0.700976	0.444165	2	0.532039	TGGT1_256850	0.00568022	0.22337	0.193087	hypothetical protein
TGGT1_256865	-1.07623	0.900462	0.175768	2	0.792851	TGGT1_256865	0.104309	0.250763	0.19707	WD repeat domain 35 family protein
TGGT1_257010	-0.838817	1.10664	-0.267824	2	0.488662	TGGT1_257010	2.0635	3.7507	2.5587	sporozoite developmental protein
TGGT1_257130	-1.1547	0.579021	0.575678	2	0.444059	TGGT1_257130	0.132908	1.04629	1.04453	zinc finger (CCCH type) motif-containing protein
TGGT1_257360	-1.15063	0.659251	0.491375	2	0.49812	TGGT1_257360	3.06662	7.09898	6.72496	hypothetical protein
TGGT1_257530	-1.06302	0.922006	0.141017	2	0.788525	TGGT1_257530	300.465	627.919	499.086	transporter, major facilitator family protein
TGGT1_257540	-0.75779	1.13343	-0.375635	2	0.44682	TGGT1_257540	24.3626	35.4477	26.6026	hypothetical protein
TGGT1_257572	-0.565835	1.15462	-0.58879	2	0.380315	TGGT1_257572	87.1129	115.337	86.7363	hypothetical protein
TGGT1_257610	-0.402072	1.13845	-0.736382	2	0.340349	TGGT1_257610	1.12891	2.0213	0.935247	hypothetical protein
TGGT1_257625	-0.688144	1.14709	-0.458949	2	0.418913	TGGT1_257625	7.96235	11.132	8.35819	tetrahydrofolate dehydrogenase/cyclohydrolase, NAD(P)-binding domain-containing protein
TGGT1_257690	-1.14221	0.717797	0.424412	2	0.547254	TGGT1_257690	0.109765	0.501559	0.43976	hypothetical protein
TGGT1_257945	-1.15323	0.627107	0.52612	2	0.474982	TGGT1_257945	0.0811513	0.540755	0.514685	3'5'-cyclic nucleotide phosphodiesterase domain-containing protein
TGGT1_258840	-1.08382	0.886882	0.196934	2	0.779197	TGGT1_258840	0.0336786	0.731699	0.48732	hypothetical protein
TGGT1_259020	-1.14496	0.702123	0.442833	2	0.533045	TGGT1_259020	0.569972	2.03871	1.83253	bradyzoite antigen BAG1
TGGT1_259130	-1.08901	0.876989	0.212019	2	0.764432	TGGT1_259130	4.94429	7.26602	6.48073	4-hydroxybenzoate polyprenyl transferase
TGGT1_259150	-1.12344	0.792839	0.330599	2	0.630497	TGGT1_259150	0.0885132	0.623465	0.494425	hypothetical protein
TGGT1_259205	-1.14606	0.450917	0.695142	2	0.375935	TGGT1_259205	0.0162467	0.354909	0.406701	hypothetical protein
TGGT1_259250	-0.531448	1.15351	-0.622067	2	0.371067	TGGT1_259250	17.1738	22.688	16.8773	ATP-dependent DNA helicase, RecQ family protein
TGGT1_259530	-1.15411	0.545117	0.608994	2	0.424341	TGGT1_259530	39.3178	351.508	363.244	GalNac
TGGT1_259550	-0.830686	1.10994	-0.279258	2	0.483834	TGGT1_259550	179.449	239.501	196.513	dihydropteroate synthase
TGGT1_259610	-1.14403	0.436352	0.707674	2	0.369078	TGGT1_259610	14.9383	20.6579	21.6399	hypothetical protein
TGGT1_260020	-0.923264	1.0622	-0.138941	2	0.552191	TGGT1_260020	25.9827	37.433	30.5059	hypothetical protein
TGGT1_260030	-1.12942	0.772805	0.356618	2	0.605316	TGGT1_260030	5.80869	10.2113	9.24803	atypical MEK-related kinase (incomplete catalytic triad)
TGGT1_260150	-0.911793	1.06947	-0.15768	2	0.541705	TGGT1_260150	4.4277	6.0061	5.02847	tetratricopeptide repeat-containing protein
TGGT1_260310	-1.11149	0.826748	0.284742	2	0.679487	TGGT1_260310	22.6604	34.5155	31.2004	ATP-binding cassette transporter ABC.B1
TGGT1_260440	-1.15448	0.557695	0.596785	2	0.431482	TGGT1_260440	339.23	458.214	460.93	nuclear factor NF3
TGGT1_260650	-0.780426	1.12723	-0.346809	2	0.457274	TGGT1_260650	17.6473	24.653	19.2397	glycosyltransferase, group 2 family protein
TGGT1_260840	-1.0862	0.882406	0.203793	2	0.772858	TGGT1_260840	11.2866	17.6323	15.4448	hypothetical protein
TGGT1_261040	-1.1402	0.728062	0.412141	2	0.557055	TGGT1_261040	0.0265921	0.768934	0.643405	hypothetical protein
TGGT1_261070	-0.938955	1.05152	-0.112564	2	0.567869	TGGT1_261070	106.2	151.222	124.892	apicoplast triosephosphate translocator APT1
TGGT1_261650	-1.06576	0.917747	0.148008	2	0.792101	TGGT1_261650	12.3433	24.0899	19.5314	hypothetical protein
TGGT1_261670	-0.784622	1.12598	-0.341362	2	0.459304	TGGT1_261670	16.2754	24.6568	18.2199	ribonuclease H1/H2 small subunit protein
TGGT1_261690	-1.14335	0.711523	0.43183	2	0.541461	TGGT1_261690	49.9114	65.9064	63.4946	hypothetical protein
TGGT1_261730	-0.619984	1.15362	-0.53364	2	0.396143	TGGT1_261730	21.0872	28.4072	21.4435	hypothetical protein
TGGT1_262050	-1.13591	0.747643	0.388263	2	0.576977	TGGT1_262050	80.7652	133.451	123.399	rhoptry kinase family protein ROP39
TGGT1_262160	-0.98595	1.01348	-0.0275314	2	0.627534	TGGT1_262160	1.75968	4.15039	2.90566	hypothetical protein
TGGT1_262380	-0.949299	1.04397	-0.094669	2	0.579182	TGGT1_262380	61.7444	92.4929	74.9281	putative elongation factor Tu
TGGT1_262440	-0.779642	1.12747	-0.347823	2	0.456898	TGGT1_262440	0.639522	3.70585	1.33382	hypothetical protein
TGGT1_262470	-0.884349	1.08517	-0.200822	2	0.519345	TGGT1_262470	1.18599	2.21114	1.54177	putative C protein immunoglobulin-A-binding beta antigen
TGGT1_262660	-0.874938	1.09005	-0.215112	2	0.512424	TGGT1_262660	20.3537	27.9572	22.9069	hypothetical protein
TGGT1_262935	-1.15253	0.514939	0.637588	2	0.407939	TGGT1_262935	34.6769	50.1256	51.2619	hypothetical protein
TGGT1_263240	-1.15428	0.604233	0.550043	2	0.459785	TGGT1_263240	72.9424	96.1885	95.4721	hypothetical protein
TGGT1_263300	-0.255052	1.10283	-0.847775	2	0.310605	TGGT1_263300	425.372	497.81	393.752	eukaryotic porin protein
TGGT1_263430	-1.07194	0.907741	0.164195	2	0.795313	TGGT1_263430	24.4998	31.9933	29.1789	3-hydroxyisobutyrate dehydrogenase
TGGT1_263450	-1.15451	0.595195	0.55932	2	0.454032	TGGT1_263450	6.02712	8.27666	8.23054	hypothetical protein
TGGT1_263460	-0.971973	1.02585	-0.0538756	2	0.607336	TGGT1_263460	5.29075	9.61857	7.27959	hypothetical protein
TGGT1_264000	-0.767663	1.13084	-0.363175	2	0.451282	TGGT1_264000	44.42	63.8131	48.5518	aldehyde dehydrogenase
TGGT1_264090	-1.08624	0.88232	0.203924	2	0.77273	TGGT1_264090	15.3007	19.9115	18.3225	hypothetical protein
TGGT1_264100	-0.375243	1.13335	-0.758103	2	0.334597	TGGT1_264100	0.941703	1.52334	0.794091	hypothetical protein
TGGT1_264150	-1.13877	0.734907	0.403866	2	0.563828	TGGT1_264150	3.80875	8.3984	7.5875	hypothetical protein
TGGT1_264200	-0.816441	1.11538	-0.298934	2	0.475766	TGGT1_264200	16.3213	22.0963	17.8683	hypothetical protein
TGGT1_264220	-1.11544	0.816264	0.299176	2	0.66342	TGGT1_264220	26.3286	37.9351	34.8282	hypothetical protein
TGGT1_264780	-1.06901	0.912549	0.156458	2	0.794723	TGGT1_264780	28.6964	38.333	34.656	UTP-glucose-1-phosphate uridylyltransferase subfamily protein
TGGT1_264840	-1.07034	0.910369	0.159975	2	0.795213	TGGT1_264840	9.01987	12.2418	11.0212	ATP-dependent DNA helicase, RecQ family protein
TGGT1_265040	-0.97045	1.02714	-0.0566884	2	0.605279	TGGT1_265040	27.014	36.4676	31.3384	hypothetical protein
TGGT1_265100	-1.15373	0.617778	0.535956	2	0.468668	TGGT1_265100	0.652669	3.41822	3.29049	hypothetical protein
TGGT1_265120	-1.00094	0.999061	0.00187493	2	0.65225	TGGT1_265120	0.146026	0.484599	0.315789	putative rhoptry neck protein
TGGT1_265170	-0.963143	1.03318	-0.0700322	2	0.595764	TGGT1_265170	13.8766	22.9331	17.9283	hypothetical protein
TGGT1_265175	-1.01801	0.980955	0.0370602	2	0.685174	TGGT1_265175	11.7796	20.2656	16.2586	hypothetical protein
TGGT1_265990	-1.14063	0.414675	0.725955	2	0.359111	TGGT1_265990	19.4802	25.5237	26.7332	hypothetical protein
TGGT1_266372	-1.07082	0.909581	0.161242	2	0.795299	TGGT1_266372	17.6301	23.084	21.0231	hypothetical protein
TGGT1_266390	-0.797445	1.12195	-0.324507	2	0.465701	TGGT1_266390	10.1195	13.2234	10.8843	DNA mismatch repair protein, C-terminal domain-containing protein
TGGT1_266450	-0.397581	1.13764	-0.740063	2	0.339374	TGGT1_266450	40.6792	57.1629	37.0019	lysine decarboxylase family protein
TGGT1_266650	-1.09633	0.862081	0.234251	2	0.739048	TGGT1_266650	0.0256419	0.202722	0.145954	hypothetical protein
TGGT1_266670	-0.766674	1.13111	-0.364431	2	0.450828	TGGT1_266670	0.251812	1.30227	0.474461	hypothetical protein
TGGT1_266680	-1.15346	0.623095	0.530364	2	0.472247	TGGT1_266680	36.4953	48.4974	47.8709	hypothetical protein
TGGT1_266730	-1.08119	0.891704	0.189482	2	0.785159	TGGT1_266730	28.4336	38.3517	34.8215	leucyl-tRNA synthetase (LeuRS2)
TGGT1_266760	-0.651652	1.15136	-0.499712	2	0.406268	TGGT1_266760	81.9832	123.636	85.4933	isocitrate dehydrogenase
TGGT1_266850	-1.09583	0.863146	0.232681	2	0.740911	TGGT1_266850	21.032	32.1604	28.5789	3-demethylubiquinone-9 3-O-methyltransferase
TGGT1_266900	-0.84083	1.1058	-0.264971	2	0.489883	TGGT1_266900	186.598	268.187	210.734	cyclin, N-terminal domain-containing protein
TGGT1_267130	-1.14919	0.476997	0.672191	2	0.388574	TGGT1_267130	6.78343	18.9137	20.3697	SAG-related sequence SRS38A
TGGT1_267160	-0.846235	1.1035	-0.257261	2	0.493219	TGGT1_267160	2.37521	4.81375	3.11185	SAG-related sequence SRS38D
TGGT1_267390	-0.571306	1.15468	-0.583373	2	0.38184	TGGT1_267390	68.0313	100.558	67.8039	DNA-directed RNA polymerase I RPAC1
TGGT1_267460	-1.15137	0.651594	0.499775	2	0.492399	TGGT1_267460	1.60438	4.04325	3.83788	AP2 domain transcription factor AP2IX-1
TGGT1_267520	-0.768883	1.13051	-0.361624	2	0.451843	TGGT1_267520	10.662	19.2706	12.5078	putative anaphase promoting complex subunit 11
TGGT1_267642	-0.933963	1.05502	-0.121054	2	0.562698	TGGT1_267642	0.613472	3.75946	1.89926	hypothetical protein
TGGT1_267700	-1.14076	0.41546	0.7253	2	0.359468	TGGT1_267700	21.5704	28.9938	30.4718	hypothetical protein
TGGT1_268035	-0.660156	1.15053	-0.490376	2	0.409115	TGGT1_268035	3.99314	7.06634	4.2813	hypothetical protein
TGGT1_268300	-0.965657	1.03113	-0.0654689	2	0.598973	TGGT1_268300	37.1235	69.4416	51.6932	hypothetical protein
TGGT1_268610	-1.14723	0.68716	0.460073	2	0.520249	TGGT1_268610	73.6044	108.387	104.081	hypothetical protein
TGGT1_268660	-1.15465	0.586677	0.567973	2	0.44873	TGGT1_268660	19.8182	35.1005	34.9363	hypothetical protein
TGGT1_268820	-1.15234	0.640073	0.512268	2	0.484044	TGGT1_268820	0.20332	1.83493	1.71859	hypothetical protein
TGGT1_268930	-0.659853	1.15056	-0.49071	2	0.409012	TGGT1_268930	0.471976	2.97169	0.705518	hypothetical protein
TGGT1_268950	-1.15267	0.635637	0.517031	2	0.480905	TGGT1_268950	73.698	100.939	99.1321	hypothetical protein
TGGT1_269035	-1.14928	0.477866	0.671415	2	0.389004	TGGT1_269035	0.0788022	0.672891	0.743557	nucleoside diphosphate kinase
TGGT1_269240	-1.10833	0.834713	0.273615	2	0.692256	TGGT1_269240	7.71903	12.1463	10.8678	actin-like family protein
TGGT1_269300	-1.11528	0.816711	0.298565	2	0.664088	TGGT1_269300	2.01944	4.91832	4.14086	lipase
TGGT1_269417	-0.698978	1.14546	-0.446484	2	0.422899	TGGT1_269417	135.864	238.587	149.926	hypothetical protein
TGGT1_269750	-1.06802	0.914136	0.153887	2	0.794136	TGGT1_269750	13.2652	22.0174	18.6606	CrcB family protein
TGGT1_269775	-0.866562	1.09419	-0.227629	2	0.50654	TGGT1_269775	37.4001	54.3434	42.9213	hypothetical protein
TGGT1_269850	-0.992137	1.00768	-0.0155447	2	0.637317	TGGT1_269850	0.627265	2.28182	1.43525	putative protein c21orf59
TGGT1_269910	-0.607407	1.15417	-0.546763	2	0.392312	TGGT1_269910	7.93118	12.5233	8.08927	putative transcription factor C2H2
TGGT1_269930	-1.045	0.947919	0.0970811	2	0.748596	TGGT1_269930	3.64329	8.0886	6.19076	calcium binding egf domain-containing protein
TGGT1_270220	-0.890748	1.08171	-0.190965	2	0.524253	TGGT1_270220	25.7579	35.4836	29.2083	hypothetical protein
TGGT1_270340	-1.12963	0.77208	0.357545	2	0.604451	TGGT1_270340	1.15855	2.60884	2.29271	BTB/POZ domain-containing protein
TGGT1_270550	-0.496837	1.15112	-0.65428	2	0.36228	TGGT1_270550	41.3588	61.0649	39.4761	putative gamma-glutamyl phosphate reductase
TGGT1_270650	-1.13951	0.731436	0.408072	2	0.560369	TGGT1_270650	18.8677	30.6043	28.5758	deoxyribose-phosphate aldolase
TGGT1_270760	-1.00571	0.994191	0.0115184	2	0.6609	TGGT1_270760	13.4606	20.2581	16.9181	asparagine synthase
TGGT1_270840	-1.0075	0.992322	0.0151822	2	0.664259	TGGT1_270840	34.2451	51.3637	42.9994	poly(ADP-ribose) polymerase catalytic domain-containing protein
TGGT1_270910	-0.830841	1.10988	-0.279042	2	0.483924	TGGT1_270910	6.07344	9.07691	6.92741	acyltransferase domain-containing protein
TGGT1_271070	-0.987008	1.0125	-0.0254958	2	0.629168	TGGT1_271070	19.1011	42.224	30.2203	hypothetical protein
TGGT1_271080	-0.938165	1.05208	-0.113915	2	0.567038	TGGT1_271080	13.8672	30.4009	20.7145	hypothetical protein
TGGT1_271190	-1.11225	0.824792	0.287453	2	0.676425	TGGT1_271190	12.4354	16.6338	15.4691	bicoid-interacting protein BIN3
TGGT1_271250	-1.04348	0.949949	0.0935303	2	0.744767	TGGT1_271250	19.1642	28.3353	24.3952	hypothetical protein
TGGT1_271860	-0.848672	1.10243	-0.253762	2	0.49475	TGGT1_271860	20.7626	27.6819	22.8724	tRNA (Uracil-5-)-methyltransferase
TGGT1_272265	-0.884841	1.08491	-0.200069	2	0.519716	TGGT1_272265	0.536222	3.72932	1.64628	hypothetical protein
TGGT1_272285	-1.14547	0.44651	0.698955	2	0.373846	TGGT1_272285	0.573114	1.2647	1.37437	tetratricopeptide repeat-containing protein
TGGT1_272590	-1.07975	0.894282	0.185469	2	0.78789	TGGT1_272590	0.080417	0.841257	0.568063	hypothetical protein
TGGT1_272890	-1.15075	0.492771	0.657983	2	0.396472	TGGT1_272890	0.302782	1.72061	1.86314	RNA recognition motif-containing protein
TGGT1_272900	-0.775254	1.12873	-0.353478	2	0.454814	TGGT1_272900	35.648	50.1088	38.8514	putative DNA repair protein RAD51
TGGT1_272905	-0.943	1.04862	-0.105617	2	0.572192	TGGT1_272905	0	0.55524	0.233453	hypothetical protein
TGGT1_273030	-1.13532	0.750088	0.385236	2	0.579588	TGGT1_273030	46.8105	65.5326	61.9096	phosphoglycerate mutase family protein
TGGT1_273110	-0.903209	1.07463	-0.17142	2	0.534328	TGGT1_273110	8.55402	41.4729	20.7338	SAG-related sequence SRS30D
TGGT1_273120	-0.332708	1.12394	-0.791237	2	0.325804	TGGT1_273120	55.0149	78.287	47.6893	SAG-related sequence SRS30C
TGGT1_273300	-1.12174	0.798086	0.323656	2	0.637528	TGGT1_273300	18.1412	24.1472	22.663	hypothetical protein
TGGT1_273580	-1.1438	0.434804	0.708993	2	0.368358	TGGT1_273580	13.2691	17.8446	18.6393	hypothetical protein
TGGT1_273640	-1.1543	0.603402	0.550901	2	0.45925	TGGT1_273640	30.4198	41.4885	41.1579	hypothetical protein
TGGT1_273650	-0.968491	1.02878	-0.0602904	2	0.602671	TGGT1_273650	6.80713	13.2988	9.75903	hypothetical protein
TGGT1_273670	-1.01966	0.97911	0.0405457	2	0.688641	TGGT1_273670	19.5918	26.8073	23.4191	hypothetical protein
TGGT1_273815	-1.15395	0.612937	0.541017	2	0.465456	TGGT1_273815	38.8283	52.5592	52.0003	hypothetical protein
TGGT1_273985	-0.987022	1.01249	-0.0254702	2	0.629188	TGGT1_273985	0.741255	1.86926	1.28371	hypothetical protein
TGGT1_273990	-1.14073	0.415297	0.725435	2	0.359394	TGGT1_273990	9.83323	12.9933	13.6232	CobW/P47K family protein
TGGT1_274070	-1.14715	0.687724	0.459429	2	0.520719	TGGT1_274070	27.0174	36.8798	35.6527	ThiF family protein
TGGT1_274080	-1.04955	0.941711	0.107838	2	0.759965	TGGT1_274080	0.721071	2.77864	1.917	hypothetical protein
TGGT1_274110	-1.02576	0.972081	0.0536756	2	0.702015	TGGT1_274110	22.1801	31.8784	27.4201	glycoprotease family protein
TGGT1_274280	-1.10584	0.840731	0.265111	2	0.702209	TGGT1_274280	4.05406	9.90664	8.17597	hypothetical protein
TGGT1_275360	-1.10836	0.834629	0.273732	2	0.69212	TGGT1_275360	1.09153	3.10048	2.52054	SAG-related sequence SRS47B
TGGT1_275380	-0.99699	1.00298	-0.00599243	2	0.645398	TGGT1_275380	0.0890375	1.28901	0.683631	SAG-related sequence SRS47D
TGGT1_275660	-1.15469	0.582443	0.572242	2	0.446136	TGGT1_275660	0.339609	1.46846	1.46183	hypothetical protein
TGGT1_275700	-0.619039	1.15367	-0.534633	2	0.395852	TGGT1_275700	0	0.654274	0.0311524	hypothetical protein
TGGT1_275710	-1.09368	0.86762	0.226059	2	0.748688	TGGT1_275710	0.072108	0.521226	0.374315	hypothetical protein
TGGT1_275760	-1.15466	0.585863	0.568796	2	0.448229	TGGT1_275760	0.223866	0.895837	0.889247	hypothetical protein
TGGT1_275870	-1.15468	0.570764	0.583912	2	0.439116	TGGT1_275870	4.09921	10.9586	11.0109	tubulin/FtsZ family, GTPase domain-containing protein
TGGT1_275970	-1.15075	0.492762	0.657992	2	0.396468	TGGT1_275970	6.93948	9.92004	10.2197	putative tubulin
TGGT1_276110	-0.717484	1.14227	-0.424784	2	0.429986	TGGT1_276110	67.3649	101.714	72.771	cytochrome b5 family heme/steroid binding domain-containing protein
TGGT1_276120	-1.12457	0.789242	0.335326	2	0.625787	TGGT1_276120	9.18719	12.0166	11.3455	putative histone lysine methyltransferase, SET
TGGT1_276155	-1.10476	0.843286	0.261476	2	0.706507	TGGT1_276155	2.6732	12.9547	9.88402	hypothetical protein
TGGT1_276230	-0.697401	1.14571	-0.448309	2	0.422311	TGGT1_276230	22.9486	35.7658	24.6808	Toxoplasma gondii family B protein
TGGT1_276810	-1.02622	0.971541	0.0546739	2	0.703051	TGGT1_276810	6.04643	17.5826	12.2881	hypothetical protein
TGGT1_276920	-0.991339	1.00844	-0.0171025	2	0.636023	TGGT1_276920	38.2644	77.7343	57.493	protein phosphatase 2C domain-containing protein
TGGT1_276960	-1.14034	0.727396	0.412943	2	0.556407	TGGT1_276960	0.729919	3.82259	3.30191	tetratricopeptide repeat-containing protein
TGGT1_277220	-1.13385	0.756089	0.377765	2	0.586119	TGGT1_277220	17.4683	25.6595	24.0198	hypothetical protein
TGGT1_277560	-0.641121	1.15226	-0.511139	2	0.402821	TGGT1_277560	9.06385	12.5834	9.31894	hypothetical protein
TGGT1_277685	-1.14371	0.709516	0.434191	2	0.539638	TGGT1_277685	89.8002	161.541	150.883	hypothetical protein
TGGT1_277810	-1.14594	0.450027	0.695914	2	0.375512	TGGT1_277810	0.178756	0.648911	0.721347	hypothetical protein
TGGT1_277950	-1.05755	0.93026	0.12729	2	0.77852	TGGT1_277950	2.43307	8.84296	6.25371	lipase
TGGT1_277980	-1.15241	0.639163	0.513247	2	0.483397	TGGT1_277980	0.540396	3.05831	2.88134	dynein light chain
TGGT1_277990	-1.11515	0.817065	0.298082	2	0.664617	TGGT1_277990	27.3046	36.2422	33.8416	OTU family cysteine protease
TGGT1_278160	-0.888995	1.08267	-0.193677	2	0.522891	TGGT1_278160	40.0187	54.7941	45.2293	vesicle transport v-snare protein
TGGT1_278170	-0.947337	1.04543	-0.0980954	2	0.57697	TGGT1_278170	28.2742	38.2083	32.5078	hypothetical protein
TGGT1_278230	-1.08789	0.879173	0.208712	2	0.767911	TGGT1_278230	21.6142	29.9345	27.0985	prenyltransferase and squalene oxidase repeat-containing protein
TGGT1_278365	-0.85098	1.10142	-0.250435	2	0.496216	TGGT1_278365	4.20887	18.056	8.46816	Toxoplasma gondii family A protein
TGGT1_278390	-1.14925	0.477545	0.671701	2	0.388845	TGGT1_278390	63.1943	88.4093	91.4187	Toxoplasma gondii family A protein
TGGT1_278530	-1.11692	0.812162	0.304759	2	0.657363	TGGT1_278530	302.467	448.124	409.812	putative multiprotein bridging factor type 1 family transcriptional co-activator
TGGT1_278620	-0.778086	1.12792	-0.349833	2	0.456155	TGGT1_278620	0.513463	1.34866	0.701121	hypothetical protein
TGGT1_278878	-1.14464	0.440575	0.704061	2	0.371053	TGGT1_278878	6.28673	11.0452	11.8361	GDA1/CD39 (nucleoside phosphatase) family protein
TGGT1_278882	-1.14723	0.460085	0.68715	2	0.380322	TGGT1_278882	5.80048	10.2857	10.9193	GDA1/CD39 (nucleoside phosphatase) family protein
TGGT1_279340	-0.951855	1.04204	-0.0901807	2	0.582113	TGGT1_279340	37.7189	63.1587	48.7129	hypothetical protein
TGGT1_279410	-1.07426	0.903839	0.170419	2	0.794482	TGGT1_279410	98.8384	130.809	118.956	hypothetical protein
TGGT1_279450	-1.07673	0.89959	0.177144	2	0.7923	TGGT1_279450	25.0578	37.2789	32.8115	putative adenylosuccinate synthetase
TGGT1_280420	-1.15457	0.59244	0.562128	2	0.452305	TGGT1_280420	0.0850552	0.415707	0.40997	HEAT repeat-containing protein
TGGT1_280580	-1.1438	0.434834	0.708968	2	0.368372	TGGT1_280580	2.8345	21.2083	24.399	SAG-related sequence SRS35B
TGGT1_280605	-1.15324	0.526351	0.62689	2	0.414027	TGGT1_280605	0.0533871	0.532188	0.560849	hypothetical protein
TGGT1_280810	-0.850141	1.10179	-0.251645	2	0.495682	TGGT1_280810	28.9915	43.2169	33.3532	hypothetical protein
TGGT1_281380	-1.1546	0.564121	0.590479	2	0.435208	TGGT1_281380	11.0756	16.8594	16.9481	hypothetical protein
TGGT1_281500	-0.510385	1.1522	-0.641819	2	0.365662	TGGT1_281500	20.5576	27.6057	20.0004	hypothetical protein
TGGT1_281600	-1.14158	0.721095	0.420488	2	0.550358	TGGT1_281600	0.276195	1.18412	1.03759	hypothetical protein
TGGT1_282020	-0.692682	1.14643	-0.453749	2	0.420569	TGGT1_282020	0	0.128302	0.0166687	hypothetical protein
TGGT1_282090	-0.88623	1.08417	-0.197937	2	0.52077	TGGT1_282090	44.2084	59.8518	49.6729	hypothetical protein
TGGT1_283450	-1.14906	0.673253	0.475807	2	0.508959	TGGT1_283450	6.58611	11.5136	10.9797	Toxoplasma gondii family B protein
TGGT1_283790	-1.11181	0.82591	0.285905	2	0.678172	TGGT1_283790	107.438	145.487	134.883	putative protein kinase
TGGT1_283800	-1.11829	0.808284	0.310007	2	0.651751	TGGT1_283800	86.5255	126.138	115.892	hypothetical protein
TGGT1_284570	-1.15392	0.613767	0.540152	2	0.466003	TGGT1_284570	43.4845	60.8842	60.1596	hypothetical protein
TGGT1_284598	-1.15438	0.600591	0.553794	2	0.45745	TGGT1_284598	1.5027	2.60466	2.57528	haloacid dehalogenase family hydrolase domain-containing protein
TGGT1_284645	-0.581143	1.15469	-0.57355	2	0.384621	TGGT1_284645	8.7903	12.2537	8.80545	hypothetical protein
TGGT1_285170	-1.11714	0.811536	0.305608	2	0.656449	TGGT1_285170	9.68428	13.1809	12.2637	putative ribosomal RNA large subunit methyltransferase I
TGGT1_285220	-0.745202	1.13648	-0.391274	2	0.441336	TGGT1_285220	13.964	19.3487	14.9768	CAP-Gly domain-containing protein
TGGT1_285260	-1.14081	0.725064	0.415743	2	0.55415	TGGT1_285260	10.3878	14.5523	13.8619	hypothetical protein
TGGT1_285410	-1.14754	0.462559	0.684979	2	0.381516	TGGT1_285410	0.0191902	0.215096	0.242158	putative calmodulin-binding carboxy-terminal kinesin-like family protein
TGGT1_285490	-0.612259	1.15398	-0.541724	2	0.393778	TGGT1_285490	26.9628	37.2147	27.3722	helix-hairpin-helix motif domain-containing protein
TGGT1_285700	-1.00821	0.99158	0.0166328	2	0.665601	TGGT1_285700	16.8774	23.7884	20.4191	ubiquitin fusion degradation protein UFD1AP
TGGT1_285825	-1.10474	0.843346	0.26139	2	0.70661	TGGT1_285825	1.46378	5.04492	3.97512	hypothetical protein
TGGT1_285850	-1.11237	0.824467	0.287903	2	0.67592	TGGT1_285850	33.4425	47.1011	43.3172	peptidyl-prolyl cis-trans isomerase, FKBP-type domain-containing protein
TGGT1_285860	-0.629669	1.15307	-0.5234	2	0.399164	TGGT1_285860	25.0593	63.0652	27.3248	SAG-related sequence SRS20C
TGGT1_285865	-0.834712	1.10833	-0.273615	2	0.486203	TGGT1_285865	4.04857	10.7298	5.97792	hypothetical protein
TGGT1_286050	-0.467341	1.14811	-0.680766	2	0.355149	TGGT1_286050	38.0313	51.8825	36.2013	hypothetical protein
TGGT1_286060	-0.667449	1.14974	-0.482292	2	0.411603	TGGT1_286060	2.20883	4.02003	2.39338	tricarboxylate carrier protein
TGGT1_286100	-1.14517	0.444399	0.700775	2	0.37285	TGGT1_286100	0.00724652	0.234261	0.270875	hypothetical protein
TGGT1_286130	-1.08789	0.879159	0.208733	2	0.767889	TGGT1_286130	22.0059	34.7525	30.4081	hypothetical protein
TGGT1_286220	-0.587678	1.15464	-0.56696	2	0.386497	TGGT1_286220	20.8537	27.9995	20.9387	GDP-L-fucose synthetase
TGGT1_286510	-0.935644	1.05385	-0.118206	2	0.564419	TGGT1_286510	29.9634	41.4006	34.6627	hypothetical protein
TGGT1_286720	-1.00311	0.996859	0.00625183	2	0.656142	TGGT1_286720	75.165	113.245	94.3835	heat shock protein HSP28
TGGT1_286750	-0.833943	1.10864	-0.274696	2	0.485747	TGGT1_286750	102.805	139.129	113.263	MA3 domain-containing protein
TGGT1_286770	-1.07794	0.897494	0.180442	2	0.790768	TGGT1_286770	31.9752	68.6543	55.3403	hypothetical protein
TGGT1_286910	-1.12657	0.782663	0.34391	2	0.61739	TGGT1_286910	5.28932	8.75004	7.95474	hypothetical protein
TGGT1_286932	-1.15399	0.612126	0.541862	2	0.464922	TGGT1_286932	8.2245	12.3344	12.1709	ATPase family associated with various cellular activities (AAA) domain-containing protein
TGGT1_287270	-0.746422	1.13619	-0.38977	2	0.441858	TGGT1_287270	39.7384	53.2013	42.2889	hypothetical protein
TGGT1_288020	-1.14634	0.693288	0.453052	2	0.525405	TGGT1_288020	17.8312	26.7655	25.5988	hypothetical protein
TGGT1_288580	-0.889853	1.0822	-0.19235	2	0.523556	TGGT1_288580	34.4789	53.2201	41.1075	putative RNA methylase
TGGT1_288590	-1.0707	0.909776	0.160929	2	0.795282	TGGT1_288590	6.72913	9.92343	8.71562	hypothetical protein
TGGT1_288685	-0.891804	1.08113	-0.189325	2	0.52508	TGGT1_288685	46.373	66.0376	53.3748	Fe-S protein assembly co-chaperone HscB protein
TGGT1_288970	-1.13422	0.754636	0.379579	2	0.584521	TGGT1_288970	0	0.357763	0.286724	hypothetical protein
TGGT1_289000	-0.812856	1.11667	-0.303817	2	0.473809	TGGT1_289000	26.5861	36.0302	29.0776	hypothetical protein
TGGT1_289070	-0.519798	1.15285	-0.633049	2	0.368055	TGGT1_289070	30.6957	44.0527	29.7913	E1-E2 ATPase subfamily protein
TGGT1_289080	-0.979131	1.01964	-0.0405063	2	0.617371	TGGT1_289080	18.5881	24.7468	21.4802	HEAT repeat-containing protein
TGGT1_289170	-0.892665	1.08065	-0.187988	2	0.525757	TGGT1_289170	32.6987	70.2153	46.096	adenylate and guanylate cyclase catalytic domain-containing protein
TGGT1_289222	-1.14517	0.700806	0.444364	2	0.53189	TGGT1_289222	0.519703	2.12473	1.90176	hypothetical protein
TGGT1_289230	-1.13196	0.763469	0.368489	2	0.594407	TGGT1_289230	14.4076	21.9759	20.3987	putative 50S ribosomal protein L12
TGGT1_289260	-1.15469	0.581824	0.572865	2	0.445759	TGGT1_289260	0.0258629	0.351118	0.34944	hypothetical protein
TGGT1_289270	-0.959883	1.03579	-0.0759082	2	0.591696	TGGT1_289270	0	0.461827	0.204564	hypothetical protein
TGGT1_289640	-1.13523	0.750485	0.384744	2	0.580014	TGGT1_289640	23.2654	40.1895	36.907	hypothetical protein
TGGT1_289745	-0.605733	1.15423	-0.548494	2	0.39181	TGGT1_289745	0.338941	2.40192	0.406035	hypothetical protein
TGGT1_289840	-1.15202	0.644161	0.507855	2	0.486975	TGGT1_289840	0.0291949	0.30648	0.285438	hypothetical protein
TGGT1_289850	-1.0681	0.914017	0.154081	2	0.794187	TGGT1_289850	0.155012	1.10971	0.743683	hypothetical protein
TGGT1_289940	-1.15094	0.494797	0.65614	2	0.397502	TGGT1_289940	26.0457	42.0981	43.6719	uroporphyrinogen decarboxylase
TGGT1_290570	-1.15141	0.500304	0.651109	2	0.400319	TGGT1_290570	22.2473	31.4769	32.3196	hypothetical protein
TGGT1_290585	-1.03786	0.957268	0.0805878	2	0.730705	TGGT1_290585	0.126077	1.6091	0.957445	hypothetical protein
TGGT1_290590	-1.01281	0.98668	0.0261271	2	0.674539	TGGT1_290590	0.40719	2.47128	1.47969	hypothetical protein
TGGT1_291070	-1.15205	0.643732	0.508319	2	0.486666	TGGT1_291070	1.37453	6.49067	6.10488	hypothetical protein
TGGT1_291075	-1.14966	0.668193	0.481464	2	0.504984	TGGT1_291075	0.64507	2.35939	2.1833	hypothetical protein
TGGT1_291130	-1.1535	0.53124	0.622264	2	0.416677	TGGT1_291130	0.161033	1.02539	1.07209	hypothetical protein
TGGT1_291900	-0.934425	1.0547	-0.120272	2	0.56317	TGGT1_291900	41.7017	56.1697	47.6235	Ydr279p family (RNase H2 complex component) protein
TGGT1_291940	-1.13758	0.740354	0.397225	2	0.569362	TGGT1_291940	36.846	53.536	50.4864	hypothetical protein
TGGT1_292260	-1.11588	0.815066	0.300811	2	0.661637	TGGT1_292260	2.42593	12.954	10.1501	SAG-related sequence SRS36B
TGGT1_292275	-1.15333	0.62542	0.527907	2	0.473828	TGGT1_292275	1.23815	2.7196	2.63838	SAG-related sequence SRS36E
TGGT1_292280	-1.11217	0.824978	0.287195	2	0.676716	TGGT1_292280	0.25185	1.22972	0.958246	SAG-related sequence SRS36D
TGGT1_292290	-0.836118	1.10775	-0.271637	2	0.48704	TGGT1_292290	22.7807	49.2887	30.4784	hypothetical protein
TGGT1_292360	-1.06947	0.911796	0.157675	2	0.794934	TGGT1_292360	21.5291	29.3339	26.3632	hypothetical protein
TGGT1_292375	-0.880312	1.08729	-0.206982	2	0.516334	TGGT1_292375	3.71066	7.03399	4.84793	KRUF family protein
TGGT1_293030	-1.1522	0.641826	0.510378	2	0.485297	TGGT1_293030	0.334737	1.18351	1.12132	hypothetical protein
TGGT1_293200	-1.13316	0.758842	0.374316	2	0.589177	TGGT1_293200	45.2051	63.318	59.6367	hypothetical protein
TGGT1_293250	-1.15192	0.645298	0.506623	2	0.487797	TGGT1_293250	0.0433691	0.492501	0.457846	hypothetical protein
TGGT1_293280	-1.1442	0.706646	0.437555	2	0.537056	TGGT1_293280	3.68366	6.90177	6.4339	cyclin protein
TGGT1_293420	-1.1336	0.757079	0.376525	2	0.587215	TGGT1_293420	0.58068	2.73482	2.30124	transporter, major facilitator family protein
TGGT1_293560	-1.15305	0.523135	0.629919	2	0.412298	TGGT1_293560	0.156481	0.900826	0.948246	hypothetical protein
TGGT1_294310	-1.15277	0.518655	0.63412	2	0.409907	TGGT1_294310	14.9991	19.9582	20.3008	hypothetical protein
TGGT1_294320	-1.14895	0.474828	0.674125	2	0.387504	TGGT1_294320	0.256719	1.81187	2.00274	Oxysterol-binding protein
TGGT1_294585	-1.15183	0.646418	0.505409	2	0.488609	TGGT1_294585	0.0305021	0.566027	0.524034	hypothetical protein
TGGT1_294595	-1.00291	0.99706	0.00585409	2	0.655786	TGGT1_294595	1.30242	4.16318	2.74536	hypothetical protein
TGGT1_294650	-1.12988	0.77117	0.358708	2	0.60337	TGGT1_294650	0.597624	1.44443	1.2607	hypothetical protein
TGGT1_294651	-1.13674	0.744039	0.392706	2	0.57318	TGGT1_294651	1.29832	2.45325	2.23751	hypothetical protein
TGGT1_294660	-1.11992	0.803544	0.316377	2	0.645047	TGGT1_294660	0.193564	0.859733	0.691008	hypothetical protein
TGGT1_294805	-0.839618	1.10631	-0.26669	2	0.489147	TGGT1_294805	3.18192	9.66194	5.0898	hypothetical protein
TGGT1_295468	-1.09526	0.86433	0.230935	2	0.742976	TGGT1_295468	13.1148	17.5611	16.1239	C2 domain-containing protein
TGGT1_295640	-0.702552	1.14489	-0.442334	2	0.424239	TGGT1_295640	0.02646	0.185601	0.0488755	peptidase family M13 protein
TGGT1_295740	-1.14805	0.466883	0.68117	2	0.383614	TGGT1_295740	0.236828	1.22798	1.3595	hypothetical protein
TGGT1_295920	-0.913057	1.06869	-0.155635	2	0.542825	TGGT1_295920	0.627972	2.44912	1.32401	hypothetical protein
TGGT1_295950	-1.03563	0.960089	0.0755381	2	0.725229	TGGT1_295950	66.2665	107.2	89.0575	KRUF family protein
TGGT1_295960	-0.869197	1.09291	-0.223713	2	0.508364	TGGT1_295960	69.807	96.3227	78.53	hypothetical protein
TGGT1_295995	-0.623202	1.15345	-0.53025	2	0.39714	TGGT1_295995	0.817903	8.29254	1.20897	hypothetical protein
TGGT1_297150	-1.13136	0.765712	0.365652	2	0.596983	TGGT1_297150	17.8912	46.6314	40.5706	MORN repeat-containing protein
TGGT1_297390	-0.466625	1.14802	-0.681398	2	0.35498	TGGT1_297390	0.0107348	0.0914384	0	hypothetical protein
TGGT1_297465	-0.978506	1.02019	-0.0416844	2	0.616469	TGGT1_297465	55.9582	74.7511	64.7668	hypothetical protein
TGGT1_297660	-1.11759	0.810271	0.307323	2	0.654612	TGGT1_297660	0.608793	2.38115	1.91877	hypothetical protein
TGGT1_297725	-0.831825	1.10949	-0.277665	2	0.4845	TGGT1_297725	0.938187	6.72427	2.58986	hypothetical protein
TGGT1_297910	-0.315563	1.11971	-0.804152	2	0.322362	TGGT1_297910	2.41193	4.81762	1.59299	hypothetical protein
TGGT1_298050	-1.1398	0.730008	0.409796	2	0.558961	TGGT1_298050	28.6141	43.4005	40.8683	hypothetical protein
TGGT1_299070	-0.753899	1.1344	-0.380499	2	0.445101	TGGT1_299070	51.2857	69.5517	54.8977	pyruvate kinase PyKII
TGGT1_299200	-0.526704	1.15326	-0.626557	2	0.369833	TGGT1_299200	119.68	156.731	117.478	putative Bet3 transport protein
TGGT1_299800	-0.41786	1.14116	-0.723296	2	0.343819	TGGT1_299800	0.535042	1.01534	0.440945	hypothetical protein
TGGT1_300230	-0.561189	1.15455	-0.593362	2	0.379033	TGGT1_300230	5.7933	8.86125	5.73577	putative nuclease
TGGT1_300370	-1.14463	0.440551	0.704082	2	0.371041	TGGT1_300370	0.877589	1.64397	1.77138	hypothetical protein
TGGT1_300380	-1.14976	0.667253	0.482511	2	0.504253	TGGT1_300380	44.6373	61.5378	59.8194	putative endoplasmic reticulum oxidoreductin
TGGT1_300980	-0.889852	1.0822	-0.192352	2	0.523555	TGGT1_300980	4.53556	7.59162	5.61646	hypothetical protein
TGGT1_300990	-1.0738	0.904609	0.169195	2	0.794737	TGGT1_300990	13.8483	27.4635	22.4025	Toxoplasma gondii family C protein
TGGT1_301150	-0.882111	1.08635	-0.204244	2	0.517668	TGGT1_301150	1.55967	16.0026	6.53329	SAG-related sequence SRS19B
TGGT1_301160	-0.904768	1.07371	-0.168941	2	0.53564	TGGT1_301160	9.63315	47.1113	23.5719	SAG-related sequence SRS19C
TGGT1_301170	-1.06734	0.915239	0.152097	2	0.793617	TGGT1_301170	0.178271	3.6955	2.34163	SAG-related sequence SRS19D
TGGT1_301180	-0.806182	1.11902	-0.312837	2	0.470238	TGGT1_301180	11.867	76.8544	28.5204	SAG-related sequence SRS19F
TGGT1_301200	-1.07266	0.906534	0.166126	2	0.79518	TGGT1_301200	0	0.0860222	0.0538417	hypothetical protein
TGGT1_301210	-1.14299	0.429432	0.713557	2	0.365868	TGGT1_301210	17.1557	36.9718	40.5524	putative NAD(P) transhydrogenase subunit beta
TGGT1_301480	-0.95654	1.03842	-0.0818844	2	0.587633	TGGT1_301480	13.8837	19.8398	16.495	hypothetical protein
TGGT1_301480A	-1.14459	0.704332	0.440259	2	0.534995	TGGT1_301480A	7.35108	12.2385	11.5404	hypothetical protein
TGGT1_301480B	-0.85035	1.10169	-0.251344	2	0.495815	TGGT1_301480B	3.93243	6.66292	4.77031	hypothetical protein
TGGT1_304750	-1.15447	0.557294	0.597177	2	0.431251	TGGT1_304750	17.6948	27.3177	27.5419	zinc finger, C3HC4 type (RING finger) domain-containing protein
TGGT1_305150	-0.971168	1.02653	-0.0553638	2	0.606246	TGGT1_305150	0.0393272	0.424786	0.216033	tetratricopeptide repeat-containing protein
TGGT1_305220	-0.699722	1.14534	-0.445621	2	0.423177	TGGT1_305220	2.03262	6.01695	2.58134	C-Myc-binding family protein
TGGT1_305230	-1.13219	0.7626	0.369587	2	0.593415	TGGT1_305230	7.17105	11.2764	10.4249	hypothetical protein
TGGT1_305280	-1.058	0.929596	0.128403	2	0.779452	TGGT1_305280	0.141548	0.55739	0.389766	hypothetical protein
TGGT1_305630	-1.14393	0.435691	0.708238	2	0.368771	TGGT1_305630	2.68509	4.60526	4.93657	hypothetical protein
TGGT1_305790	-1.14363	0.709983	0.433642	2	0.540061	TGGT1_305790	7.5898	12.472	11.7441	hypothetical protein
TGGT1_305820	-0.915164	1.06738	-0.152219	2	0.544709	TGGT1_305820	42.2479	63.9421	50.5965	SGS domain-containing protein
TGGT1_305840	-1.15103	0.495794	0.655231	2	0.39801	TGGT1_305840	13.0525	18.2206	18.7209	Nicotinate-nucleotide adenylyltransferase
TGGT1_305910	-1.1514	0.65126	0.50014	2	0.492152	TGGT1_305910	15.1991	24.4045	23.6328	hypothetical protein
TGGT1_305980	-0.889817	1.08222	-0.192406	2	0.523528	TGGT1_305980	119.682	179.298	140.765	pyruvate dehydrogenase complex subunit PDH-E3I
TGGT1_306320	-1.15353	0.62181	0.531718	2	0.471377	TGGT1_306320	11.7681	17.4552	17.1666	Myb family DNA-binding domain-containing protein
TGGT1_306338A	-1.14867	0.472271	0.676399	2	0.386247	TGGT1_306338A	0.437617	1.83076	2.0062	putative dynein gamma chain, flagellar outer arm
TGGT1_306338B	-1.1547	0.576908	0.577792	2	0.442785	TGGT1_306338B	1.41022	5.71923	5.72143	putative dynein gamma chain, flagellar outer arm
TGGT1_306480	-0.980909	1.01806	-0.0371471	2	0.619961	TGGT1_306480	1.47715	4.80064	3.04626	CAM kinase, CDPK family
TGGT1_307015	-1.14328	0.431374	0.71191	2	0.366766	TGGT1_307015	0.777628	1.94294	2.15055	hypothetical protein
TGGT1_307080	-0.999595	1.0004	-0.000809084	2	0.649892	TGGT1_307080	1.04527	3.15053	2.09662	hypothetical protein
TGGT1_307090	-1.11244	0.824277	0.288166	2	0.675624	TGGT1_307090	8.99412	21.4337	17.9903	hypothetical protein
TGGT1_307260	-1.14349	0.710753	0.432737	2	0.54076	TGGT1_307260	32.1526	44.7242	42.8392	Toxoplasma gondii family C protein
TGGT1_307270	-1.10342	0.846399	0.257026	2	0.711799	TGGT1_307270	27.2689	40.9176	36.792	hypothetical protein
TGGT1_307460	-1.05988	0.926785	0.133099	2	0.783171	TGGT1_307460	0.0283744	0.540367	0.335823	Toxoplasma gondii family B protein
TGGT1_307480	-0.82657	1.11156	-0.284989	2	0.481453	TGGT1_307480	14.1773	26.6819	17.6715	Toxoplasma gondii family B protein
TGGT1_307605	-1.00661	0.993259	0.0133478	2	0.662572	TGGT1_307605	57.1871	86.6906	72.2342	hypothetical protein
TGGT1_307650	-1.1443	0.706037	0.438268	2	0.536512	TGGT1_307650	49.6195	74.6123	70.9955	uracil-DNA glycosylase
TGGT1_307840	-1.13486	0.752019	0.382839	2	0.581669	TGGT1_307840	0.0303536	0.546423	0.445451	SF-assemblin/beta giardin protein
TGGT1_307850	-1.09197	0.871099	0.220872	2	0.754651	TGGT1_307850	66.689	113.181	97.7812	6-phosphogluconate dehydrogenase
TGGT1_308950	-0.940581	1.05036	-0.109779	2	0.569592	TGGT1_308950	192.16	273.42	226.069	histidine acid phosphatase superfamily protein
TGGT1_308965	-1.14264	0.715457	0.427186	2	0.545077	TGGT1_308965	0.671107	2.46315	2.18512	hypothetical protein
TGGT1_309100	-1.15395	0.61304	0.54091	2	0.465523	TGGT1_309100	17.1082	30.6491	30.0963	hypothetical protein
TGGT1_309265	-1.00312	0.996849	0.00627273	2	0.65616	TGGT1_309265	22.1932	33.9147	28.1091	oxidoreductase, short chain dehydrogenase/reductase family protein
TGGT1_309352	-1.04604	0.946523	0.0995129	2	0.751202	TGGT1_309352	0.566798	1.93377	1.35269	SAG-related sequence SRS55N
TGGT1_309570	-1.12568	0.785628	0.340051	2	0.62114	TGGT1_309570	16.272	29.9037	26.7258	DEAD/DEAH box helicase domain-containing protein
TGGT1_309580	-1.15051	0.490103	0.660404	2	0.395122	TGGT1_309580	29.6843	39.4375	40.4499	transporter, major facilitator family protein
TGGT1_309770	-1.08711	0.880671	0.206436	2	0.770237	TGGT1_309770	21.2264	35.6005	30.6754	hypothetical protein
TGGT1_309830	-1.04419	0.949008	0.095178	2	0.746547	TGGT1_309830	4.42137	13.039	9.34747	hypothetical protein
TGGT1_309860	-1.15172	0.647657	0.504063	2	0.489511	TGGT1_309860	7.12306	15.2617	14.6122	hypothetical protein
TGGT1_309865	-1.15163	0.648748	0.502877	2	0.490307	TGGT1_309865	9.76641	25.1911	23.9414	hypothetical protein
TGGT1_309950	-0.992318	1.00751	-0.0151912	2	0.637611	TGGT1_309950	18.3959	25.0132	21.6291	NLE (NUC135) domain-containing protein
TGGT1_310160	-1.15037	0.488616	0.66175	2	0.394372	TGGT1_310160	4.85945	11.2324	11.9056	argonaute AGO
TGGT1_310177	-1.14392	0.435612	0.708305	2	0.368734	TGGT1_310177	4.96145	12.2792	13.5425	hypothetical protein
TGGT1_310250	-1.08929	0.876441	0.212847	2	0.763545	TGGT1_310250	12.8825	17.2551	15.779	hypothetical protein
TGGT1_310310	-1.14729	0.686746	0.460546	2	0.519905	TGGT1_310310	13.0305	17.8209	17.23	WD domain, G-beta repeat-containing protein
TGGT1_310400	-1.13304	0.759302	0.373738	2	0.589692	TGGT1_310400	66.7199	107.192	98.946	glycosyl transferase family 8 protein
TGGT1_310410	-1.0675	0.91497	0.152533	2	0.793752	TGGT1_310410	5.73073	8.00121	7.12801	WD domain, G-beta repeat-containing protein
TGGT1_310580	-1.15462	0.565855	0.58877	2	0.436222	TGGT1_310580	0.480911	2.05268	2.07362	1,3(4)-beta-glucanase
TGGT1_311075	-0.796433	1.12228	-0.325849	2	0.465184	TGGT1_311075	0.0650891	1.52613	0.423423	hypothetical protein
TGGT1_311375	-0.827062	1.11137	-0.284306	2	0.481736	TGGT1_311375	0.0891861	1.55857	0.50061	hypothetical protein
TGGT1_311390	-1.12863	0.775602	0.35303	2	0.608683	TGGT1_311390	13.0083	22.8092	20.6343	tRNA (guanine(9)-N(1))-methyltransferase
TGGT1_311500	-1.05497	0.934028	0.120943	2	0.772886	TGGT1_311500	20.6025	26.9997	24.3846	ThiF family protein
TGGT1_311650	-1.11501	0.817436	0.297575	2	0.665173	TGGT1_311650	17.2566	23.2403	21.6306	leucine rich repeat-containing protein
TGGT1_311810	-0.389124	1.13607	-0.746946	2	0.337551	TGGT1_311810	19.4269	26.63	17.737	hypothetical protein
TGGT1_311830	-1.08942	0.876188	0.213229	2	0.763133	TGGT1_311830	11.4715	18.9196	16.4075	hypothetical protein
TGGT1_312075	-0.823057	1.11291	-0.289851	2	0.479454	TGGT1_312075	17.2889	25.0128	19.4163	hypothetical protein
TGGT1_312350	-1.15163	0.502952	0.64868	2	0.401683	TGGT1_312350	9.37688	15.5898	16.137	putative IMPACT
TGGT1_312440	-1.14317	0.712561	0.430607	2	0.54241	TGGT1_312440	0.0160816	0.205479	0.176702	hypothetical protein
TGGT1_312530	-1.13064	0.768411	0.362224	2	0.600121	TGGT1_312530	64.1422	86.1372	81.4327	splicing factor, CC1 family protein
TGGT1_312820	-1.05675	0.931436	0.125315	2	0.776823	TGGT1_312820	20.7344	30.0363	26.2648	hypothetical protein
TGGT1_312970	-1.15305	0.523105	0.629947	2	0.412282	TGGT1_312970	0.255902	1.11876	1.17376	hypothetical protein
TGGT1_313220	-1.06475	0.919328	0.145421	2	0.790916	TGGT1_313220	0.0793331	0.865791	0.559026	hypothetical protein
TGGT1_313250	-1.14898	0.475097	0.673886	2	0.387636	TGGT1_313250	0.20726	0.932741	1.02154	hypothetical protein
TGGT1_313385	-1.11972	0.804132	0.315589	2	0.64587	TGGT1_313385	15.896	28.9283	25.6189	hypothetical protein
TGGT1_313520	-1.07771	0.897893	0.179815	2	0.791082	TGGT1_313520	10.9713	16.8821	14.7337	hypothetical protein
TGGT1_313530	-0.598859	1.15443	-0.555571	2	0.389764	TGGT1_313530	83.1317	118.788	84.012	hypothetical protein
TGGT1_313630	-0.633095	1.15284	-0.519749	2	0.400249	TGGT1_313630	6.7713	9.29526	6.93148	hypothetical protein
TGGT1_313710	-0.90119	1.07581	-0.174618	2	0.532647	TGGT1_313710	16.3953	24.0456	19.2069	hypothetical protein
TGGT1_313725	-0.868331	1.09333	-0.225001	2	0.507762	TGGT1_313725	0.0793718	0.227895	0.12808	hypothetical protein
TGGT1_313840	-1.0317	0.964953	0.06675	2	0.71578	TGGT1_313840	9.66188	29.769	20.7237	hypothetical protein
TGGT1_313852	-1.10476	0.843302	0.261453	2	0.706534	TGGT1_313852	1.31916	5.62124	4.33629	hypothetical protein
TGGT1_313890	-0.943222	1.04846	-0.105233	2	0.572433	TGGT1_313890	10.573	15.5281	12.6578	hypothetical protein
TGGT1_314358	-0.988594	1.01103	-0.0224338	2	0.631647	TGGT1_314358	2.33975	4.05532	3.16866	hypothetical protein
TGGT1_314460	-1.13525	0.750414	0.384832	2	0.579938	TGGT1_314460	12.5493	20.9218	19.2985	hypothetical protein
TGGT1_314487	-1.14957	0.668921	0.480652	2	0.505551	TGGT1_314487	0	0.477411	0.427984	hypothetical protein
TGGT1_314710	-1.14975	0.667405	0.482341	2	0.504371	TGGT1_314710	73.6337	98.8545	96.286	carrier superfamily protein
TGGT1_314720	-1.10759	0.836522	0.271067	2	0.695221	TGGT1_314720	44.6474	61.2879	56.4479	putative Sedlin protein
TGGT1_314730	-1.10858	0.834085	0.274497	2	0.691233	TGGT1_314730	25.7954	34.931	32.2995	ALG6, ALG8 glycosyltransferase family protein
TGGT1_314885	-1.14519	0.700668	0.444523	2	0.531769	TGGT1_314885	9.60626	14.2515	13.6069	hypothetical protein
TGGT1_314890	-0.63377	1.1528	-0.519029	2	0.400463	TGGT1_314890	10.812	14.9628	11.0786	ThiF family protein
TGGT1_315250	-0.822142	1.11325	-0.291113	2	0.478938	TGGT1_315250	36.0961	50.2103	39.9687	putative GAMM1 protein
TGGT1_315480	-1.15203	0.64394	0.508093	2	0.486816	TGGT1_315480	0.0548321	0.162339	0.154207	acyl-CoA dehydrogenase, middle domain-containing protein
TGGT1_315680	-1.15084	0.493684	0.657153	2	0.396936	TGGT1_315680	32.9825	47.5824	49.0337	putative vacuolar protein sorting-associated protein vps4
TGGT1_315690	-0.899692	1.07668	-0.176984	2	0.531411	TGGT1_315690	49.1209	65.9493	55.2746	DnaJ domain-containing protein
TGGT1_315740	-0.763049	1.13207	-0.36902	2	0.449178	TGGT1_315740	34.4736	87.5712	45.5136	SAG-related sequence SRS54
TGGT1_315802	-1.15392	0.613724	0.540196	2	0.465975	TGGT1_315802	0.154251	1.27917	1.23238	hypothetical protein
TGGT1_315820	-1.03535	0.960438	0.0749112	2	0.724551	TGGT1_315820	30.0252	41.3765	36.3399	hypothetical protein
TGGT1_315830	-1.14085	0.415981	0.724866	2	0.359704	TGGT1_315830	0.304637	1.83272	2.13591	hypothetical protein
TGGT1_315845	-1.02583	0.971999	0.053828	2	0.702173	TGGT1_315845	0.155432	1.28251	0.764519	kinesin motor domain-containing protein
TGGT1_315885	-0.610026	1.15407	-0.544046	2	0.393101	TGGT1_315885	25.5013	39.8862	26.0394	putative glycosyltransferase
TGGT1_315900	-0.386427	1.13555	-0.749127	2	0.336974	TGGT1_315900	33.8796	46.3287	30.9129	hypothetical protein
TGGT1_315962	-1.1272	0.780552	0.346646	2	0.614755	TGGT1_315962	0.399662	1.25703	1.06202	hypothetical protein
TGGT1_316120	-1.07833	0.896799	0.181532	2	0.790198	TGGT1_316120	2.96997	5.65022	4.6796	hypothetical protein
TGGT1_316140	-1.06332	0.921541	0.141783	2	0.788973	TGGT1_316140	82.7767	108.625	98.4703	hypothetical protein
TGGT1_316270	-0.777263	1.12816	-0.350894	2	0.455764	TGGT1_316270	44.8499	66.071	49.5984	putative Rab geranylgeranyl transferase type II beta subunit
TGGT1_316300	-1.1485	0.67774	0.470761	2	0.512542	TGGT1_316300	21.9843	30.9529	29.9364	ATP-dependent DNA helicase, RecQ family protein
TGGT1_316320	-0.906091	1.07292	-0.166834	2	0.536762	TGGT1_316320	0.0738129	0.242795	0.136936	ABC transporter transmembrane region domain-containing protein
TGGT1_316410	-0.879004	1.08797	-0.208969	2	0.515372	TGGT1_316410	0	0.394929	0.134529	hypothetical protein
TGGT1_316510	-1.02062	0.978022	0.0425956	2	0.690696	TGGT1_316510	41.3445	65.0667	53.964	hypothetical protein
TGGT1_316670	-1.14747	0.685497	0.461969	2	0.51887	TGGT1_316670	1.23792	2.95267	2.74356	Toxoplasma gondii family D protein
TGGT1_317705	-1.10672	0.838626	0.268095	2	0.698699	TGGT1_317705	0.2529	1.09077	0.845042	enoyl-CoA hydratase/isomerase family protein
TGGT1_318275	-1.0694	0.911918	0.157477	2	0.794902	TGGT1_318275	12.2367	20.3375	17.2529	peptidyl-prolyl cis-trans isomerase, FKBP-type domain-containing protein
TGGT1_318310	-1.09332	0.868359	0.224959	2	0.749963	TGGT1_318310	91.016	125.43	114.143	transketolase
TGGT1_318550	-1.00728	0.992555	0.0147273	2	0.66384	TGGT1_318550	36.4997	49.6089	43.1991	hypothetical protein
TGGT1_318560	-0.57578	1.1547	-0.578919	2	0.383098	TGGT1_318560	28.349	38.4167	28.3308	ATPase/histidine kinase/DNA gyrase B/HSP90 domain-containing protein
TGGT1_318600	-1.11383	0.820618	0.293211	2	0.66999	TGGT1_318600	42.3956	55.791	52.1389	DNA /pantothenate metabolism flavoprotein
TGGT1_318640	-1.14634	0.453024	0.693312	2	0.376938	TGGT1_318640	9.25152	12.4726	12.9565	hypothetical protein
TGGT1_318675	-1.15091	0.494489	0.656421	2	0.397345	TGGT1_318675	0.917841	3.45437	3.704	3'5'-cyclic nucleotide phosphodiesterase domain-containing protein
TGGT1_318750	-1.14738	0.461287	0.686096	2	0.380901	TGGT1_318750	40.3186	63.7	66.9675	deoxyribose-phosphate aldolase
TGGT1_319308	-1.03844	0.956521	0.081918	2	0.73215	TGGT1_319308	11.6808	18.6294	15.5831	hypothetical protein
TGGT1_319312	-0.993905	1.00599	-0.0120811	2	0.640217	TGGT1_319312	6.77606	12.1545	9.41652	hypothetical protein
TGGT1_319380	-0.934663	1.05453	-0.119869	2	0.563413	TGGT1_319380	1.40934	2.33856	1.78996	hypothetical protein
TGGT1_319695	-1.11063	0.828941	0.281692	2	0.682956	TGGT1_319695	35.7566	54.6664	49.331	hypothetical protein
TGGT1_319720	-1.08364	0.887213	0.196424	2	0.779638	TGGT1_319720	8.256	12.6647	11.1195	hypothetical protein
TGGT1_319740	-0.715222	1.14269	-0.427464	2	0.4291	TGGT1_319740	28.4467	44.444	30.9244	transporter, major facilitator family protein
TGGT1_319970	-0.983213	1.01598	-0.0327684	2	0.623379	TGGT1_319970	0.0579147	0.46248	0.250251	subtilisin SUB10
TGGT1_319992	-1.15459	0.591098	0.563493	2	0.451468	TGGT1_319992	6.60872	10.3113	10.2527	hypothetical protein
TGGT1_320015	-1.14774	0.464212	0.683525	2	0.382317	TGGT1_320015	18.074	23.8725	24.6614	hypothetical protein
TGGT1_320040	-1.08649	0.881842	0.204652	2	0.772015	TGGT1_320040	24.7094	37.6483	33.1968	CHORD protein
TGGT1_320170	-0.473773	1.14884	-0.675064	2	0.356678	TGGT1_320170	9.34425	20.1605	8.00245	SAG-related sequence SRS16E
TGGT1_320180	-0.893337	1.08028	-0.186941	2	0.526288	TGGT1_320180	37.3558	86.276	54.8653	SAG-related sequence SRS16C
TGGT1_320230	-0.993158	1.0067	-0.0135468	2	0.638986	TGGT1_320230	8.1929	22.2329	15.0702	SAG-related sequence SRS15C
TGGT1_320525	-1.02501	0.972952	0.0520614	2	0.700345	TGGT1_320525	17.5757	25.9422	22.086	hypothetical protein
TGGT1_320530B	-1.15417	0.60733	0.546842	2	0.461787	TGGT1_320530B	11.1442	15.3351	15.1912	hypothetical protein
TGGT1_320580	-1.13347	0.757617	0.375852	2	0.587812	TGGT1_320580	4.37573	7.04753	6.50816	hypothetical protein
TGGT1_320588	-1.03219	0.964358	0.0678301	2	0.716934	TGGT1_320588	20.306	28.6023	24.8769	glycosyl hydrolases family 35 protein
TGGT1_320620	-1.14651	0.454329	0.692177	2	0.377561	TGGT1_320620	13.2503	19.3726	20.2823	queuine tRNA ribosyl transferase
TGGT1_320690	-0.884169	1.08527	-0.201098	2	0.519209	TGGT1_320690	30.6499	42.7737	34.8549	putative gamma-soluble NSF attachment protein
TGGT1_320730	-0.985079	1.01428	-0.0292023	2	0.6262	TGGT1_320730	0.325128	0.876317	0.588647	putative homoserine O-acetyltransferase
TGGT1_320740	-0.789686	1.12443	-0.334744	2	0.461794	TGGT1_320740	98.6117	158.336	112.807	hypothetical protein
TGGT1_321170	-0.759928	1.13288	-0.372952	2	0.447774	TGGT1_321170	21.1701	31.641	23.3108	Toxoplasma gondii family C protein
TGGT1_321460	-0.26913	1.10702	-0.837894	2	0.313291	TGGT1_321460	13.9909	22.1367	10.6242	hypothetical protein
TGGT1_321520	-0.793025	1.12338	-0.330354	2	0.463461	TGGT1_321520	693.168	947.73	754.626	hypothetical protein
TGGT1_321570	-1.13317	0.758812	0.374353	2	0.589144	TGGT1_321570	145.201	200.402	189.185	beta-hydroxyacyl-acyl carrier protein dehydratase (FABZ)
TGGT1_321590	-0.864766	1.09506	-0.23029	2	0.50531	TGGT1_321590	113.701	159.817	128.631	hypothetical protein
TGGT1_321640	-0.980348	1.01856	-0.0382085	2	0.619139	TGGT1_321640	25.6359	40.9425	32.8503	cell division protein CDC48AP
TGGT1_321800	-1.15391	0.539984	0.613927	2	0.42148	TGGT1_321800	4.53564	9.43643	9.65036	EGF family domain-containing protein
TGGT1_329400	-1.15317	0.525198	0.627977	2	0.413406	TGGT1_329400	28.8987	44.8676	45.8455	Toxoplasma gondii family C protein
TGGT1_358840	-1.13766	0.740014	0.397642	2	0.569012	TGGT1_358840	0.801369	3.60524	3.09398	hypothetical protein
TGGT1_360320	-1.13964	0.730797	0.408844	2	0.559738	TGGT1_360320	1.64103	3.7861	3.41687	hypothetical protein
TGGT1_360500	-1.03638	0.959136	0.077248	2	0.72708	TGGT1_360500	9.66318	15.6979	13.0309	hypothetical protein
TGGT1_361230	-1.14863	0.676682	0.471953	2	0.511692	TGGT1_361230	4.60411	38.927	35.0773	toxoplasma gondii family B protein
TGGT1_364690	-0.963171	1.03315	-0.0699814	2	0.595799	TGGT1_364690	0.00679982	0.509476	0.231706	hypothetical protein
TGGT1_365980	-1.15462	0.565441	0.589178	2	0.43598	TGGT1_365980	0.110557	0.714635	0.722972	putative transmembrane protein
TGGT1_366950	-0.842889	1.10493	-0.262042	2	0.491145	TGGT1_366950	22.2853	30.3482	24.6897	hypothetical protein
TGGT1_408760	-0.592593	1.15457	-0.561972	2	0.387925	TGGT1_408760	19.134	31.3805	19.3486	toxoplasma gondii family A protein
TGGT1_408770	-1.12617	0.784012	0.342155	2	0.61909	TGGT1_408770	2.96199	6.13751	5.40296	putative transmembrane protein
TGGT1_408850	-1.12113	0.799947	0.321181	2	0.640068	TGGT1_408850	21.8102	37.8161	33.8271	hypothetical protein
TGGT1_409140	-0.610131	1.15407	-0.543937	2	0.393133	TGGT1_409140	1.19919	4.15113	1.30995	hypothetical protein
TGGT1_409150	-0.525092	1.15317	-0.628077	2	0.369416	TGGT1_409150	0.98302	3.09626	0.853343	hypothetical protein
TGGT1_409610	-1.13403	0.755395	0.378632	2	0.585355	TGGT1_409610	25.668	42.9633	39.5145	hypothetical protein
TGGT1_409760	-0.913997	1.06811	-0.154113	2	0.543662	TGGT1_409760	0.0171876	0.433058	0.176621	putative transmembrane protein
TGGT1_409830	-0.57735	1.1547	-0.57735	2	0.383543	TGGT1_409830	0	2.31345	0	putative cytochrome protein B
TGGT1_409850	-0.85811	1.09819	-0.240075	2	0.500845	TGGT1_409850	1.4071	4.90097	2.51089	SAG-related sequence protein SRS47A
TGGT1_409880	-0.783622	1.12629	-0.342663	2	0.458817	TGGT1_409880	0	0.530489	0.122479	toxoplasma gondii family B protein
TGGT1_410060	-0.513047	1.1524	-0.639349	2	0.366335	TGGT1_410060	9.91426	17.4395	9.34357	putative proteophosphoglycan ppg4, related protein
TGGT1_410070	-0.272986	1.10815	-0.83516	2	0.314031	TGGT1_410070	19.0744	27.0445	15.8303	hypothetical protein
TGGT1_410100	-0.749289	1.13552	-0.386226	2	0.443093	TGGT1_410100	0.507978	4.22815	1.22458	tRNA-Ala
TGGT1_410450	-1.11471	0.81825	0.29646	2	0.666398	TGGT1_410450	13.2864	18.2899	16.9392	hypothetical protein
TGGT1_410650	-0.790916	1.12404	-0.333129	2	0.462406	TGGT1_410650	28.7695	41.7097	31.8629	tubulin-binding cofactor A
TGGT1_410660	-0.970119	1.02742	-0.0572987	2	0.604835	TGGT1_410660	0.545781	1.35188	0.914148	hypothetical protein
TGGT1_410720	-0.994991	1.00493	-0.00994369	2	0.642024	TGGT1_410720	1.36769	3.7781	2.55492	putative protein kinase
TGGT1_410990	-1.1402	0.72806	0.412144	2	0.557053	TGGT1_410990	89.0134	126.45	120.12	hypothetical protein
TGGT1_411330	-0.941632	1.04961	-0.107973	2	0.570716	TGGT1_411330	5.16732	9.3933	6.93658	putative dense granule protein GRA11
TGGT1_411360	-0.475896	1.14907	-0.673174	2	0.357186	TGGT1_411360	1.00279	2.24587	0.851871	rhoptry kinase family protein
TGGT1_411480	-0.645421	1.15191	-0.50649	2	0.404218	TGGT1_411480	31.69	43.77	32.6237	hypothetical protein
TGGT1_411510	-1.149	0.475217	0.673779	2	0.387695	TGGT1_411510	0.311287	1.37359	1.50346	hypothetical protein
TGGT1_411650	-1.14737	0.686218	0.461148	2	0.519467	TGGT1_411650	5.59727	11.8579	11.0894	hypothetical protein
TGGT1_411660	-1.15378	0.616899	0.536877	2	0.468082	TGGT1_411660	0.18841	1.41067	1.35543	hypothetical protein
TGGT1_411680	-1.1369	0.743348	0.393555	2	0.57246	TGGT1_411680	0.864724	2.98319	2.58908	hypothetical protein
TGGT1_411750	-0.695326	1.14603	-0.450705	2	0.421542	TGGT1_411750	0.893216	2.72377	1.1364	hypothetical protein
TGGT1_411820	-0.928655	1.05863	-0.129979	2	0.557392	TGGT1_411820	1.06915	2.1116	1.48811	toxoplasma gondii family C protein
TGGT1_411840	-1.12401	0.791033	0.332975	2	0.628121	TGGT1_411840	0	0.423975	0.322564	hypothetical protein
TGGT1_462964	-1.04824	0.943518	0.104722	2	0.756721	TGGT1_462964	0.407861	1.97629	1.31577	hypothetical protein
TGGT1_462971	-1.153	0.630688	0.522316	2	0.477451	TGGT1_462971	0.130126	1.25985	1.19121	hypothetical protein
TGGT1_200295	-0.724671	-0.416214	1.14088	3	0.595898	TGGT1_200295	0.494222	0.682323	1.63186	hypothetical protein
TGGT1_200370	-1.10043	0.247234	0.853192	3	0.438069	TGGT1_200370	30.5939	38.7301	42.3885	prenyltransferase and squalene oxidase repeat-containing protein
TGGT1_200595	-1.07664	0.176899	0.899746	3	0.477201	TGGT1_200595	49.0416	172.76	244.101	hypothetical protein
TGGT1_201170	-0.503249	-0.648406	1.15166	3	0.457463	TGGT1_201170	390.561	373.926	580.213	hypothetical protein
TGGT1_201180A	-0.689578	-0.457309	1.14689	3	0.565128	TGGT1_201180A	8.23219	9.11186	15.1875	hypothetical protein
TGGT1_201180B	-0.723673	-0.417409	1.14108	3	0.594946	TGGT1_201180B	6.06163	6.88996	11.1051	hypothetical protein
TGGT1_201690	-0.911544	-0.158081	1.06963	3	0.793858	TGGT1_201690	8.14484	11.0505	15.7851	BT1 family protein
TGGT1_201820	-1.04582	0.0990112	0.946811	3	0.52701	TGGT1_201820	11.5577	16.3534	19.9049	hypothetical protein
TGGT1_201850	-0.957923	-0.079418	1.03734	3	0.689681	TGGT1_201850	0.412036	1.67345	3.27697	WD domain, G-beta repeat-containing protein
TGGT1_202020	-0.761828	-0.370561	1.13239	3	0.635283	TGGT1_202020	0.327823	1.24723	4.77889	DnAK-TPR
TGGT1_202025	-1.09615	0.233692	0.86246	3	0.445267	TGGT1_202025	0.0602347	0.264364	0.360879	hypothetical protein
TGGT1_202090	-0.802128	-0.318271	1.1204	3	0.689248	TGGT1_202090	0.267169	1.0172	3.24728	hypothetical protein
TGGT1_202140	-1.08905	0.212156	0.876898	3	0.457024	TGGT1_202140	0.147908	1.67976	2.46232	enoyl-CoA hydratase/isomerase family protein
TGGT1_202230	-0.0270808	-0.986185	1.01327	3	0.320721	TGGT1_202230	17.9673	15.836	20.2791	histone deacetylase HDAC5
TGGT1_202400	-1.06068	0.135091	0.925588	3	0.502913	TGGT1_202400	0.0112312	0.228607	0.372309	calcium binding egf domain-containing protein
TGGT1_202550	-0.779244	-0.348338	1.12758	3	0.656914	TGGT1_202550	15.2331	17.124	23.6006	NLI interacting factor family phosphatase
TGGT1_202580	-1.04553	0.0983173	0.94721	3	0.527493	TGGT1_202580	5.599	10.162	13.5484	ATPase, AAA family protein
TGGT1_202880	-1.0353	0.0748083	0.960495	3	0.544366	TGGT1_202880	15.3631	21.504	26.4034	carrier superfamily protein
TGGT1_203135	-1.10525	0.263098	0.842147	3	0.429811	TGGT1_203135	0.0144547	0.22522	0.314411	dynein heavy chain family protein
TGGT1_203230	-0.923194	-0.139056	1.06225	3	0.768549	TGGT1_203230	2.07076	5.3602	10.3997	hypothetical protein
TGGT1_203250	-1.00321	0.00645434	0.996757	3	0.600002	TGGT1_203250	0.321116	1.35386	2.3668	hypothetical protein
TGGT1_203290	-0.94373	-0.104356	1.04809	3	0.721222	TGGT1_203290	149.228	201.711	273.769	hypothetical protein
TGGT1_203330	-0.873109	-0.217862	1.09097	3	0.813116	TGGT1_203330	0.220163	0.589757	1.32801	hypothetical protein
TGGT1_203358	-0.609042	-0.545068	1.15411	3	0.510051	TGGT1_203358	42.1237	42.7181	58.5056	hypothetical protein
TGGT1_203362	-1.03921	0.0836773	0.955532	3	0.537884	TGGT1_203362	21.8839	27.3083	31.5199	hypothetical protein
TGGT1_203470	-0.114515	-0.937813	1.05233	3	0.340138	TGGT1_203470	16.6455	13.9375	20.4835	hypothetical protein
TGGT1_203570	-0.967873	-0.0614225	1.0293	3	0.668568	TGGT1_203570	0.0546148	0.3626	0.733195	acyltransferase domain-containing protein
TGGT1_203682	-0.177233	-0.899534	1.07677	3	0.354988	TGGT1_203682	1.04731	0.451369	2.08195	hypothetical protein
TGGT1_203688	-0.400991	-0.737271	1.13826	3	0.418678	TGGT1_203688	0.132136	0	0.736963	hypothetical protein
TGGT1_203720	-1.10364	0.257748	0.845895	3	0.432576	TGGT1_203720	4.31931	18.3081	24.3515	vitamin k epoxide reductase family protein
TGGT1_203740	-1.12392	0.332624	0.7913	3	0.395456	TGGT1_203740	28.6756	47.7094	53.7033	hypothetical protein
TGGT1_203770	-0.735411	-0.403254	1.13866	3	0.606461	TGGT1_203770	0.233955	0.664174	2.66131	hypothetical protein
TGGT1_203810	-0.791606	-0.332222	1.12383	3	0.673779	TGGT1_203810	79.9494	89.7881	120.972	kelch repeat-containing protein
TGGT1_204000	-0.669311	-0.480216	1.14953	3	0.549522	TGGT1_204000	0.999507	1.36708	4.53507	hypothetical protein
TGGT1_204010	-0.839001	-0.267564	1.10657	3	0.752392	TGGT1_204010	0.984671	2.80478	7.18157	hypothetical protein
TGGT1_204040	-0.937253	-0.115469	1.05272	3	0.736074	TGGT1_204040	24.9804	29.4247	35.7423	hypothetical protein
TGGT1_204070	-0.448947	-0.696849	1.1458	3	0.435774	TGGT1_204070	56.0692	52.07	81.7958	YT521-B family protein
TGGT1_204280	-0.0316481	-0.9838	1.01545	3	0.321706	TGGT1_204280	49.2984	42.9322	56.2994	putative cell-cycle-associated protein kinase DYRK
TGGT1_204440	-0.71122	-0.432188	1.14341	3	0.583473	TGGT1_204440	5.54257	6.21835	10.0342	cyclic nucleotide-binding domain-containing protein
TGGT1_204460	-0.697392	-0.448319	1.14571	3	0.571535	TGGT1_204460	0.0428298	0.239687	1.49954	putative hydroxymethylglutaryl-CoA lyase
TGGT1_204500	-1.04513	0.0973952	0.947739	3	0.528137	TGGT1_204500	11.9609	17.3564	21.3721	hypothetical protein
TGGT1_204520	-0.615214	-0.53864	1.15385	3	0.513696	TGGT1_204520	16.132	16.5841	26.5757	hypothetical protein
TGGT1_205000	-0.636597	-0.516002	1.1526	3	0.526971	TGGT1_205000	29.9403	30.8	42.6961	phosphoglycerate mutase family protein
TGGT1_205050	-0.973916	-0.0502708	1.02419	3	0.656156	TGGT1_205050	3.1739	5.28979	7.75115	hypothetical protein
TGGT1_205140	-0.8582	-0.239944	1.09814	3	0.788941	TGGT1_205140	0.0224293	0.119756	0.330399	hypothetical protein
TGGT1_205150	-0.0280758	-0.985666	1.01374	3	0.320936	TGGT1_205150	11.6193	10.1035	13.2684	ACR, YagE family COG1723 domain-containing protein
TGGT1_205200	-0.67086	-0.478486	1.14935	3	0.550666	TGGT1_205200	23.7369	25.0011	35.6987	hypothetical protein
TGGT1_205265	-1.02089	0.0431715	0.977715	3	0.568767	TGGT1_205265	0.940953	2.24506	3.39043	transporter, cation channel family protein
TGGT1_205410	-1.1136	0.292386	0.821217	3	0.415005	TGGT1_205410	7.01832	9.75806	10.7886	RNA pseudouridine synthase superfamily protein
TGGT1_205430	-0.758181	-0.375145	1.13333	3	0.631038	TGGT1_205430	0.0110308	0.144328	0.669276	isovaleryl-CoA dehydrogenase
TGGT1_205500	-0.678653	-0.46973	1.14838	3	0.556542	TGGT1_205500	51.613	56.234	92.0234	hypothetical protein
TGGT1_205520	-0.800676	-0.320209	1.12089	3	0.687049	TGGT1_205520	1.41164	4.08	12.0834	hypothetical protein
TGGT1_205540	-0.657848	-0.49292	1.15077	3	0.541278	TGGT1_205540	31.4473	32.697	45.151	DEAD/DEAH box helicase domain-containing protein
TGGT1_205570	-0.874633	-0.215572	1.0902	3	0.814971	TGGT1_205570	20.8064	24.3611	31.404	hypothetical protein
TGGT1_205590	-0.806009	-0.313069	1.11908	3	0.695232	TGGT1_205590	0.184906	0.394707	1.00424	hypothetical protein
TGGT1_206550	-1.00981	0.0199078	0.989897	3	0.588153	TGGT1_206550	0.494467	1.45391	2.3577	hypothetical protein
TGGT1_206570	-1.1254	0.338856	0.786544	3	0.392498	TGGT1_206570	0.0509046	0.301023	0.377495	putative kinesin
TGGT1_206620	-0.46186	-0.685593	1.14745	3	0.440685	TGGT1_206620	0.0065273	0	0.0534782	hypothetical protein
TGGT1_206650	-0.936839	-0.116173	1.05301	3	0.737029	TGGT1_206650	0.616883	1.67656	3.18626	zinc finger, c2h2 type domain-containing protein
TGGT1_207160	-1.06968	0.158216	0.911461	3	0.488428	TGGT1_207160	0.111958	1.47841	2.31665	SAG-related sequence SRS49D
TGGT1_207230	-0.97165	-0.0544728	1.02612	3	0.660774	TGGT1_207230	20.6566	24.9122	29.926	hypothetical protein
TGGT1_207400	-0.321786	-0.799493	1.12128	3	0.393637	TGGT1_207400	32.597	29.134	43.0578	hypothetical protein
TGGT1_207410	-1.01176	0.0239593	0.987805	3	0.58468	TGGT1_207410	0.0995863	0.294961	0.476776	tetratricopeptide repeat-containing protein
TGGT1_207450	-0.991008	-0.0177487	1.00876	3	0.622646	TGGT1_207450	51.0025	62.2643	74.1421	DNA segment, Chr 10, Wayne State University 52, expressed family protein
TGGT1_207470	-1.03257	0.068692	0.963883	3	0.548923	TGGT1_207470	3.059	5.51008	7.50249	hypothetical protein
TGGT1_207480	-1.11207	0.286814	0.825254	3	0.417782	TGGT1_207480	7.39802	11.1241	12.5583	GCC2 and GCC3 domain-containing protein
TGGT1_207600	-0.771951	-0.35771	1.12966	3	0.647572	TGGT1_207600	17.1098	20.2901	31.7091	tubulin/FtsZ family, GTPase domain-containing protein
TGGT1_207650	-0.898998	-0.178077	1.07708	3	0.814874	TGGT1_207650	0.396244	1.00791	2.07284	OTU family cysteine protease
TGGT1_207865	-0.942518	-0.106448	1.04897	3	0.723984	TGGT1_207865	0.169311	0.824589	1.73016	GCC2 and GCC3 domain-containing protein
TGGT1_207875	-1.04495	0.0969755	0.947979	3	0.52843	TGGT1_207875	0.475833	1.59737	2.43318	GCC2 and GCC3 domain-containing protein
TGGT1_207920	-1.08673	0.205327	0.8814	3	0.460837	TGGT1_207920	22.592	32.3928	37.5211	hypothetical protein
TGGT1_207965	-0.563714	-0.59088	1.15459	3	0.485466	TGGT1_207965	0.0334857	0.0133289	1.30844	hypothetical protein
TGGT1_208020	-0.589117	-0.565503	1.15462	3	0.498796	TGGT1_208020	0.688268	0.802595	9.13077	AP2 domain transcription factor AP2Ib-1
TGGT1_208200	-0.537797	-0.61602	1.15382	3	0.472883	TGGT1_208200	29.7625	28.9895	46.4786	PHD-finger domain-containing protein
TGGT1_208310	-0.751168	-0.383896	1.13506	3	0.623126	TGGT1_208310	29.7219	33.5043	49.1471	hypothetical protein
TGGT1_208320	-0.990667	-0.0184123	1.00908	3	0.623292	TGGT1_208320	21.7478	28.1649	34.9466	polynucleotide kinase 3 phosphatase
TGGT1_208490	-0.238848	-0.858949	1.0978	3	0.370579	TGGT1_208490	27.4875	24.1055	34.7776	hypothetical protein
TGGT1_208730	-0.83372	-0.27501	1.10873	3	0.742527	TGGT1_208730	16.6757	23.9206	41.8638	putative microneme protein
TGGT1_208740	-0.73365	-0.405392	1.13904	3	0.604686	TGGT1_208740	14.2449	24.5669	73.1312	putative microneme protein
TGGT1_208800	-0.775725	-0.352872	1.1286	3	0.652353	TGGT1_208800	79.8038	86.0675	108.012	mediator complex subunit MED18
TGGT1_208810	-0.962798	-0.0706562	1.03345	3	0.67923	TGGT1_208810	0.347774	0.802422	1.36509	hypothetical protein
TGGT1_209480	-0.909896	-0.160737	1.07063	3	0.797119	TGGT1_209480	0	0.0745548	0.197098	hypothetical protein
TGGT1_209485	-1.03077	0.0646875	0.966086	3	0.551947	TGGT1_209485	0.0340456	0.397097	0.695834	hypothetical protein
TGGT1_209810	-0.578138	-0.576562	1.1547	3	0.492904	TGGT1_209810	0.749737	0.750763	1.87681	hypothetical protein
TGGT1_210210	-0.172931	-0.902256	1.07519	3	0.353939	TGGT1_210210	0.0104304	0	0.0282804	hypothetical protein
TGGT1_210230	-1.06036	0.134303	0.926062	3	0.503419	TGGT1_210230	31.6429	38.2773	42.6742	hypothetical protein
TGGT1_210235	-1.08158	0.190579	0.890997	3	0.469224	TGGT1_210235	0.257204	1.29383	1.86457	hypothetical protein
TGGT1_210245	-1.10537	0.26353	0.841844	3	0.429589	TGGT1_210245	0.274948	1.29441	1.7251	hypothetical protein
TGGT1_210310	-0.518078	-0.634659	1.15274	3	0.463908	TGGT1_210310	10.0142	9.64653	15.2836	hypothetical protein
TGGT1_210400	-1.0604	0.134396	0.926006	3	0.503359	TGGT1_210400	0.411448	0.707894	0.904304	hypothetical protein
TGGT1_210478	-1.02839	0.059436	0.968956	3	0.555961	TGGT1_210478	0.649505	0.988627	1.27216	hypothetical protein
TGGT1_210482	-0.933119	-0.12248	1.0556	3	0.745642	TGGT1_210482	1.40817	1.80942	2.39254	hypothetical protein
TGGT1_210682	-0.632043	-0.520872	1.15292	3	0.524055	TGGT1_210682	4.21424	5.55313	25.7115	hypothetical protein
TGGT1_210800	-0.880599	-0.206545	1.08714	3	0.820478	TGGT1_210800	29.92	34.367	42.9019	putative activator of hsp90 ATPase
TGGT1_210990	-1.04525	0.0976664	0.947583	3	0.527947	TGGT1_210990	0.0492373	0.340719	0.557476	hypothetical protein
TGGT1_211270	-0.668091	-0.481578	1.14967	3	0.548625	TGGT1_211270	11.8384	13.3769	26.8323	sushi domain (scr repeat) domain-containing protein
TGGT1_211370	-1.07362	0.168699	0.90492	3	0.482079	TGGT1_211370	0.0317913	0.492717	0.765869	tetratricopeptide repeat-containing protein
TGGT1_211385	-1.03288	0.0693687	0.96351	3	0.548416	TGGT1_211385	0.0621704	0.323108	0.53478	hypothetical protein
TGGT1_211910	-0.642774	-0.509354	1.15213	3	0.531007	TGGT1_211910	0.00429855	0.022115	0.243983	putative kinesin-related protein 3A
TGGT1_212030	-0.607768	-0.546389	1.15416	3	0.509308	TGGT1_212030	0.0313811	0.0705616	1.15607	hypothetical protein
TGGT1_212045	-1.0413	0.0884915	0.952813	3	0.534426	TGGT1_212045	0.22414	0.792655	1.22758	hypothetical protein
TGGT1_212075	-0.827339	-0.283921	1.11126	3	0.730935	TGGT1_212075	0.0890347	0.216625	0.544203	hypothetical protein
TGGT1_212110	-0.972475	-0.0529466	1.02542	3	0.659089	TGGT1_212110	7.05068	8.16848	9.47938	histone lysine demethylase JMJD5
TGGT1_212160	-0.691778	-0.454787	1.14657	3	0.566908	TGGT1_212160	19.3696	20.9176	31.3776	hypothetical protein
TGGT1_212275	-0.984755	-0.0298225	1.01458	3	0.634645	TGGT1_212275	1.22722	3.08529	5.11743	hypothetical protein
TGGT1_212740	-0.651941	-0.499396	1.15134	3	0.537179	TGGT1_212740	0.0204786	0.0671799	0.57255	aromatic amino acid hydrolase AAH2
TGGT1_212840	-0.87867	-0.209475	1.08814	3	0.819033	TGGT1_212840	23.5456	29.3222	40.5236	HIT zinc finger protein
TGGT1_212920	-0.940708	-0.109561	1.05027	3	0.728124	TGGT1_212920	63.5398	76.0047	93.399	hypothetical protein
TGGT1_213255	-1.00706	0.0142701	0.992789	3	0.593059	TGGT1_213255	4.47422	7.32983	10.0657	hypothetical protein
TGGT1_213430	-0.57735	-0.57735	1.1547	3	0.492489	TGGT1_213430	0	0	0.235489	hypothetical protein
TGGT1_213460	-0.999454	-0.00109119	1.00055	3	0.606871	TGGT1_213460	1.13799	3.76354	6.3977	hypothetical protein
TGGT1_213480	-0.916792	-0.149567	1.06636	3	0.782842	TGGT1_213480	2.87463	5.72456	10.2412	hypothetical protein
TGGT1_213700	-1.05097	0.111244	0.939726	3	0.518617	TGGT1_213700	3.89947	5.9771	7.45813	hypothetical protein
TGGT1_213740	-0.641288	-0.510959	1.15225	3	0.530027	TGGT1_213740	27.0696	28.0564	40.6503	hypothetical protein
TGGT1_214180	-0.153405	-0.914433	1.06784	3	0.349239	TGGT1_214180	86.1539	72.693	107.755	ENTH domain-containing protein
TGGT1_214310	-1.03666	0.0778763	0.958785	3	0.542107	TGGT1_214310	27.6185	34.7643	40.4122	hypothetical protein
TGGT1_214330	-1.04589	0.0991727	0.946719	3	0.526897	TGGT1_214330	15.0571	19.687	23.114	DnaJ domain-containing protein
TGGT1_214510	-0.743636	-0.393201	1.13684	3	0.614976	TGGT1_214510	0.553775	0.7865	1.80261	hypothetical protein
TGGT1_214580	-1.13768	0.397769	0.73991	3	0.365252	TGGT1_214580	4.8992	22.241	26.1052	tetratricopeptide repeat-containing protein
TGGT1_214835	-0.820576	-0.293268	1.11384	3	0.719094	TGGT1_214835	66.0082	82.2899	125.737	hypothetical protein
TGGT1_214840	-0.399578	-0.738429	1.13801	3	0.418199	TGGT1_214840	87.2447	79.84	120.845	AP2 domain transcription factor AP2X-7
TGGT1_214850	-1.05345	0.117228	0.936219	3	0.514598	TGGT1_214850	15.5075	19.2352	21.843	putative 1-deoxy-D-xylulose 5-phosphate reductoisomerase
TGGT1_214860	-1.11217	0.287176	0.824992	3	0.417601	TGGT1_214860	12.6103	17.5653	19.4697	hypothetical protein
TGGT1_214920	-0.827619	-0.283532	1.11115	3	0.731435	TGGT1_214920	11.8045	13.085	16.3672	putative GPI-anchored wall transfer protein GWT1
TGGT1_215320	-0.840419	-0.265554	1.10597	3	0.755075	TGGT1_215320	0.0205291	0.116921	0.346894	hypothetical protein
TGGT1_215340	-0.825645	-0.286272	1.11192	3	0.727925	TGGT1_215340	0.757102	1.32869	2.81037	AP2 domain transcription factor AP2X-10
TGGT1_215343	-1.08004	0.186275	0.893765	3	0.471712	TGGT1_215343	0.854109	1.72189	2.20672	hypothetical protein
TGGT1_215440	-0.118426	-0.935514	1.05394	3	0.341038	TGGT1_215440	54.6204	48.3844	63.5678	WWE domain-containing protein
TGGT1_215480	-0.81782	-0.297049	1.11487	3	0.714406	TGGT1_215480	23.7005	30.525	49.0277	Adenosine/AMP deaminase domain-containing protein
TGGT1_215540	-1.07042	0.160173	0.910246	3	0.487233	TGGT1_215540	1.6889	7.04151	10.3041	hypothetical protein
TGGT1_215670	-0.81352	-0.302915	1.11644	3	0.707255	TGGT1_215670	0.014931	0.112588	0.384048	cAMP-dependent protein kinase
TGGT1_215890	-1.00031	0.000610481	0.999695	3	0.605307	TGGT1_215890	20.9886	24.9836	28.9714	hypothetical protein
TGGT1_215910	-0.526185	-0.627046	1.15323	3	0.467539	TGGT1_215910	52.4747	51.2212	73.3457	hypothetical protein
TGGT1_215920	-0.767029	-0.363981	1.13101	3	0.641502	TGGT1_215920	20.8256	22.5802	29.0882	hypothetical protein
TGGT1_216053	-1.12874	0.353503	0.775234	3	0.38561	TGGT1_216053	0	0.120133	0.154314	hypothetical protein
TGGT1_216140	-0.949179	-0.0948788	1.04406	3	0.708927	TGGT1_216140	3.64535	10.0127	18.5016	tetratricopeptide repeat-containing protein
TGGT1_216160	-0.625606	-0.52771	1.15332	3	0.520017	TGGT1_216160	0.103742	0.16254	1.17218	hypothetical protein
TGGT1_216280	-0.839824	-0.266398	1.10622	3	0.753947	TGGT1_216280	0.0855624	0.373387	1.06236	adenylate and guanylate cyclase catalytic domain-containing protein
TGGT1_216285	-0.599723	-0.554685	1.15441	3	0.504693	TGGT1_216285	3.54813	3.64251	7.22368	hypothetical protein
TGGT1_216400	-0.927619	-0.131708	1.05933	3	0.758385	TGGT1_216400	0	0.0600091	0.14981	meiotic recombination protein DMC1 family protein
TGGT1_216435	-0.686146	-0.46123	1.14738	3	0.562385	TGGT1_216435	60.3128	64.1248	91.3879	hypothetical protein
TGGT1_216470	-1.08122	0.189589	0.891634	3	0.469794	TGGT1_216470	16.4847	20.9658	23.4413	hypothetical protein
TGGT1_216490	-1.13767	0.39771	0.739958	3	0.365279	TGGT1_216490	24.3425	34.0407	36.2025	hypothetical protein
TGGT1_216530	-0.0988091	-0.946928	1.04574	3	0.336552	TGGT1_216530	24.9081	21.9037	28.9626	ribosome recycling factor protein
TGGT1_216610	-0.898474	-0.178902	1.07738	3	0.815511	TGGT1_216610	2.45153	3.375	4.98728	ribosomal RNA large subunit methyltransferase J protein
TGGT1_216710	-0.779018	-0.348629	1.12765	3	0.656619	TGGT1_216710	1.24034	2.35334	6.17106	transporter, major facilitator family protein
TGGT1_216740A	-0.732177	-0.407176	1.13935	3	0.603216	TGGT1_216740A	11.9875	12.8922	17.1976	riboflavin kinase
TGGT1_216760	-0.856355	-0.242637	1.09899	3	0.785506	TGGT1_216760	11.1243	13.8273	19.7362	RNA pseudouridine synthase superfamily protein
TGGT1_216830	-1.04808	0.10435	0.943733	3	0.523317	TGGT1_216830	10.0453	12.6675	14.5775	DTW domain-containing protein
TGGT1_216980	-0.805453	-0.313816	1.11927	3	0.694365	TGGT1_216980	22.9261	25.1399	31.5928	WDR8 protein isoform 3 family protein
TGGT1_217050	-0.144339	-0.919987	1.06433	3	0.347087	TGGT1_217050	59.0763	51.9694	70.1508	ADA2-A transcriptional co-activator SAGA component
TGGT1_217350	-0.0717298	-0.962204	1.03393	3	0.330477	TGGT1_217350	15.6278	13.9234	17.7441	putative methyltransferase MTA70
TGGT1_217370	-0.634489	-0.51826	1.15275	3	0.525615	TGGT1_217370	0	0.0149229	0.229467	hypothetical protein
TGGT1_217555	-0.828128	-0.282824	1.11095	3	0.732347	TGGT1_217555	164.001	182.447	229.597	hypothetical protein
TGGT1_217710	-0.57735	-0.57735	1.1547	3	0.492489	TGGT1_217710	0	0	0.198442	DnaJ domain-containing protein
TGGT1_217720	-0.328392	-0.794511	1.1229	3	0.395598	TGGT1_217720	29.1515	25.5516	40.3599	hypothetical protein
TGGT1_217850	-0.965489	-0.0657754	1.03126	3	0.67355	TGGT1_217850	9.63386	12.8777	16.833	Sucrose-6F-phosphate phosphohydrolase
TGGT1_217860	-1.10047	0.247376	0.853094	3	0.437995	TGGT1_217860	0.144764	0.867894	1.19287	hypothetical protein
TGGT1_217930	-0.928812	-0.129716	1.05853	3	0.755626	TGGT1_217930	1.48463	3.76844	7.16442	hypothetical protein
TGGT1_218192	-0.789916	-0.334442	1.12436	3	0.671394	TGGT1_218192	0.74347	1.1961	2.64579	hypothetical protein
TGGT1_218250	-0.890276	-0.191696	1.08197	3	0.822003	TGGT1_218250	43.8717	49.7273	60.4032	TAP42 family protein
TGGT1_218340	-0.986352	-0.0267581	1.01311	3	0.631552	TGGT1_218340	0.111969	0.809332	1.56503	hypothetical protein
TGGT1_218350	-0.802006	-0.318434	1.12044	3	0.689064	TGGT1_218350	0.0995011	0.269698	0.77612	hypothetical protein
TGGT1_218470	-0.992601	-0.0146369	1.00724	3	0.619632	TGGT1_218470	0.0655239	0.338959	0.624671	putative protein disulfide-isomerase
TGGT1_218550	-0.415263	-0.725464	1.14073	3	0.423591	TGGT1_218550	100.288	87.977	162.041	PIK3R4 kinase-related protein
TGGT1_218750	-1.06184	0.138028	0.923816	3	0.501034	TGGT1_218750	6.42638	11.056	14.088	hypothetical protein
TGGT1_218770	-0.904117	-0.169978	1.0741	3	0.8075	TGGT1_218770	10.3398	11.6978	13.999	carrier superfamily protein
TGGT1_218830	-0.238621	-0.859104	1.09773	3	0.370519	TGGT1_218830	21.9949	19.7333	26.8657	hypothetical protein
TGGT1_218890	-1.12528	0.338356	0.786927	3	0.392735	TGGT1_218890	0.0522478	0.646795	0.829009	hypothetical protein
TGGT1_218930	-0.700424	-0.444807	1.14523	3	0.574085	TGGT1_218930	0.0274466	0.0857297	0.448274	BTB/POZ domain-containing protein
TGGT1_218950	-0.51716	-0.635517	1.15268	3	0.463502	TGGT1_218950	19.6332	18.9707	28.9804	hypothetical protein
TGGT1_219180	-0.995513	-0.00891346	1.00443	3	0.61417	TGGT1_219180	17.4341	20.4747	23.5976	acetyltransferase, GNAT family protein
TGGT1_219210	-1.08865	0.210975	0.877679	3	0.45768	TGGT1_219210	27.2236	36.8058	41.7214	ankyrin repeat-containing protein
TGGT1_219218	-0.974342	-0.0494781	1.02382	3	0.655293	TGGT1_219218	0.544149	1.27759	2.12874	hypothetical protein
TGGT1_219300	-0.696775	-0.449032	1.14581	3	0.571021	TGGT1_219300	26.701	27.9795	36.2097	ran binding protein
TGGT1_219348	-0.831555	-0.278043	1.1096	3	0.738552	TGGT1_219348	0.392816	1.30554	3.59371	SAG-related sequence SRS55M
TGGT1_219370	-1.12233	0.326059	0.796274	3	0.398591	TGGT1_219370	0.320899	1.17367	1.45052	hypothetical protein
TGGT1_219610	-0.795671	-0.326858	1.12253	3	0.679629	TGGT1_219610	0.689658	1.55994	4.25052	hypothetical protein
TGGT1_219640	-0.646408	-0.50542	1.15183	3	0.533427	TGGT1_219640	17.5293	18.734	32.8954	hypothetical protein
TGGT1_219738	-0.497371	-0.653792	1.15116	3	0.454976	TGGT1_219738	19.4208	18.6071	27.9967	hypothetical protein
TGGT1_219828	-1.12794	0.349947	0.777997	3	0.387274	TGGT1_219828	0.152854	2.54877	3.24271	HMG (high mobility group) box domain-containing protein
TGGT1_220230A	-0.488241	-0.662089	1.15033	3	0.451184	TGGT1_220230A	10.7246	10.2087	15.5866	leucine rich repeat-containing protein
TGGT1_220230B	-0.744045	-0.392698	1.13674	3	0.61541	TGGT1_220230B	16.7607	18.2402	24.6805	leucine rich repeat-containing protein
TGGT1_220260	-0.48166	-0.668017	1.14968	3	0.448503	TGGT1_220260	12.7423	12.2452	17.094	hypothetical protein
TGGT1_220340	-1.12837	0.35183	0.776536	3	0.386392	TGGT1_220340	0.310987	1.02088	1.22457	hypothetical protein
TGGT1_220560	-0.847889	-0.254888	1.10278	3	0.769362	TGGT1_220560	0.366789	0.94806	2.27887	hypothetical protein
TGGT1_220585	-1.04693	0.101628	0.945306	3	0.525194	TGGT1_220585	3.4395	7.20616	9.97297	hypothetical protein
TGGT1_220730	-1.12645	0.343361	0.783085	3	0.39037	TGGT1_220730	78.8399	133.975	150.47	hypothetical protein
TGGT1_221220	-1.11951	0.314755	0.804754	3	0.404037	TGGT1_221220	0.658205	2.38877	2.98	hypothetical protein
TGGT1_221295	-0.957263	-0.080596	1.03786	3	0.691111	TGGT1_221295	48.1202	56.769	67.8031	hypothetical protein
TGGT1_221420	-1.118	0.308875	0.809122	3	0.406894	TGGT1_221420	0.506521	1.80616	2.2618	putative Chromosome-associated kinesin KLP1
TGGT1_221540	-0.709692	-0.433984	1.14368	3	0.582115	TGGT1_221540	14.0874	15.4372	23.161	hypothetical protein
TGGT1_221550	-1.03134	0.0659428	0.965397	3	0.550996	TGGT1_221550	0.0102696	0.25531	0.456172	CMGC kinase, MAPK family, MEK kinase-related (incomplete catalytic triad)
TGGT1_221630	-0.861828	-0.234623	1.09645	3	0.795519	TGGT1_221630	9.83726	13.1657	20.2294	hypothetical protein
TGGT1_221665	-1.00934	0.0189408	0.990395	3	0.588989	TGGT1_221665	0.164083	0.896945	1.58931	hypothetical protein
TGGT1_221830	-1.13674	0.392656	0.744079	3	0.367573	TGGT1_221830	0.324361	2.16769	2.59125	subtilisin SUB12
TGGT1_221840	-0.700712	-0.444472	1.14518	3	0.57433	TGGT1_221840	0.0783208	0.595889	3.80678	hypothetical protein
TGGT1_221930	-1.04785	0.103796	0.944054	3	0.523698	TGGT1_221930	0	0.163803	0.283315	hypothetical protein
TGGT1_222000	-1.11722	0.305882	0.811334	3	0.408355	TGGT1_222000	34.1098	42.6243	45.6484	brix domain-containing protein
TGGT1_222060	-1.06836	0.154763	0.913596	3	0.490547	TGGT1_222060	5.34553	8.75026	10.8626	hypothetical protein
TGGT1_222305	-0.728609	-0.411483	1.14009	3	0.599701	TGGT1_222305	0.599471	0.969085	2.77746	hypothetical protein
TGGT1_222340	-0.804729	-0.314789	1.11952	3	0.693241	TGGT1_222340	2.40099	3.44421	6.49824	NOL1/NOP2/sun family protein
TGGT1_222390	-1.10895	0.27579	0.833164	3	0.423328	TGGT1_222390	16.9405	25.6711	29.1852	hypothetical protein
TGGT1_222420	-1.13347	0.375855	0.757614	3	0.375252	TGGT1_222420	0.928118	4.80633	5.78725	hypothetical protein
TGGT1_222700	-1.07542	0.173572	0.901852	3	0.479171	TGGT1_222700	0.0398527	0.151763	0.217018	hypothetical protein
TGGT1_222940	-1.10176	0.251561	0.8502	3	0.435799	TGGT1_222940	1.0253	2.02225	2.46325	hypothetical protein
TGGT1_222980	-1.0713	0.162518	0.908787	3	0.485807	TGGT1_222980	0	0.193803	0.311023	hypothetical protein
TGGT1_223030	-0.803229	-0.316799	1.12003	3	0.69093	TGGT1_223030	0.00257839	0.0291948	0.107815	tetratricopeptide repeat-containing protein
TGGT1_223270	-0.823087	-0.289809	1.1129	3	0.723435	TGGT1_223270	10.247	11.4607	14.653	hypothetical protein
TGGT1_223430	-1.08505	0.200483	0.884571	3	0.463568	TGGT1_223430	3.07133	10.4105	14.3159	hypothetical protein
TGGT1_223480	-1.08116	0.189412	0.891748	3	0.469897	TGGT1_223480	0.872054	1.643	2.06915	sushi domain (scr repeat) domain-containing protein
TGGT1_223550	-0.679331	-0.468964	1.1483	3	0.557063	TGGT1_223550	20.0781	22.9003	44.5967	hypothetical protein
TGGT1_223630	-0.463048	-0.684549	1.1476	3	0.441144	TGGT1_223630	28.1105	26.6952	38.402	hypothetical protein
TGGT1_223700	-1.11835	0.310228	0.80812	3	0.406235	TGGT1_223700	0.0943944	0.359623	0.452061	F5/8 type C domain-containing protein
TGGT1_223830	-0.773268	-0.356026	1.12929	3	0.649227	TGGT1_223830	0.118257	0.215149	0.560072	fasciclin domain-containing protein
TGGT1_223855	-0.736998	-0.401323	1.13832	3	0.608073	TGGT1_223855	39.6991	43.7582	62.3758	RNA recognition motif-containing protein
TGGT1_223900	-1.01253	0.0255467	0.986982	3	0.583331	TGGT1_223900	0.472938	2.34006	4.06934	hypothetical protein
TGGT1_224010	-0.885868	-0.198493	1.08436	3	0.822549	TGGT1_224010	0.0288478	0.237761	0.627659	hypothetical protein
TGGT1_224030	-0.86327	-0.232498	1.09577	3	0.798048	TGGT1_224030	20.7547	24.9406	33.7553	hypothetical protein
TGGT1_224170	-1.04757	0.10314	0.944433	3	0.52415	TGGT1_224170	0.265909	1.68755	2.72691	SAG-related sequence SRS60A
TGGT1_224180	-1.01304	0.0266075	0.986431	3	0.582433	TGGT1_224180	0.291207	1.54899	2.7102	hypothetical protein
TGGT1_224210	-0.875461	-0.214325	1.08979	3	0.81591	TGGT1_224210	29.4091	34.7141	45.1785	hypothetical protein
TGGT1_224240	-0.0505903	-0.973745	1.02433	3	0.32582	TGGT1_224240	29.4679	25.2615	34.3657	protein phosphatase 2C domain-containing protein
TGGT1_224680	-0.729592	-0.410299	1.13989	3	0.600663	TGGT1_224680	1.09923	1.37709	2.72615	hypothetical protein
TGGT1_224720	-0.612886	-0.541069	1.15396	3	0.512312	TGGT1_224720	26.2189	26.6072	35.7704	SPOC domain-containing protein
TGGT1_224760	-0.793357	-0.329915	1.12327	3	0.676281	TGGT1_224760	2.87834	6.12031	16.2859	SAG-related sequence SRS40E
TGGT1_224830	-0.74197	-0.395246	1.13722	3	0.61322	TGGT1_224830	11.4575	12.381	16.4629	hypothetical protein
TGGT1_224850	-1.13933	0.407072	0.732262	3	0.361046	TGGT1_224850	152.218	196	205.206	putative polyadenylate binding protein
TGGT1_224860	-0.87857	-0.209627	1.0882	3	0.818948	TGGT1_224860	24.063	26.9454	32.5376	putative exosome component 2
TGGT1_224940	-0.690497	-0.456257	1.14675	3	0.565869	TGGT1_224940	11.9091	12.5237	16.7303	hypothetical protein
TGGT1_224950	-0.147355	-0.918146	1.0655	3	0.347801	TGGT1_224950	50.2485	42.1225	63.0349	calcium-dependent protein kinase CDPK5
TGGT1_224970	-0.429508	-0.713493	1.143	3	0.428639	TGGT1_224970	57.8236	53.7958	80.1269	nucleolar protein
TGGT1_225028	-0.915202	-0.152157	1.06736	3	0.786267	TGGT1_225028	0.0390042	0.343886	0.831156	putative myosin heavy chain
TGGT1_225230	-0.203671	-0.882486	1.08616	3	0.361541	TGGT1_225230	82.1432	71.8145	101.769	hypothetical protein
TGGT1_225290	-0.947818	-0.0972568	1.04507	3	0.711978	TGGT1_225290	0.380134	1.88765	3.9123	GDA1/CD39 (nucleoside phosphatase) family protein
TGGT1_225370	-0.986022	-0.0273935	1.01342	3	0.632191	TGGT1_225370	0.0195942	0.114369	0.217269	hypothetical protein
TGGT1_225400	-1.09476	0.229364	0.865391	3	0.447598	TGGT1_225400	0.154123	0.507559	0.677328	hypothetical protein
TGGT1_225413	-0.698892	-0.446583	1.14548	3	0.572793	TGGT1_225413	0.0212737	0.110141	0.67089	hypothetical protein
TGGT1_225820	-0.626302	-0.526974	1.15328	3	0.520449	TGGT1_225820	25.87	26.5871	38.7173	hypothetical protein
TGGT1_225900	-0.690897	-0.455798	1.1467	3	0.566193	TGGT1_225900	20.6839	21.6715	28.4031	hypothetical protein
TGGT1_226300	-1.03246	0.0684463	0.964018	3	0.549108	TGGT1_226300	0.0502735	0.285966	0.477698	2,4-dienoyl CoA reductase 2, peroxisomal family protein
TGGT1_226320	-0.810422	-0.307117	1.11754	3	0.702224	TGGT1_226320	26.5945	29.0072	35.8364	hypothetical protein
TGGT1_226390	-1.0465	0.100605	0.945894	3	0.525902	TGGT1_226390	12.9883	17.1197	20.1641	hypothetical protein
TGGT1_226420	-0.950159	-0.0931629	1.04332	3	0.706741	TGGT1_226420	88.0397	102.165	120.898	peptidase family M3 protein
TGGT1_226450	-0.526907	-0.626364	1.15327	3	0.467867	TGGT1_226450	0.388634	0.282595	2.18	hypothetical protein
TGGT1_226610	-0.689527	-0.457367	1.14689	3	0.565087	TGGT1_226610	0.107004	0.141166	0.377229	hypothetical protein
TGGT1_226670	-0.763136	-0.36891	1.13205	3	0.636829	TGGT1_226670	18.2684	25.104	51.1298	hypothetical protein
TGGT1_226880	-0.976576	-0.0453073	1.02188	3	0.650791	TGGT1_226880	0.0393455	0.43166	0.881235	hypothetical protein
TGGT1_226925	-0.725976	-0.414649	1.14062	3	0.597149	TGGT1_226925	0.86354	1.20722	2.92415	hypothetical protein
TGGT1_226985	-0.841507	-0.264009	1.10552	3	0.757142	TGGT1_226985	5.30229	7.26257	11.9113	hypothetical protein
TGGT1_227010	-0.883032	-0.202837	1.08587	3	0.821789	TGGT1_227010	25.4835	28.8862	35.3329	rhoptry kinase family protein ROP30
TGGT1_227050	-0.571736	-0.582947	1.15468	3	0.489561	TGGT1_227050	15.752	15.71	22.2105	ATPase/histidine kinase/DNA gyrase B/HSP90 domain-containing protein
TGGT1_227090	-0.592277	-0.562294	1.15457	3	0.500531	TGGT1_227090	0.487831	0.503855	1.42142	aspartokinase
TGGT1_227100	-0.808478	-0.309745	1.11822	3	0.699118	TGGT1_227100	0.0668557	0.508055	1.77129	hypothetical protein
TGGT1_227270	-0.178824	-0.898523	1.07735	3	0.355377	TGGT1_227270	30.3438	27.1695	35.8842	hypothetical protein
TGGT1_227390	-1.11823	0.309771	0.808458	3	0.406457	TGGT1_227390	15.6199	21.1566	23.0902	hypothetical protein
TGGT1_227430	-0.923565	-0.138442	1.06201	3	0.767702	TGGT1_227430	4.79759	12.9581	25.4355	transmembrane amino acid transporter protein
TGGT1_227450	-0.140295	-0.922444	1.06274	3	0.346133	TGGT1_227450	41.0585	37.0324	47.2511	hydrolase, NUDIX family protein
TGGT1_227615	-1.0282	0.0590105	0.969188	3	0.556289	TGGT1_227615	13.2544	20.0178	25.6799	hypothetical protein
TGGT1_227630	-1.01455	0.0297747	0.98478	3	0.579768	TGGT1_227630	7.85472	15.911	23.2783	hypothetical protein
TGGT1_227890	-0.626213	-0.527068	1.15328	3	0.520394	TGGT1_227890	16.9788	17.6128	28.3585	hypothetical protein
TGGT1_227900	-0.742823	-0.394199	1.13702	3	0.614117	TGGT1_227900	21.0655	22.9007	30.9614	AP2 domain transcription factor AP2X-1
TGGT1_228050	-0.624072	-0.529332	1.1534	3	0.519069	TGGT1_228050	0.523986	0.711607	4.04408	hypothetical protein
TGGT1_228080	-1.05564	0.122572	0.933064	3	0.511054	TGGT1_228080	23.4855	28.3703	31.7305	dihydrouridine synthase (dus) protein
TGGT1_228220	-1.04204	0.0901934	0.951848	3	0.533213	TGGT1_228220	0.0220589	0.117864	0.190773	MYND finger domain-containing protein
TGGT1_228340	-0.909089	-0.162034	1.07112	3	0.798674	TGGT1_228340	8.47857	9.6696	11.6356	hypothetical protein
TGGT1_228500	-0.897882	-0.179833	1.07771	3	0.816199	TGGT1_228500	0	0.0855773	0.235452	3'5'-cyclic nucleotide phosphodiesterase domain-containing protein
TGGT1_229005	-0.442603	-0.70232	1.14492	3	0.433413	TGGT1_229005	7.01649	6.36738	10.9842	hypothetical protein
TGGT1_229150	-1.11419	0.294555	0.819639	3	0.41393	TGGT1_229150	6.55333	9.03936	9.96598	transporter, major facilitator family protein
TGGT1_229170	-1.13856	0.402659	0.7359	3	0.363039	TGGT1_229170	0.895355	2.29419	2.59665	formate/nitrite transporter protein
TGGT1_229280	-0.678772	-0.469596	1.14837	3	0.556633	TGGT1_229280	53.7357	57.7593	88.8819	hypothetical protein
TGGT1_229320	-1.10184	0.251824	0.850018	3	0.435661	TGGT1_229320	0.276904	0.676772	0.853477	Cof family hydrolase subfamily protein
TGGT1_229390	-0.42877	-0.714118	1.14289	3	0.428373	TGGT1_229390	13.8881	12.2255	23.0457	hypothetical protein
TGGT1_229405	-1.13557	0.386507	0.749062	3	0.370374	TGGT1_229405	1.73479	4.63612	5.32721	3'5'-cyclic nucleotide phosphodiesterase domain-containing protein
TGGT1_229660	-0.711505	-0.431852	1.14336	3	0.583728	TGGT1_229660	1.30827	1.82446	4.73205	hypothetical protein
TGGT1_229750	-0.245868	-0.854134	1.1	3	0.37243	TGGT1_229750	24.3518	21.3793	30.9291	hypothetical protein
TGGT1_229915	-0.933452	-0.121917	1.05537	3	0.74487	TGGT1_229915	0	0.312108	0.764881	hypothetical protein
TGGT1_230020	-0.409053	-0.730624	1.13968	3	0.421437	TGGT1_230020	0.0171652	0	0.0998351	kinesin motor domain-containing protein
TGGT1_230030	-1.09007	0.215161	0.874906	3	0.455359	TGGT1_230030	12.1609	15.6968	17.484	WD domain, G-beta repeat-containing protein
TGGT1_230130	-1.02241	0.0464362	0.975973	3	0.56615	TGGT1_230130	0.361313	2.03677	3.49386	hypothetical protein
TGGT1_230200	-1.12269	0.327509	0.795179	3	0.397897	TGGT1_230200	1.1718	3.23313	3.89788	hypothetical protein
TGGT1_230440	-0.480576	-0.668989	1.14957	3	0.448066	TGGT1_230440	35.7764	34.3578	48.0501	CHY zinc finger domain-containing protein
TGGT1_230460	-1.00173	0.00347189	0.99826	3	0.602697	TGGT1_230460	7.6327	13.5446	19.3953	Dpy-30 motif protein
TGGT1_230500	-1.01002	0.0203603	0.989664	3	0.587763	TGGT1_230500	17.6293	22.0938	26.2935	hypothetical protein
TGGT1_230580	-0.939616	-0.111434	1.05105	3	0.730631	TGGT1_230580	21.9216	25.2272	29.8672	hypothetical protein
TGGT1_230590	-0.845591	-0.258183	1.10377	3	0.76495	TGGT1_230590	17.9087	19.8035	24.197	chitobiosyldiphosphodolichol beta-mannosyltransferase
TGGT1_230598	-0.933822	-0.121292	1.05511	3	0.744012	TGGT1_230598	0.219059	0.62558	1.21415	hypothetical protein
TGGT1_230602	-0.798023	-0.32374	1.12176	3	0.683086	TGGT1_230602	0.280991	0.543876	1.34509	hypothetical protein
TGGT1_230640	-1.06768	0.15299	0.914689	3	0.491642	TGGT1_230640	15.7992	21.1244	24.4473	hypothetical protein
TGGT1_230660	-0.97854	-0.0416204	1.02016	3	0.646866	TGGT1_230660	0.0239665	0.131936	0.254294	hypothetical protein
TGGT1_230663	-0.671434	-0.477845	1.14928	3	0.551092	TGGT1_230663	0	0.0262025	0.246436	hypothetical protein
TGGT1_230830	-1.13319	0.374468	0.758721	3	0.37589	TGGT1_230830	1.65593	3.71328	4.23763	ATPase family associated with various cellular activities (AAA) domain-containing protein
TGGT1_230905	-0.215217	-0.874869	1.09009	3	0.364465	TGGT1_230905	11.0853	8.72421	15.7574	hydrolase, alpha/beta fold family protein
TGGT1_230980	-1.0507	0.110593	0.940107	3	0.519058	TGGT1_230980	38.8182	51.9022	61.2482	myosin I
TGGT1_231010	-0.472955	-0.675792	1.14875	3	0.445021	TGGT1_231010	18.3362	17.0968	28.2447	general transcription factor IIE polypeptide 1 GTF2E1
TGGT1_231060	-0.780036	-0.347313	1.12735	3	0.657956	TGGT1_231060	0.212978	0.40849	1.07477	subtilisin SUB9
TGGT1_231090	-0.70084	-0.444324	1.14516	3	0.574438	TGGT1_231090	0.0166955	0.137955	0.889332	hypothetical protein
TGGT1_231125	-0.753996	-0.380377	1.13437	3	0.626277	TGGT1_231125	6.59657	9.07295	19.1129	hypothetical protein
TGGT1_231400A	-0.711343	-0.432043	1.14339	3	0.583583	TGGT1_231400A	0.480733	1.72541	8.74616	tubulin/FtsZ family, GTPase domain-containing protein
TGGT1_231400B	-0.677455	-0.471081	1.14854	3	0.555626	TGGT1_231400B	0.876668	2.33056	13.7407	tubulin/FtsZ family, GTPase domain-containing protein
TGGT1_231880	-0.667512	-0.482222	1.14973	3	0.548202	TGGT1_231880	0.0476953	0.256675	2.09728	hypothetical protein
TGGT1_232170	-1.13393	0.378153	0.755778	3	0.374197	TGGT1_232170	0.580048	1.33333	1.52145	hypothetical protein
TGGT1_232220	-1.04731	0.102525	0.944788	3	0.524574	TGGT1_232220	14.4095	17.7384	20.1768	SWIB/MDM2 domain-containing protein
TGGT1_232240	-1.00434	0.00874436	0.995599	3	0.59795	TGGT1_232240	5.14107	6.49373	7.81136	hypothetical protein
TGGT1_232310	-1.05194	0.113591	0.938354	3	0.517034	TGGT1_232310	21.3475	27.5873	32.0028	endonuclease/exonuclease/phosphatase family protein
TGGT1_232320	-1.09841	0.240777	0.85763	3	0.441484	TGGT1_232320	5.14278	6.3865	6.95938	hypothetical protein
TGGT1_232360	-0.0458948	-0.976262	1.02216	3	0.324795	TGGT1_232360	36.2295	31.9337	41.1611	exonuclease
TGGT1_232530	-1.01654	0.0339338	0.982601	3	0.576307	TGGT1_232530	15.7215	19.5558	23.0185	hypothetical protein
TGGT1_232580	-1.07333	0.167924	0.905407	3	0.482544	TGGT1_232580	0.375305	0.654609	0.820556	propionate-CoA ligase
TGGT1_232640	-1.06409	0.143729	0.920359	3	0.497421	TGGT1_232640	55.6115	76.5469	90.0084	RNA 2'-phosphotransferase, Tpt1/KptA family protein
TGGT1_232655	-1.04429	0.0954232	0.948868	3	0.529518	TGGT1_232655	8.65109	11.3304	13.3367	hypothetical protein
TGGT1_232770	-0.999041	-0.00191598	1.00096	3	0.607632	TGGT1_232770	0.771533	1.43535	2.103	hypothetical protein
TGGT1_233040	-0.982395	-0.0343267	1.01672	3	0.639251	TGGT1_233040	0.0271642	0.18296	0.355678	3'5'-cyclic nucleotide phosphodiesterase domain-containing protein
TGGT1_233065	-0.879365	-0.208421	1.08779	3	0.819593	TGGT1_233065	0.348284	1.3143	3.18055	3'5'-cyclic nucleotide phosphodiesterase domain-containing protein
TGGT1_233110	-0.805308	-0.314011	1.11932	3	0.69414	TGGT1_233110	69.4586	80.5396	112.868	IMP dehydrogenasa
TGGT1_233180	-1.05323	0.116707	0.936525	3	0.514945	TGGT1_233180	0.552235	1.96209	2.95002	hypothetical protein
TGGT1_233210	-1.07816	0.18105	0.897106	3	0.474759	TGGT1_233210	0.541804	2.116	3.01118	hypothetical protein
TGGT1_233300	-0.123178	-0.932705	1.05588	3	0.342137	TGGT1_233300	29.2488	24.7572	35.7906	RhoGAP domain-containing protein
TGGT1_233320	-1.07294	0.16688	0.906062	3	0.483171	TGGT1_233320	0.139401	0.5219	0.749946	hypothetical protein
TGGT1_233610	-0.575204	-0.579494	1.1547	3	0.491364	TGGT1_233610	2.07336	2.05747	8.48174	hypothetical protein
TGGT1_233770A	-0.916748	-0.149639	1.06639	3	0.782938	TGGT1_233770A	0.115381	0.346436	0.712706	calcium-translocating P-type ATPase, PMCA-type protein
TGGT1_233770B	-1.11649	0.303141	0.813354	3	0.409698	TGGT1_233770B	0.820543	2.44458	3.02825	calcium-translocating P-type ATPase, PMCA-type protein
TGGT1_233890	-0.868564	-0.224654	1.09322	3	0.806724	TGGT1_233890	25.6861	28.7171	34.9207	hypothetical protein
TGGT1_233950	-0.804411	-0.315214	1.11963	3	0.69275	TGGT1_233950	0.0182301	0.221255	0.816739	hypothetical protein
TGGT1_234570	-0.830288	-0.279814	1.1101	3	0.736244	TGGT1_234570	0.147817	0.587949	1.69926	sterol carrier protein-2 HAD-2SCP-2
TGGT1_234610	-0.627079	-0.526151	1.15323	3	0.520933	TGGT1_234610	45.4787	46.5001	63.4957	WD-40 repeat protein
TGGT1_234640	-0.649824	-0.501706	1.15153	3	0.535734	TGGT1_234640	29.1847	30.2461	42.0925	hypothetical protein
TGGT1_234980	-0.332896	-0.791093	1.12399	3	0.396948	TGGT1_234980	28.7149	25.3274	39.4856	hypothetical protein
TGGT1_235010	-1.02782	0.0581888	0.969635	3	0.556923	TGGT1_235010	0.480407	2.29821	3.82381	hypothetical protein
TGGT1_235390	-0.692657	-0.453778	1.14643	3	0.567625	TGGT1_235390	0.0516755	0.0835763	0.297274	PAN domain-containing protein
TGGT1_235460	-0.433014	-0.710517	1.14353	3	0.429904	TGGT1_235460	5.53266	4.81343	9.61873	hypothetical protein
TGGT1_235500	-1.04894	0.106383	0.942555	3	0.521923	TGGT1_235500	21.2351	35.2049	45.3156	hypothetical protein
TGGT1_235580	-0.843729	-0.260844	1.10457	3	0.761381	TGGT1_235580	0.00633685	0.117997	0.379564	hypothetical protein
TGGT1_235640	-1.04657	0.10076	0.945806	3	0.525795	TGGT1_235640	12.4499	15.2073	17.2382	formyl transferase domain-containing protein
TGGT1_235650	-1.04441	0.0957069	0.948706	3	0.529319	TGGT1_235650	0.391363	2.17376	3.50729	carrier superfamily protein
TGGT1_235875	-1.04949	0.107706	0.941788	3	0.52102	TGGT1_235875	0	0.37007	0.636808	hypothetical protein
TGGT1_236010	-1.11616	0.30189	0.814273	3	0.410312	TGGT1_236010	138.536	181.5	197.025	prenylcysteine oxidase
TGGT1_236070	-0.666703	-0.483122	1.14983	3	0.547611	TGGT1_236070	58.9628	62.3036	92.0205	pyrroline-5-carboxylate reductase
TGGT1_237045	-0.633061	-0.519786	1.15285	3	0.524702	TGGT1_237045	0.0631479	0.118985	0.943478	hypothetical protein
TGGT1_237070	-1.01418	0.028995	0.985187	3	0.580422	TGGT1_237070	0.465514	3.38989	6.07042	hypothetical protein
TGGT1_237270	-0.819202	-0.295155	1.11436	3	0.716747	TGGT1_237270	7.43167	9.1168	13.6493	hypothetical protein
TGGT1_237490	-1.10892	0.275682	0.833241	3	0.423383	TGGT1_237490	0.101756	0.99102	1.34911	centrin family protein
TGGT1_237540	-0.959662	-0.0763051	1.03597	3	0.68593	TGGT1_237540	35.6001	44.6808	56.1148	hypothetical protein
TGGT1_237585	-0.756078	-0.377778	1.13386	3	0.628631	TGGT1_237585	0.102719	0.259715	0.887051	hypothetical protein
TGGT1_237600	-1.1195	0.314715	0.804784	3	0.404056	TGGT1_237600	34.9945	44.5179	47.772	Armadillo/beta-catenin family repeat-containing protein
TGGT1_237800	-0.996534	-0.00689613	1.00343	3	0.61227	TGGT1_237800	0.703717	1.46593	2.24407	dense granule protein GRA11
TGGT1_237890	-1.14005	0.411228	0.728821	3	0.359173	TGGT1_237890	23.3063	34.8603	37.2257	calcium-dependent protein kinase CDPK4
TGGT1_237893	-0.686096	-0.461286	1.14738	3	0.562346	TGGT1_237893	0.0519498	0.246263	1.6367	hypothetical protein
TGGT1_237894	-0.94274	-0.106064	1.0488	3	0.723476	TGGT1_237894	0.131739	0.553782	1.13633	OTU family cysteine protease
TGGT1_238000	-0.888723	-0.194096	1.08282	3	0.822438	TGGT1_238000	46.1096	54.201	69.0751	peptidyl-prolyl isomerase
TGGT1_238060	-0.681706	-0.466276	1.14798	3	0.558899	TGGT1_238060	0.218132	0.490898	2.53478	EF hand domain-containing protein
TGGT1_238200	-1.034	0.071874	0.962124	3	0.546543	TGGT1_238200	0.467635	1.62345	2.5539	alpha/beta hydrolase fold domain-containing protein
TGGT1_238210	-0.62713	-0.526097	1.15323	3	0.520964	TGGT1_238210	0.213866	0.378711	3.11868	EGF family domain-containing protein
TGGT1_238220	-0.653944	-0.497205	1.15115	3	0.538558	TGGT1_238220	0.158698	0.351472	2.37879	EGF family domain-containing protein
TGGT1_238230	-1.1284	0.351969	0.776427	3	0.386327	TGGT1_238230	25.706	35.2902	38.0383	Ser/Thr phosphatase family protein
TGGT1_238260	-0.579659	-0.575039	1.1547	3	0.493708	TGGT1_238260	15.3136	15.3473	27.9828	hypothetical protein
TGGT1_238510	-1.12407	0.333213	0.790852	3	0.395176	TGGT1_238510	14.5866	18.3687	19.5564	hypothetical protein
TGGT1_239110	-1.13729	0.395622	0.741664	3	0.366226	TGGT1_239110	0	0.306864	0.376137	leucine rich repeat-containing protein
TGGT1_239130	-1.01402	0.0286457	0.985369	3	0.580715	TGGT1_239130	7.84689	10.5573	13.0443	Tyrosine kinase-like (TKL) protein
TGGT1_239400	-0.513748	-0.638696	1.15244	3	0.462001	TGGT1_239400	35.2374	33.7332	55.2964	hypothetical protein
TGGT1_239430	-0.842678	-0.262343	1.10502	3	0.759372	TGGT1_239430	0.0532594	0.16389	0.424556	EF hand domain-containing protein
TGGT1_239630	-0.789513	-0.334971	1.12448	3	0.670828	TGGT1_239630	27.2097	29.6824	37.6219	cytidine and deoxycytidylate deaminase zinc-binding region domain-containing protein
TGGT1_239700	-0.746544	-0.38962	1.13616	3	0.618081	TGGT1_239700	11.5979	12.4361	16.0195	regulator of chromosome condensation (RCC1) repeat-containing protein
TGGT1_239748	-0.885823	-0.198562	1.08439	3	0.822544	TGGT1_239748	27.337	32.2357	41.3804	hypothetical protein
TGGT1_239755	-0.837857	-0.269183	1.10704	3	0.750236	TGGT1_239755	0.0218994	0.149804	0.459341	hypothetical protein
TGGT1_239780	-0.868336	-0.224994	1.09333	3	0.806374	TGGT1_239780	42.6694	52.907	73.8858	hypothetical protein
TGGT1_240200	-1.13518	0.384514	0.75067	3	0.371285	TGGT1_240200	0.75908	2.10288	2.42665	hypothetical protein
TGGT1_240290	-1.13118	0.364779	0.7664	3	0.380363	TGGT1_240290	2.20124	5.64316	6.56722	hypothetical protein
TGGT1_240295	-1.10765	0.271264	0.836383	3	0.425628	TGGT1_240295	1.21061	3.00758	3.74404	hypothetical protein
TGGT1_240300	-0.534083	-0.619562	1.15365	3	0.471155	TGGT1_240300	11.8729	11.6534	16.2076	zinc finger domain, LSD1 subclass domain-containing protein
TGGT1_240310A	-1.09748	0.237836	0.85964	3	0.44305	TGGT1_240310A	0.462601	1.64616	2.1973	Toxoplasma gondii family E protein
TGGT1_240310B	-1.12248	0.326653	0.795826	3	0.398307	TGGT1_240310B	0.517275	1.94003	2.40066	Toxoplasma gondii family E protein
TGGT1_240340A	-0.177387	-0.899436	1.07682	3	0.355025	TGGT1_240340A	0.070222	0.0259115	0.14719	Toxoplasma gondii family E protein
TGGT1_240390	-0.933555	-0.121742	1.0553	3	0.74463	TGGT1_240390	0.172111	0.387309	0.699323	calcium-dependent protein kinase
TGGT1_240470	-1.12537	0.338735	0.786637	3	0.392556	TGGT1_240470	0.45132	1.04525	1.22695	hypothetical protein
TGGT1_240580	-0.927722	-0.131536	1.05926	3	0.758146	TGGT1_240580	0.66896	2.51826	5.28413	hypothetical protein
TGGT1_240900	-1.04853	0.105412	0.943118	3	0.522588	TGGT1_240900	15.2079	20.8572	24.9583	AP2 domain transcription factor AP2VI-2
TGGT1_240930	-0.7628	-0.369335	1.13213	3	0.636431	TGGT1_240930	0.562131	0.89117	2.14678	MoaC family protein
TGGT1_240960	-0.0442264	-0.977153	1.02138	3	0.324432	TGGT1_240960	74.7261	63.1333	87.9675	AIG2 family protein
TGGT1_241130	-1.06243	0.139522	0.922912	3	0.500083	TGGT1_241130	4.04445	8.29789	11.0701	hypothetical protein
TGGT1_241140	-0.880964	-0.205991	1.08695	3	0.820711	TGGT1_241140	15.6502	18.3854	23.6246	DEAD/DEAH box helicase domain-containing protein
TGGT1_241150	-1.06427	0.144201	0.920071	3	0.497124	TGGT1_241150	32.5131	41.7601	47.6969	hypothetical protein
TGGT1_242310	-1.1174	0.306566	0.810829	3	0.408021	TGGT1_242310	0	0.498616	0.675189	hypothetical protein
TGGT1_242570	-0.772851	-0.356559	1.12941	3	0.648702	TGGT1_242570	62.3796	69.6709	95.6972	hypothetical protein
TGGT1_242580	-0.152598	-0.91493	1.06753	3	0.349046	TGGT1_242580	22.4388	17.5171	30.3162	iron only hydrogenase large subunit, c-terminal domain-containing protein
TGGT1_242730	-0.43221	-0.711201	1.14341	3	0.429613	TGGT1_242730	51.962	48.5471	71.2478	guanylate kinase family protein
TGGT1_242780	-0.822932	-0.290023	1.11296	3	0.723166	TGGT1_242780	20.839	23.1454	29.2174	hypothetical protein
TGGT1_243240	-0.626064	-0.527225	1.15329	3	0.520302	TGGT1_243240	14.4362	14.8758	22.3503	WD domain, G-beta repeat-containing protein
TGGT1_243310	-0.43891	-0.705488	1.1444	3	0.432053	TGGT1_243310	20.9991	19.7154	28.6235	hypothetical protein
TGGT1_243330	-0.590973	-0.56362	1.15459	3	0.499813	TGGT1_243330	0.208808	0.217713	0.777089	hypothetical protein
TGGT1_243382	-1.04529	0.0977545	0.947533	3	0.527886	TGGT1_243382	1.2289	2.4032	3.27623	hypothetical protein
TGGT1_243470	-0.824688	-0.287597	1.11228	3	0.726237	TGGT1_243470	0.710763	1.73537	4.40593	hypothetical protein
TGGT1_243545	-0.0411325	-0.978799	1.01993	3	0.323759	TGGT1_243545	299.123	242.726	362.942	hypothetical protein
TGGT1_243550	-0.649309	-0.502266	1.15158	3	0.535385	TGGT1_243550	0.00950891	0.023992	0.186888	putative H-SHIPPO 1
TGGT1_243600	-0.513256	-0.639154	1.15241	3	0.461785	TGGT1_243600	51.7219	50.0057	74.4278	acetyltransferase, GNAT family protein
TGGT1_243680	-0.945717	-0.100913	1.04663	3	0.716714	TGGT1_243680	6.70066	12.1804	19.6238	dihydrodipicolinate reductase
TGGT1_243720	-0.83865	-0.268061	1.10671	3	0.75173	TGGT1_243720	1.05297	3.29876	8.70976	peroxisomal biogenesis factor PEX11
TGGT1_243740	-1.11573	0.300278	0.815456	3	0.411104	TGGT1_243740	1.53965	2.76647	3.21281	WD domain, G-beta repeat-containing protein
TGGT1_243750	-1.12941	0.356545	0.772862	3	0.38419	TGGT1_243750	12.7329	16.5387	17.605	tetratricopeptide repeat-containing protein
TGGT1_243780	-0.728693	-0.411382	1.14008	3	0.599783	TGGT1_243780	29.5585	32.009	43.9905	hypothetical protein
TGGT1_244040	-0.980202	-0.0384855	1.01869	3	0.643569	TGGT1_244040	14.5058	17.6542	21.1886	HEAT repeat-containing protein
TGGT1_244165	-0.932609	-0.123339	1.05595	3	0.746824	TGGT1_244165	24.2971	27.7471	32.7744	hypothetical protein
TGGT1_244260	-1.11094	0.282797	0.828147	3	0.419794	TGGT1_244260	8.86414	20.4968	25.0485	hypothetical protein
TGGT1_244270	-0.728069	-0.412134	1.1402	3	0.599174	TGGT1_244270	19.6349	21.4423	30.3227	ATP-binding cassette G family transporter ABCG87
TGGT1_244335	-0.975933	-0.0465108	1.02244	3	0.652083	TGGT1_244335	1.09287	3.29542	5.82864	hypothetical protein
TGGT1_244360	-1.05536	0.121902	0.933461	3	0.511495	TGGT1_244360	0.114729	0.357074	0.524137	hypothetical protein
TGGT1_244406	-0.469147	-0.679169	1.14832	3	0.44352	TGGT1_244406	1.35317	1.05979	3.61266	cysteine dioxygenase type i protein
TGGT1_244408	-0.510105	-0.642079	1.15218	3	0.460412	TGGT1_244408	17.5277	16.5865	29.3823	hypothetical protein
TGGT1_244450	-1.05454	0.119892	0.934649	3	0.512826	TGGT1_244450	9.21526	13.733	16.8672	protein phosphatase 2C domain-containing protein
TGGT1_244850	-0.905113	-0.168393	1.07351	3	0.805847	TGGT1_244850	0.0866116	0.189676	0.363414	GMC oxidoreductase
TGGT1_245485	-0.600544	-0.553841	1.15439	3	0.505158	TGGT1_245485	42.3551	43.7075	93.1736	microneme protein MIC9
TGGT1_245760	-0.829942	-0.280297	1.11024	3	0.735617	TGGT1_245760	0	0.141122	0.498142	hypothetical protein
TGGT1_245980	-0.359048	-0.770904	1.12995	3	0.404986	TGGT1_245980	28.3301	11.1303	90.5135	hypothetical protein
TGGT1_246090	-0.666307	-0.483563	1.14987	3	0.547323	TGGT1_246090	55.4679	59.4061	94.6068	hypothetical protein
TGGT1_246160	-0.952628	-0.0888185	1.04145	3	0.701261	TGGT1_246160	9.81498	13.6263	18.6132	hypothetical protein
TGGT1_246460	-0.560872	-0.593673	1.15455	3	0.484039	TGGT1_246460	28.232	28.0256	39.0272	hypothetical protein
TGGT1_246520	-0.796169	-0.326199	1.12237	3	0.680356	TGGT1_246520	15.2036	16.6775	21.2203	hypothetical protein
TGGT1_246555	-1.13599	0.388697	0.747292	3	0.369376	TGGT1_246555	0	0.160075	0.197724	hypothetical protein
TGGT1_246650	-1.02486	0.0517222	0.973135	3	0.561963	TGGT1_246650	0	0.0341959	0.0634632	DHHC zinc finger domain-containing protein
TGGT1_246770	-1.13077	0.362834	0.767932	3	0.381265	TGGT1_246770	77.0356	101.338	107.93	hypothetical protein
TGGT1_246780	-1.12284	0.328121	0.794716	3	0.397605	TGGT1_246780	15.3187	20.3212	21.9299	hypothetical protein
TGGT1_246990	-0.283171	-0.827878	1.11105	3	0.382562	TGGT1_246990	17.9214	14.9311	25.5753	hypothetical protein
TGGT1_247010	-0.651068	-0.500349	1.15142	3	0.536582	TGGT1_247010	0.157504	0.270065	1.50365	hypothetical protein
TGGT1_247250	-0.940185	-0.110458	1.05064	3	0.729323	TGGT1_247250	36.2417	48.8108	66.3996	RbAp46
TGGT1_247260	-1.06291	0.140719	0.922187	3	0.499324	TGGT1_247260	3.24319	8.3075	11.5956	hypothetical protein
TGGT1_247270	-1.08721	0.206734	0.880475	3	0.460048	TGGT1_247270	1.12028	2.82134	3.70706	hypothetical protein
TGGT1_247500	-0.828584	-0.28219	1.11077	3	0.733166	TGGT1_247500	0.0346844	0.173845	0.528618	acyl-CoA dehydrogenase, middle domain-containing protein
TGGT1_247540	-0.748851	-0.386769	1.13562	3	0.620581	TGGT1_247540	3.11184	4.6466	11.0996	ATP-binding cassette G family transporter ABCG107
[truncated: 1,357 more rows]
