# Supplementary material for: Transcriptomic and metabolomic analyses reveal the essential nature of Rab1B in Toxoplasma gondii
Source: Parasit Vectors. 2023 Nov 8;16:409. doi: 10.1186/s13071-023-06030-6 (PMC10634116; doi:10.1186/s13071-023-06030-6)
Supplement: Supplementary file 6 — Additional file 6. Differential metabolites from iRab1B 18h vs. TATi and iRab1B 24h vs. TATi comparisons based on the LC-MS/MS and GC-MS/MS methods. [file 13071_2023_6030_MOESM6_ESM.xlsx]

## Sheet: Sheet1
TableS5. The differential metabolites from iRab1B 18h vs. TATi and iRab1B 24h vs. TATi comparIsons based on the LC-MS/MS and GC-MS/MS methods.
Basic information											iRab1B_18 vs TATi comparsion				iRab1B_24 vs TATi comparsion				Expression level
name	rt(min)	mzmed	metabolites	Adduct	HMDB	KEGG	pathway_id	Pathway1	Pathway2	Pathway3	Pvalue	Log2FC	Threshold	VIP	Pvalue	Log2FC	Threshold	VIP	TATi_1	TATi_2	TATi_3	iRab1B 18_1	iRab1B 18_2	iRab1B 18_3	iRab1B 24h_1	iRab1B 24h_2	iRab1B 24h_3
11.48_103	11.48	103	1,3-Dihydroxyacetone	GCMS	HMDB0001882	C00184	tgo00561	Metabolism	Lipid metabolism	Glycerolipid metabolism	0.604411	0.111846	Up	0.668863	0.0205315	-1.44461	Down	0.986232	0.160479	0.169595	0.119368	0.14202	0.191203	0.152448	0.0801685	0.0700624	0.0148904
9.7_152	9.7	152	4-Hydroxypyridine	GCMS	-	-					0.1939	0.290709	Up	1.06586	0.0139425	0.871843	Up	1.01016	1.2255	0.782151	0.978913	1.10549	1.22776	1.32004	1.53659	2.04803	1.88079
20.91_174	20.91	174	5-Aminolevulinic acid	GCMS	HMDB0001149	C00430	tgo02010	Environmental Information Processing	Membrane transport	ABC transporters	0.905522	0.0469282	Up	0.731564	0.0286756	-2.96854	Down	0.961308	0.0457365	0.125664	0.100158	0.0969838	0.0942941	0.0892599	0.012297	0.0130043	0.00939194
27.1_129	27.1	129	cis-Gondoic acid	GCMS	HMDB0002231	C16526	tgo01040	Metabolism	Lipid metabolism	Biosynthesis of unsaturated fatty acids	0.0283425	0.213953	Up	1.51058	0.00113276	-2.15924	Down	1.08903	0.0668006	0.0762251	0.0696271	0.0804458	0.086001	0.080201	0.0149082	0.0266765	0.00602277
21.63_363	21.63	363	Citric acid	GCMS	HMDB0000094	C00158	tgo00630	Metabolism	Carbohydrate metabolism	Glyoxylate and dicarboxylate metabolism	0.156392	0.622691	Up	1.20134	0.029714	-1.59642	Down	0.958387	0.0235939	0.0445313	0.0279701	0.0644131	0.0433729	0.0401761	0.00914895	0.0128923	0.0097372
22.23_217	22.23	217	Fructose	GCMS	HMDB0000660	C02336	tgo00520	Metabolism	Carbohydrate metabolism	Amino sugar and nucleotide sugar metabolism	0.650485	-0.216059	Down	0.523584	0.0463384	0.69589	Up	0.91687	0.0659553	0.0949415	0.066885	0.0491909	0.0429274	0.103982	0.102633	0.148509	0.117838
13.63_245	13.63	245	Fumaric acid	GCMS	HMDB0000134	C00122	tgo00760	Metabolism	Metabolism of cofactors and vitamins	Nicotinate and nicotinamide metabolism	0.446016	-0.246839	Down	0.803654	0.0287088	-1.37049	Down	0.961214	0.285005	0.554493	0.438276	0.386901	0.340221	0.349711	0.162045	0.170424	0.161723
22.39_205	22.39	205	Galactose	GCMS	HMDB0000143	C00984	tgo00520	Metabolism	Carbohydrate metabolism	Amino sugar and nucleotide sugar metabolism	0.617283	0.305514	Up	0.691021	0.0204195	1.64876	Up	0.986605	0.0162097	0.0439559	0.0249933	0.053066	0.0220981	0.0300802	0.0763528	0.117113	0.0735617
17.29_174	17.29	174	gamma-Aminobutyric acid	GCMS	HMDB0000112	C00334	tgo00760	Metabolism	Metabolism of cofactors and vitamins	Nicotinate and nicotinamide metabolism	0.819755	-0.0704696	Down	0.547589	0.00931376	-3.6192	Down	1.0305	28.174	46.7326	26.2106	33.3938	32.6241	30.2789	1.6072	2.29318	4.32846
22.72_319	22.72	319	Glucose	GCMS	HMDB0000122	C00221	tgo00030	Metabolism	Carbohydrate metabolism	Pentose phosphate pathway	0.705723	-0.152849	Down	0.529891	0.0233186	1.10648	Up	0.977246	0.0327246	0.0575135	0.0365099	0.0309009	0.0309398	0.0521656	0.0765995	0.113147	0.0831681
23.15_333	23.15	333	Glucuronic acid	GCMS	HMDB0000127	C00191	tgo00562	Metabolism	Carbohydrate metabolism	Inositol phosphate metabolism	0.160365	-1.94044	Down	1.10824	0.00314301	2.33729	Up	1.06828	0.000827494	0.00397938	0.00198675	0.000114005	0.000469011	0.00118698	0.0102872	0.0136701	0.0103745
20.94_357	20.94	357	Glycerol 3-phosphoate	GCMS	HMDB0000126	C00093	tgo02010	Environmental Information Processing	Membrane transport	ABC transporters	0.812838	-0.112139	Down	0.659203	0.0306405	-3.2608	Down	0.955822	1.00707	2.75977	2.84633	2.52195	1.95175	1.6449	0.137693	0.19341	0.358835
25.13_327	25.13	327	Heptadecanoic acid	GCMS	HMDB0002259	-					0.568233	0.238885	Up	0.544043	0.0297504	-1.46994	Down	0.958286	0.0194231	0.0149658	0.0162836	0.0293488	0.0147452	0.0157037	0.0120064	0.00241082	0.0038754
8.06_174	8.06	174	Isobutylamine	GCMS	HMDB0034198	C02787					0.722995	0.220616	Up	0.665267	0.00354354	1.53881	Up	1.06506	12.386	4.5314	7.45691	7.25735	14.8083	6.33607	23.9215	25.2308	21.6684
12.34_158	12.34	158	Isoleucine	GCMS	HMDB0000172	C00407	tgo02010	Environmental Information Processing	Membrane transport	ABC transporters	0.0597162	-1.45623	Down	1.33605	0.00730858	1.5146	Up	1.04084	0.437049	1.04459	0.719369	0.33714	0.228089	0.236919	1.80596	2.49455	1.98822
22.06_285	22.06	285	Myristic acid	GCMS	HMDB0000806	C06424	tgo00061	Metabolism	Lipid metabolism	Fatty acid biosynthesis	0.0691676	0.241198	Up	1.34411	0.00213879	-0.90184	Down	1.07739	0.239004	0.260052	0.214613	0.303754	0.274835	0.26495	0.140578	0.130167	0.111214
24.96_319	24.96	319	N-Acetyl-D-glucosamine	GCMS	HMDB0000215	C00140	tgo02010	Environmental Information Processing	Membrane transport	ABC transporters	0.078747	-1.63516	Down	1.2851	0.0138928	1.51501	Up	1.01036	0.0310557	0.08371	0.0475045	0.0154122	0.0164717	0.0203564	0.12063	0.183474	0.159666
6.67_174	6.67	174	n-Propylamine	GCMS	HMDB0034006	-					0.234549	0.19756	Up	1.00501	0.0399239	0.432641	Up	0.931896	5.03315	3.57612	4.29251	4.70725	4.83773	5.25023	6.15065	5.99624	5.26668
25.72_339	25.72	339	Oleic acid	GCMS	HMDB0000207	C00712	tgo01040	Metabolism	Lipid metabolism	Biosynthesis of unsaturated fatty acids	0.580286	-0.380579	Down	0.506422	7.65951e-05	-2.34075	Down	1.11193	0.385114	0.436947	0.37912	0.455605	0.000811797	0.466245	0.0678481	0.0807375	0.0885367
8.83_218	8.83	218	Oxalic acid	GCMS	HMDB0002329	C00209	tgo00630	Metabolism	Carbohydrate metabolism	Glyoxylate and dicarboxylate metabolism	0.737396	-0.246127	Down	0.454833	0.0200451	0.605278	Up	0.987859	0.617191	0.416217	0.561102	0.00010653	0.674541	0.669774	0.765922	0.895507	0.764253
23.97_311	23.97	311	Palmitoleic acid	GCMS	HMDB0003229	C08362	tgo00061	Metabolism	Lipid metabolism	Fatty acid biosynthesis	0.893707	-0.0421302	Down	0.549104	0.0112536	-2.45962	Down	1.02149	0.0532458	0.0875905	0.0515684	0.0666511	0.0688836	0.0513325	0.0111973	0.00993249	0.0138483
18.99_192	18.99	192	Phenylalanine	GCMS	HMDB0000159	C00079	tgo02010	Environmental Information Processing	Membrane transport	ABC transporters	0.119179	-1.06716	Down	1.19006	0.0173508	1.37735	Up	0.997234	0.0889875	0.222891	0.198976	0.117354	0.0652186	0.0612359	0.363766	0.550769	0.41262
21.19_174	21.19	174	Phosphoethanolamine	GCMS	HMDB0000224	C00346	tgo00600	Metabolism	Lipid metabolism	Sphingolipid metabolism	0.0959026	0.769636	Up	1.35198	0.0454363	-3.26971	Down	0.918922	0.389081	1.09367	0.560189	1.24568	1.19894	1.03827	0.0466816	0.070818	0.0943253
8.6_116	8.6	116	Sarcosine	GCMS	HMDB0000271	C00213	tgo00330	Metabolism	Amino acid metabolism	Arginine and proline metabolism	0.0863935	0.326565	Up	1.25153	0.036025	0.47033	Up	0.941587	57.2481	43.2895	43.5692	57.97	56.9341	65.8094	62.1431	74.0808	63.4255
13.79_204	13.79	204	Serine	GCMS	HMDB0062263	C00716					0.25028	-1.84397	Down	1.0146	0.026737	1.68617	Up	0.966897	0.00534031	2.70731	1.93926	0.723055	0.00669791	0.566054	4.19238	6.17318	4.60429
22.87_319	22.87	319	Sorbitol	GCMS	HMDB0000247	C00794	tgo02010	Environmental Information Processing	Membrane transport	ABC transporters	0.331748	-0.659138	Down	0.857039	0.0288905	1.52218	Up	0.960699	0.0116491	0.00583444	0.0168172	0.0109374	0.00369476	0.00708904	0.0218665	0.0366314	0.0400227
21.36_295	21.36	295	Terephthalic acid	GCMS	HMDB0002428	C06337					0.438856	0.217307	Up	0.969309	0.0434649	2.0826	Up	0.923473	0.0348794	0.0331394	0.0210487	0.038723	0.0373831	0.0274404	0.186466	0.116311	0.0744872
14.32_291	14.32	291	Threonine	GCMS	HMDB0000167	C00188	tgo02010	Environmental Information Processing	Membrane transport	ABC transporters	0.102467	-1.2634	Down	1.23354	0.0188798	1.34534	Up	0.991834	0.0958366	0.252106	0.170895	0.103654	0.0575467	0.0549269	0.373809	0.545122	0.399383
25.74_339	25.74	339	trans-Oleic acid	GCMS	HMDB0000573	C01712					0.0330447	0.246634	Up	1.46009	7.30031e-05	-2.35732	Down	1.11212	0.385114	0.436947	0.37912	0.455605	0.503274	0.466245	0.0678481	0.0802826	0.0862839
10.64_144	10.64	144	Valine	GCMS	HMDB0000883	C00183	tgo02010	Environmental Information Processing	Membrane transport	ABC transporters	0.0865307	-1.50259	Down	1.2615	0.00851092	1.49542	Up	1.03449	0.843169	2.57846	1.9775	0.794103	0.558522	0.552834	4.58474	5.97259	4.66529
M137T47	0.78	137.071	1-Methylnicotinamide	LCMS-[M+H]+	HMDB0000699	C02918	tgo00760	Metabolism	Metabolism of cofactors and vitamins	Nicotinate and nicotinamide metabolism	0.0052829	0.982299	Up	1.43905	0.00461481	-2.28334	Down	1.125	23.4363	34.5544	23.9871	55.7053	58.4801	47.771	4.03948	4.96304	7.83747
M146T49	0.82	146.117	Acetylcholine	LCMS-[M+H]+	HMDB0000895	C01996	tgo00564	Metabolism	Lipid metabolism	Glycerophospholipid metabolism	0.563721	-0.232724	Down	0.496428	0.021306	-2.95258	Down	1.05505	1.37284	3.07103	1.92029	1.86872	1.83677	1.71058	0.198294	0.260303	0.363504
M118T48	0.81	118.086	Betaine	LCMS-[M+H]+	HMDB0000043	C00719	tgo02010	Environmental Information Processing	Membrane transport	ABC transporters	0.738209	-0.0632477	Down	0.402208	0.0091342	-1.2674	Down	1.10386	5.46808	6.68385	4.7348	5.96199	5.48146	4.71895	3.08292	1.70187	2.23007
M162T48	0.79	162.112	Carnitine	LCMS-[M+H]+	HMDB0000062	C00318					0.91501	-0.0419631	Down	0.332381	0.023188	-3.17764	Down	1.06091	6.00063	11.8106	5.88014	8.21055	7.84905	6.9526	0.721701	0.727567	1.16907
M331T764	12.73	331.284	Ceratodictyol	LCMS-[M+H]+	-	-					0.0136902	0.97366	Up	1.37362	0.0401931	1.16179	Up	1.03695	1.33845	0.752914	1.00562	1.76587	2.33355	1.98247	3.02516	1.67627	2.22757
M104T46	0.77	104.106	Choline	LCMS-[M+H]+	HMDB0000097	C00114	tgo02010	Environmental Information Processing	Membrane transport	ABC transporters	0.0487652	-1.00957	Down	1.24147	0.445762	-0.37974	Down	0.585576	32.2427	58.9679	59.6537	24.4547	24.5926	25.8862	17.8742	47.9561	50.1204
M132T50	0.83	132.076	Creatine	LCMS-[M+H]+	HMDB0000064	C00300	tgo00330	Metabolism	Amino acid metabolism	Arginine and proline metabolism	0.165419	0.573559	Up	1.02483	0.0447248	-2.16114	Down	1.02227	31.6239	66.6367	32.3047	68.9455	70.2788	55.0817	7.69516	8.06182	13.4348
M276T52	0.86	276.119	gamma-Glutamylglutamine	LCMS-[M+H]+	HMDB0011738	C05283					0.983276	0.0103146	Up	0.292012	0.0468835	-2.74872	Down	1.01707	0.267606	0.620271	0.278972	0.465329	0.407434	0.302459	0.0362214	0.0524222	0.0849638
M263T71	1.18	263.086	Glu-asp	LCMS-[M+H]+	HMDB0028815	-					0.895337	-0.0519462	Down	0.308226	0.0190187	-3.33125	Down	1.0697	1.50539	2.97493	1.59447	2.12901	2.15114	1.5798	0.169408	0.119578	0.31458
M258T48	0.79	258.109	Glycero-3-phosphocholine	LCMS-[M+H]+	HMDB0000086	C00670	tgo00565	Metabolism	Lipid metabolism	Ether lipid metabolism	0.499139	0.295838	Up	0.545839	0.0223534	-2.5847	Down	1.0476	8.40308	18.2447	13.6557	18.5887	20.2769	10.6109	0.857709	1.19677	4.66401
M156T45	0.75	156.077	Histidine	LCMS-[M+H]+	HMDB0000177	C00135	tgo02010	Environmental Information Processing	Membrane transport	ABC transporters	0.0162438	-0.987153	Down	1.36043	0.202464	1.11044	Up	0.779599	0.31287	0.440764	0.306633	0.185942	0.174633	0.1743	0.262795	0.859424	1.16702
M260T97	1.62	260.124	Hydroxyprolyl-Glutamine	LCMS-[M+H]+	HMDB0028861	-					0.606091	-0.269104	Down	0.42958	0.0319367	-4.28381	Down	1.02102	0.336523	1.02797	0.684167	0.594195	0.651067	0.454784	0.00389263	0.0324398	0.0688426
M245T422	7.03	245.148	Hydroxyprolyl-Leucine	LCMS-[M+H]+	HMDB0028867	-					0.679754	-0.205956	Down	0.330833	0.0154749	-3.88005	Down	1.07499	0.121715	0.289169	0.251352	0.245797	0.107883	0.220455	0.0113501	0.0123591	0.0212688
M124T57	0.95	124.039	Isonicotinic acid	LCMS-[M+H]+	HMDB0060665	C07446					0.0120866	-0.342683	Down	1.3814	0.104171	1.74016	Up	0.888542	1.26218	1.47636	1.32389	1.03837	1.07052	1.09463	1.50374	5.93098	6.13667
M243T493	8.22	243.088	Lumichrome	LCMS-[M+H]+	METPA0216	C01727	tgo00740	Metabolism	Metabolism of cofactors and vitamins	Riboflavin metabolism	0.116008	-1.91864	Down	1.0898	0.033102	2.60476	Up	1.06129	0.0923091	0.234082	0.0819281	0.0353549	0.0531465	0.0195006	0.443298	0.869899	1.17057
M189T44	0.73	189.16	N6,N6,N6-Trimethyllysine	LCMS-[M+H]+	-	-					0.339967	-0.311392	Down	13.1582	0.00405074	-3.77663	Down	0.703551	12.154	18.9738	12.292	12.7449	13.1582	9.08735	0.978937	0.703551	1.48569
M679T835	13.92	678.502	PC 28:0|PC 14:0_14:0	LCMS-[M+H]+	-	-					0.264687	-0.462485	Down	0.838437	0.0124946	-3.01603	Down	1.08525	7.25472	5.35844	3.49716	4.31604	4.14927	3.22651	0.864082	0.472143	0.655319
M693T846	14.11	692.521	PC 29:0|PC 14:0_15:0	LCMS-[M+H]+	-	-					0.857278	-0.0636084	Down	0.23123	0.0281885	-2.23974	Down	1.03457	1.83073	1.21628	0.839209	1.30877	1.2304	1.17943	0.455692	0.149019	0.218096
M707T860	14.33	706.534	PC 30:0|PC 14:0_16:0	LCMS-[M+H]+	-	-					0.689272	-0.0911054	Down	0.367005	0.00581777	-1.98263	Down	1.12427	34.0005	27.4776	22.0007	27.3689	28.6265	22.3748	10.3168	4.47978	6.32589
M705T839	13.99	704.516	PC 30:1|PC 14:0_16:1	LCMS-[M+H]+	-	-					0.182027	-0.480864	Down	0.960894	0.0128776	-2.00642	Down	1.08457	7.63925	5.89002	4.18023	4.75081	4.15181	3.78709	1.9936	1.04419	1.36993
M721T874	14.56	720.553	PC 31:0|PC 14:0_17:0	LCMS-[M+H]+	-	-					0.462554	-0.340273	Down	0.599047	0.0302241	-1.32797	Down	1.02035	0.748761	0.583296	0.389767	0.276494	0.644185	0.439376	0.224753	0.258135	0.202961
M719T851	14.18	718.531	PC 31:1|PC 15:0_16:1	LCMS-[M+H]+	-	-					0.183636	-0.532565	Down	0.953143	0.0192317	-1.39934	Down	1.06032	1.19663	0.947698	0.703182	0.817984	0.436051	0.714519	0.453902	0.242498	0.383095
M733T864	14.4	732.553	PC 32:1|PC 16:0_16:1	LCMS-[M+H]+	-	-					0.416577	-0.187593	Down	0.653632	0.0238498	-0.926404	Down	1.04331	19.4335	15.9393	12.2813	14.1504	14.8029	12.8903	9.24807	7.56823	8.25776
M731T854	14.24	730.535	PC 32:2|PC 16:0_16:2	LCMS-[M+H]+	-	-					0.0470348	-1.18741	Down	1.24295	0.0299439	-1.47167	Down	1.02687	3.41638	2.60938	1.7745	1.49911	1.1155	0.810413	1.21256	0.624146	0.975789
M731T844	14.07	730.536	PC 32:2|PC 16:1_16:1	LCMS-[M+H]+	-	-					0.160802	-0.639251	Down	0.992501	0.0275221	-1.76381	Down	1.03708	5.61217	3.68686	2.78641	2.77165	2.44453	2.54322	1.28592	1.00524	1.26763
M759T868	14.47	758.568	PC 34:2|PC 16:1_18:1	LCMS-[M+H]+	-	-					0.646773	-0.0422555	Down	0.367522	0.00471671	-0.748183	Down	1.14803	13.3332	11.3596	11.3435	11.3462	12.1225	11.5275	8.11023	6.23382	7.1103
M811T885	14.74	810.598	PC 38:4|PC 18:1_20:3	LCMS-[M+H]+	-	-					0.960433	-0.0225876	Down	0.271326	0.0227258	-2.23846	Down	1.04741	2.97509	2.57252	1.34215	2.03298	3.15443	1.59532	0.699183	0.376294	0.384551
M809T870	14.5	808.584	PC 38:5|PC 18:1_20:4	LCMS-[M+H]+	-	-					0.995384	-0.000981041	Down	0.316174	0.00876087	-1.23657	Down	1.10344	8.75349	8.42443	6.46102	7.65126	8.82164	7.14996	4.5194	2.40144	3.11109
M835T874	14.56	834.593	PC 40:6|PC 18:1_22:5	LCMS-[M+H]+	-	-					0.673276	-0.116816	Down	0.419712	0.00524797	-2.18981	Down	1.12205	2.51831	2.16185	1.52209	1.68644	2.30817	1.72524	0.48737	0.411611	0.460426
M833T864	14.4	832.584	PC 40:7|PC 18:2_22:5	LCMS-[M+H]+	-	-					0.704937	0.107753	Up	0.451363	0.0193305	-1.93783	Down	1.0605	2.19438	1.92025	1.12524	1.88405	2.03633	1.72582	0.65411	0.252916	0.460626
M745T780	13	744.547	PE 36:2|PE 18:1_18:1	LCMS-[M+H]+	-	-					0.0407706	-0.694849	Down	1.2646	0.0349487	-1.46729	Down	1.04143	2.51105	2.14216	2.34004	1.19642	1.99749	1.12634	1.75193	0.534917	0.242336
M229T55	0.91	229.117	Proline-hydroxyproline	LCMS-[M+H]+	HMDB0006695	-					0.0254746	-2.76719	Down	1.32038	0.132936	1.42212	Up	0.863035	0.413327	0.789038	0.386254	0.0831802	0.0757324	0.0744393	0.588409	2.15349	1.51526
M203T40	0.66	203.223	Spermine	LCMS-[M+H]+	HMDB0001256	C00750	tgo00770	Metabolism	Metabolism of cofactors and vitamins	Pantothenate and CoA biosynthesis	0.0216669	-2.64289	Down	1.35334	0.0306966	-2.28011	Down	1.1422	2.68132	3.62897	5.80691	0.639855	0.526706	0.773494	0.20184	1.02443	1.26844
M265T47	0.79	265.112	Thiamine	LCMS-[M+H]+	HMDB0000235	C00378	tgo04122	Genetic Information Processing	Folding, sorting and degradation	Sulfur relay system	0.0188297	-1.16109	Down	1.35063	0.0223962	2.79312	Up	1.06034	1.48433	1.75825	1.04922	0.645899	0.667128	0.60616	5.51829	13.4818	10.7476
M134T53	0.88	134.027	Thiazolidine-4-carboxylic acid	LCMS-[M+H]+	-	-					0.0217358	-1.60578	Down	1.3374	0.890782	0.0962912	Up	0.333861	0.580079	1.03575	1.06014	0.320214	0.36331	0.195685	0.191238	1.18466	1.48477
M309T716	11.94	309.28	11Z-Eicosenoic acid	LCMS-[M-H]-	HMDB0002231	C16526	tgo01040	Metabolism	Lipid metabolism	Biosynthesis of unsaturated fatty acids	0.867202	-0.0657999	Down	0.360933	0.0249861	-2.32884	Down	1.05993	25.2371	43.0683	20.8787	30.3165	32.4387	22.4527	4.91945	5.97428	6.85779
M145T38	0.63	145.014	2-Oxoglutaric acid	LCMS-[M-H]-	HMDB0000208	C00026	tgo00650	Metabolism	Carbohydrate metabolism	Butanoate metabolism	0.00331373	1.55634	Up	1.45469	0.00492	-4.71807	Down	1.12287	1.64467	2.70628	1.70833	6.4239	6.5017	4.89519	0.0776863	0.0148595	0.137672
M173T36	0.59	173.009	Aconitic Acid	LCMS-[M-H]-	HMDB0000072	C00417	tgo00630	Metabolism	Carbohydrate metabolism	Glyoxylate and dicarboxylate metabolism	0.0163909	0.483636	Up	1.36229	0.0352976	-0.809876	Down	1.03014	0.177626	0.22112	0.200747	0.309292	0.27197	0.256987	0.0653363	0.134813	0.14182
M266T241	4.02	266.089	Adenosine	LCMS-[M-H]-	HMDB0000050	C00212	tgo02010	Environmental Information Processing	Membrane transport	ABC transporters	0.00990738	2.31284	Up	1.39699	0.0368913	-2.61804	Down	1.01924	0.219696	0.120905	0.0908192	0.940432	0.656569	0.546553	0.0242885	0.0287663	0.0172185
M506T39	0.65	505.988	Adenosine 5'-triphosphate	LCMS-[M-H]-	HMDB0000538	C00002	tgo00230	Metabolism	Nucleotide metabolism	Purine metabolism	0.042767	2.76529	Up	1.25829	0.778541	-0.552427	Down	0.348821	0.111372	0	0	0.323557	0.307658	0.125989	0.0409555	0.0349862	0
M159T51	0.85	159.077	Alanyl-alanine	LCMS-[M-H]-	HMDB0003459	C00993					0.0310021	-0.847309	Down	1.30118	0.363438	0.19377	Up	0.921567	0.370386	0.418426	0.264376	0.220744	0.194466	0.170173	0.394081	0.43722	0.373281
M662T83	1.38	662.098	beta-Nicotinamide adenine dinucleotide	LCMS-[M-H]-	HMDB0000902	C00003	tgo00760	Metabolism	Metabolism of cofactors and vitamins	Nicotinate and nicotinamide metabolism	0.866262	0.0555514	Up	0.213541	0.00546371	-3.5816	Down	1.11918	1.26226	2.24251	1.6188	2.11132	1.90233	1.31104	0.129357	0.157627	0.140977
M328T135	2.25	328.044	Cyclic AMP	LCMS-[M-H]-	HMDB0000058	C00575	tgo00230	Metabolism	Nucleotide metabolism	Purine metabolism	0.00598428	+∞	Up	1.4229	0.0133198	1.44828	Up	1.15623	0.0226489	0.0190271	0.0113813	0	0	0	0.0444687	0.0395506	0.0607655
M402T36	0.6	402.011	Cytidine 5'-diphosphate	LCMS-[M-H]-	HMDB0001546	C00112	tgo00240	Metabolism	Nucleotide metabolism	Pyrimidine metabolism	0.0168594	2.09763	Up	1.35732	0.911337	-0.0739819	Down	0.276257	0.269163	0.0841946	0.0904577	0.846368	0.541614	0.511577	0.116341	0.166798	0.138491
M305T693	11.55	305.247	Dihomo-gamma-linolenic acid	LCMS-[M-H]-	HMDB0002925	C03242	tgo01040	Metabolism	Lipid metabolism	Biosynthesis of unsaturated fatty acids	0.513102	0.125509	Up	0.545551	0.0139621	-1.40499	Down	1.08337	21.8891	32.7735	26.7778	31.4488	30.5139	26.8801	5.23618	12.0355	13.4819
M307T702	11.7	307.262	Dihomolinoleic acid	LCMS-[M-H]-	HMDB0061864	-					0.560672	0.160965	Up	0.568338	0.0171	-1.76119	Down	1.07281	8.92136	14.3683	8.59078	12.6707	12.357	10.6157	2.48007	3.69277	3.23205
M335T724	12.07	335.293	Docosadienoic acid	LCMS-[M-H]-	-	-					0.589079	-0.222064	Down	0.531367	0.0441396	-1.55227	Down	1.0216	1.01316	1.74902	0.877357	0.95176	1.27267	0.895876	0.309596	0.470765	0.460619
M327T678_2	11.3	327.231	Docosahexaenoic acid	LCMS-[M-H]-	HMDB0002183	C06429	tgo01040	Metabolism	Lipid metabolism	Biosynthesis of unsaturated fatty acids	0.839376	-0.0726329	Down	0.365589	0.0357671	-1.77007	Down	1.03642	11.3517	20.0389	10.2316	13.9563	12.0934	13.5289	2.99358	4.31148	4.89832
M329T685	11.42	329.247	Docosapentaenoic acid	LCMS-[M-H]-	HMDB0006528	C16513	tgo01040	Metabolism	Lipid metabolism	Biosynthesis of unsaturated fatty acids	0.927688	-0.0177307	Down	0.332431	0.00307743	-2.01943	Down	1.13655	13.5928	17.8438	12.4419	15.4227	15.1646	12.7553	2.5628	4.07293	4.18715
M333T712	11.86	333.279	Docosatrienoic acid	LCMS-[M-H]-	HMDB0002823	-					0.16564	-0.644624	Down	1.00525	0.0218998	-2.18971	Down	1.05858	6.36519	10.4235	5.45726	5.02193	5.25095	3.95695	0.849824	2.37692	1.64947
M339T34	0.57	338.986	Fructose-1,6-diphosphate	LCMS-[M-H]-	HMDB0001058	C05378	tgo00051	Metabolism	Carbohydrate metabolism	Fructose and mannose metabolism	0.273297	-0.412917	Down	0.312787	0.0495855	1.86575	Up	1.46694	0.347096	0.62196	0.541513	0.48892	0.332886	0.312787	1.26795	2.77048	1.46694
M259T115	1.92	259.129	gamma-Glutamylisoleucine	LCMS-[M-H]-	HMDB0011170	-					0.494425	-0.314187	Down	0.549483	0.0235543	-3.19813	Down	1.04496	0.0702494	0.173162	0.119447	0.100894	0.113393	0.0775611	0.00482664	0.0106196	0.0240908
M306T46	0.77	306.075	Glutathione (reduced)	LCMS-[M-H]-	HMDB0000125	C00051	tgo02010	Environmental Information Processing	Membrane transport	ABC transporters	0.990508	0.00608617	Up	0.216574	0.0359067	-5.28233	Down	1.01946	10.4988	31.5278	17.3331	23.0061	21.2358	15.3688	0.167856	0.240356	1.11707
M279T678	11.31	279.233	Linoleic acid	LCMS-[M-H]-	HMDB0000673	C01595	tgo01040	Metabolism	Lipid metabolism	Biosynthesis of unsaturated fatty acids	0.266511	-0.243537	Down	0.840695	0.0040597	-1.21465	Down	1.12773	38.0716	38.6994	29.0025	34.8279	29.6042	24.9117	14.455	13.4321	17.6883
M277T664	11.06	277.217	Linolenic acid	LCMS-[M-H]-	HMDB0001388	C06427	tgo01040	Metabolism	Lipid metabolism	Biosynthesis of unsaturated fatty acids	0.456456	-0.153417	Down	0.59866	0.014005	-0.78666	Down	1.07682	2.89491	3.3134	2.5833	3.15973	2.58645	2.15851	1.32467	1.73659	2.0351
M502T707	11.79	502.294	LPE 20:3	LCMS-[M-H]-	-	-					0.0101613	-1.50276	Down	1.39347	0.0115565	0.667196	Up	1.16619	0.303227	0.365853	0.265382	0.0445015	0.138217	0.147033	0.498004	0.543743	0.442164
M530T728	12.13	530.324	LPE 22:3	LCMS-[M-H]-	-	-					0.00841743	-4.87871	Down	1.4046	0.128007	1.05903	Up	0.914598	0.152294	0.100945	0.0780361	0	0.00717779	0.00408257	0.346645	0.180366	0.16321
M543T655	10.92	543.258	LPI 14:0	LCMS-[M-H]-	-	-					0.094317	-1.50408	Down	1.12698	0.0471765	-2.72085	Down	0.9994	0.0515763	0.131534	0.0677571	0.0333953	0.0342285	0.0208209	0.00249659	0.0216994	0.0138569
M571T684	11.39	571.285	LPI 16:0	LCMS-[M-H]-	-	-					0.100261	-0.832552	Down	1.12055	0.0126808	-2.55858	Down	1.08789	0.999426	1.57669	0.866146	0.710606	0.75781	0.464536	0.122029	0.260746	0.201523
M599T707	11.78	599.319	LPI 18:0	LCMS-[M-H]-	-	-					0.00976279	-1.26888	Down	1.39551	0.474831	-0.268412	Down	0.549606	2.46953	3.51124	2.67227	1.39017	1.35412	0.846557	1.32783	2.91645	2.93976
M621T687	11.46	621.303	LPI 20:3	LCMS-[M-H]-	-	-					0.00120905	-1.6059	Down	1.47685	0.209709	0.757382	Up	0.750705	0.588498	0.651821	0.552997	0.23758	0.234287	0.117294	0.522547	1.47389	1.03502
M225T633	10.55	225.185	Myristoleic acid	LCMS-[M-H]-	HMDB0002000	C08322					1.09257e-05	-1.06506	Down	1.51832	0.160243	-0.25405	Down	0.784819	1.84865	1.92232	1.88973	0.958111	0.888186	0.859254	1.35113	1.46862	1.92697
M188T39	0.66	188.056	N-Acetylglutamic acid	LCMS-[M-H]-	HMDB0001138	C00624	tgo00220	Metabolism	Amino acid metabolism	Arginine biosynthesis	0.825002	0.083369	Up	0.401478	0.0234549	-2.55425	Down	1.06635	1.12153	1.88722	0.891038	1.46713	1.54212	1.12254	0.235582	0.166065	0.262303
M140T40_2	0.66	140.011	O-Phosphoethanolamine	LCMS-[M-H]-	HMDB0000224	C00346	tgo00600	Metabolism	Lipid metabolism	Sphingolipid metabolism	0.0136558	1.84087	Up	1.37911	0.0431958	-2.10211	Down	1.02872	0.601879	1.14112	0.538416	3.3605	2.89736	1.91478	0.114734	0.124403	0.292245
M198T38	0.64	198.017	O-Phosphothreonine	LCMS-[M-H]-	HMDB0011185	C12147	tgo00860	Metabolism	Metabolism of cofactors and vitamins	Porphyrin metabolism	0.00329941	2.10914	Up	1.45271	0.0593444	-1.47227	Down	0.986337	0.358433	0.638856	0.371844	2.31301	2.04337	1.55053	0.0903308	0.110216	0.29291
M241T674	11.23	241.216	Pentadecanoic acid	LCMS-[M-H]-	HMDB0000826	C16537					0.0114254	-0.484426	Down	1.38564	0.0537612	-0.408016	Down	0.981608	16.4829	15.2904	13.2143	10.6758	10.9841	10.4963	13.178	9.90023	10.827
M182T40	0.66	182.058	Phosphocholine	LCMS-[M-H]-	HMDB0001565	C00588	tgo00564	Metabolism	Lipid metabolism	Glycerophospholipid metabolism	0.0128699	1.60643	Up	1.38344	0.318116	-1.14081	Down	0.69977	0.334066	0.610061	0.315968	1.60897	1.2241	1.00389	0.0211318	0.00484517	0.545483
M87T35	0.59	87.008	Pyruvic acid	LCMS-[M-H]-	HMDB0000243	C00022	tgo00900	Metabolism	Metabolism of terpenoids and polyketides	Terpenoid backbone biosynthesis	0.0318537	0.437991	Up	1.29358	0.845314	-0.0633101	Down	0.211588	0.123163	0.148488	0.173761	0.209243	0.186775	0.207388	0.183713	0.0916937	0.150882
M124T44	0.73	124.007	Taurine	LCMS-[M-H]-	HMDB0000251	C00245	tgo02010	Environmental Information Processing	Membrane transport	ABC transporters	0.994333	0.00347523	Up	0.315326	0.0434761	-3.08504	Down	1.02748	10.9539	24.0356	10.0517	17.7268	15.215	12.208	1.27064	1.30374	2.7335
