# Supplementary material for: Transcriptomic and metabolomic analyses reveal the essential nature of Rab1B in Toxoplasma gondii
Source: Parasit Vectors. 2023 Nov 8;16:409. doi: 10.1186/s13071-023-06030-6 (PMC10634116; doi:10.1186/s13071-023-06030-6)
Supplement: Supplementary file 7 — Additional file 7. Primers used for RT-qPCR analysis. [file 13071_2023_6030_MOESM7_ESM.xlsx]

## Sheet: Sheet1
Table S1 Primers used for RT-qPCR analysis
Gene	Full name	Direction	Primer （5’-3’）	Length（bp）
TGGT1_214770	putative small GTP binding protein rab1a	F	CGCTTCCGCACCATCACCTC	197
		R	TCGTATGTCACCGTTCGCTTCG
TGGT1_247360	PAP2 superfamily protein	F	CGACAAGGCAGCAATCAAGGAAG	116
		R	ACAACCACACAAGACGGGACTG
TGGT1_249360	RED family protein	F	ACTGCGGAGAAGCGAACTGAAG	174
		R	TTCTTGCTCCTGCTGTCTCTGAAG
TGGT1_243730	rhoptry protein ROP9	F	CGTTCCATATCCAGCAGGTCTCC	155
		R	AACAGCACCGAAATCAAAGCCTTC
TGGT1_309590	rhoptry protein ROP1	F	GGTGTTCCGAAGAGTCAGAGGTG	200
		R	CACGCCTACGACCGCTACTG
TGGT1_312270	rhoptry protein ROP13	F	GCCTCCTCGTTCTTGTCGTCTC	102
		R	TGTCTCGTTGGTGCCTTCAGTG
TGGT1_205250	rhoptry protein ROP18	F	GACAGCCAGCATCCACAGAGG	132
		R	TGACAGACGCATCTCCAAATACCC
TGGT1_291890	microneme protein MIC1	F	TCTGAAGTTGAAGTCTGCCTACCG	159
		R	CTGTTCCTTACCGCCACCTCTC
TGGT1_277080	microneme protein MIC5	F	ACTGTTCGTAGCTCGTTACTGTCC	191
		R	TGTCGATCTGCTGCCTCCATTG
TGGT1_250710	microneme protein MIC10	F	TGTGGTCGTGGTGGCATGTG	144
		R	CGCTTCCTGTATTCCTCGTCCTG
TGGT1_218520	microneme protein MIC6	F	ACCACTTGAGGAAAGCCAGGAAC	137
		R	TCGCACCAGCATGTCCACTTC
TGGT1_300100	rhoptry neck protein RON2	F	TGGGCAGGGCATTTCTTGTCC	136
		R	GTGGCGTCCGAGTCAGGTTC
TGGT1_209030	ACT1	F	CATGGTCGGAATGGAGGAGAAGG	155
		R	GCAGTTCGTTGTAGAAGGTGTGATG
